# Supplementary material for: Syntheses and crystal structures of three novel oxalate coordination compounds: Rb2Co(C2O4)2·4H2O, Rb2CoCl2(C2O4) and K2Li2Cu(C2O4)3·2H2O
Source: Acta Crystallogr E Crystallogr Commun. 2023 Mar 7;79(Pt 4):267–71. doi: 10.1107/S2056989023001822 (PMC10088303; doi:10.1107/S2056989023001822)
Supplement: Supplementary file 1 [file e-79-00267-sup1.cif]

##############################################################################
#                                                                            #
# This CIF contains the data in a paper accepted for publication in          #
# Acta Crystallographica Section E. It conforms to the requirements of       #
# Notes for Authors for Acta Crystallographica Section E, and has been       #
# peer reviewed under the auspices of the IUCr Commission on Journals.       #
#                                                                            #
# Full details of the Crystallographic Information File format               #
# are given in the paper "The Crystallographic Information File (CIF):       #
# a New Standard Archive File for Crystallography" by S. R. Hall, F. H.      #
# Allen and I. D. Brown [Acta Cryst. (1991), A47, 655-685].                  #
#                                                                            #
# The current version of the core CIF dictionary is obtainable from          #
# ftp://ftp.iucr.org/pub/cif_core.dic.                                       #
#                                                                            #
# Software is freely available for graphical display of the structure(s)     #
# in this CIF. For information consult the CIF software page                 #
# http://www.iucr.org/resources/cif/software.                                #
#                                                                            #
# This file may be used for bona fide research purposes within the           #
# scientific community so long as proper attribution is given to the journal # 
# article from which it was obtained.                                        #
#                                                                            #
##############################################################################
data_I
_audit_creation_method     'SHELXL-2018/3'
_chemical_name_systematic
;
Dirubidium diaquadioxalatocobalt(II) dihydrate
;
_chemical_name_common
;
Dirubidium cobalt(II) bis(oxalate) tetrahydrate
;
_chemical_formula_moiety     'Rb2  Co1  C4  O12  H8'
_chemical_formula_sum     'C4 H8 Co O12 Rb2'
_chemical_formula_iupac     'Rb2 [Co (C2 O4)2 (H2 O)2], 2H2 O'
_chemical_formula_weight     477.97
_chemical_melting_point     ?
_symmetry_cell_setting     monoclinic
_symmetry_space_group_name_H-M     'P 21/n'
_symmetry_space_group_name_Hall     '-P 2yn'
loop_
    _symmetry_equiv_pos_as_xyz
    'x, y, z'
    '-x+1/2, y+1/2, -z+1/2'
    '-x, -y, -z'
    'x-1/2, -y-1/2, z-1/2'
_cell_length_a     7.8434(5)
_cell_length_b     7.0795(4)
_cell_length_c     10.9133(7)
_cell_angle_alpha     90
_cell_angle_beta     102.836(8)
_cell_angle_gamma     90
_cell_volume     590.84(7)
_cell_formula_units_Z     2
_cell_measurement_reflns_used     935
_cell_measurement_theta_min     1.9
_cell_measurement_theta_max     27.5
_cell_measurement_temperature     173(2)
_exptl_crystal_description     'prism'
_exptl_crystal_colour     'orange'
_exptl_crystal_size_max     0.21
_exptl_crystal_size_mid     0.16
_exptl_crystal_size_min     0.08
_exptl_crystal_density_diffrn     2.687
_exptl_crystal_density_meas     ?
_exptl_crystal_density_method     'not measured'
_exptl_crystal_F_000     458
_exptl_absorpt_coefficient_mu     9.698
_exptl_absorpt_correction_type     multi-scan
_exptl_absorpt_process_details
;
(SADABS; Krause <i>et al.</i>,  2015)
;
_exptl_absorpt_correction_T_min     0.681
_exptl_absorpt_correction_T_max     1.00
_exptl_special_details
;
;
_diffrn_ambient_temperature     173(2)
_diffrn_source     'Sealed Tube'
_diffrn_radiation_type     MoK\a
_diffrn_radiation_wavelength     0.71075
_diffrn_measurement_device_type     'Rigaku Mercury2 (2x2 bin mode)'
_diffrn_measurement_method     'profile data from \w-scans'
_diffrn_detector_area_resol_mean     13.6612
_diffrn_reflns_number     5799
_diffrn_reflns_av_R_equivalents     0.0387
_diffrn_reflns_av_unetI/netI     0.0282
_diffrn_reflns_theta_min     2.915
_diffrn_reflns_theta_max     27.531
_diffrn_reflns_theta_full     25.242
_diffrn_measured_fraction_theta_max     0.993
_diffrn_measured_fraction_theta_full     0.993
_diffrn_reflns_limit_h_min     -10
_diffrn_reflns_limit_h_max     10
_diffrn_reflns_limit_k_min     -9
_diffrn_reflns_limit_k_max     9
_diffrn_reflns_limit_l_min     -14
_diffrn_reflns_limit_l_max     13
_refine_special_details
;
;
_reflns_number_total     1343
_reflns_number_gt     1169
_reflns_threshold_expression     'I > 2\s(I)'
_refine_ls_structure_factor_coef     Fsqd
_refine_ls_matrix_type     full
_refine_ls_R_factor_all     0.0254
_refine_ls_R_factor_gt     0.0206
_refine_ls_wR_factor_gt     0.0484
_refine_ls_wR_factor_ref     0.0496
_refine_ls_goodness_of_fit_ref     0.974
_refine_ls_restrained_S_all     0.974
_refine_ls_number_reflns     1343
_refine_ls_number_parameters     104
_refine_ls_number_restraints     0
_refine_ls_hydrogen_treatment     refall
_refine_ls_weighting_scheme     calc
_refine_ls_weighting_details
                      'w=1/[\s^2^(Fo^2^)+(0.0323P)^2^] where P=(Fo^2^+2Fc^2^)/3'
_atom_sites_solution_hydrogens     difmap
_atom_sites_solution_primary     ?
_atom_sites_solution_secondary     ?
_refine_ls_shift/su_max     0.000
_refine_ls_shift/su_mean     0.000
_refine_diff_density_max     0.647
_refine_diff_density_min     -0.642
_refine_ls_extinction_method     none
_refine_ls_extinction_coef     .
loop_
    _atom_type_symbol
    _atom_type_description
    _atom_type_scat_dispersion_real
    _atom_type_scat_dispersion_imag
    _atom_type_scat_source
    'Rb' 'Rb' -0.9393 2.9676
                         'International Tables Vol C Tables 4.2.6.8 and 6.1.1.4'
    'Co' 'Co' 0.3494 0.9721
                         'International Tables Vol C Tables 4.2.6.8 and 6.1.1.4'
    'C' 'C' 0.0033 0.0016
                         'International Tables Vol C Tables 4.2.6.8 and 6.1.1.4'
    'O' 'O' 0.0106 0.0060
                         'International Tables Vol C Tables 4.2.6.8 and 6.1.1.4'
    'H' 'H' 0.0000 0.0000
                         'International Tables Vol C Tables 4.2.6.8 and 6.1.1.4'
_computing_data_collection
;
CrystalClear (Rigaku, 2015)
;
_computing_cell_refinement
;
CrystalClear (Rigaku, 2015)
;
_computing_data_reduction
;
CrystalClear (Rigaku, 2015)
;
_computing_structure_solution
;
SHELXT (Sheldrick, 2015a)
;
_computing_structure_refinement
;
SHELXL (Sheldrick, 2015b)
;
_computing_molecular_graphics
;
Ortep for Windows (Farrugia, 2012)
;
_computing_publication_material
;
WinGX (Farrugia, 2012)
;
loop_
    _atom_site_type_symbol
    _atom_site_label
    _atom_site_fract_x
    _atom_site_fract_y
    _atom_site_fract_z
    _atom_site_U_iso_or_equiv
    _atom_site_adp_type
    _atom_site_calc_flag
    _atom_site_occupancy
    _atom_site_disorder_assembly
    _atom_site_disorder_group
    Rb Rb1 0.81534(3) 0.66030(3) 0.37962(2) 0.01935(9) Uani d 1 . .
    Co Co1 0.500000 0.000000 0.500000 0.01014(11) Uani d 1 . .
    O O1 0.5165(2) 0.2912(2) 0.49112(17) 0.0160(3) Uani d 1 . .
    O O2 0.8705(2) 0.2408(3) 0.39553(17) 0.0236(4) Uani d 1 . .
    O O3 0.50631(18) 0.0198(2) 0.69060(13) 0.0143(3) Uani d 1 . .
    O O4 0.77067(18) -0.0152(2) 0.57235(13) 0.0139(3) Uani d 1 . .
    O O5 0.6916(2) -0.0314(2) 0.87422(14) 0.0186(3) Uani d 1 . .
    O O6 0.96271(19) 0.0330(2) 0.75326(14) 0.0191(3) Uani d 1 . .
    C C1 0.6578(3) -0.0014(3) 0.75938(19) 0.0118(4) Uani d 1 . .
    C C2 0.8121(3) 0.0076(3) 0.69128(19) 0.0122(4) Uani d 1 . .
    H H1 0.828(5) 0.168(5) 0.449(4) 0.056(11) Uiso d 1 . .
    H H2 0.942(6) 0.173(6) 0.367(4) 0.079(15) Uiso d 1 . .
    H H3 0.594(4) 0.342(4) 0.532(3) 0.023(8) Uiso d 1 . .
    H H4 0.494(4) 0.345(4) 0.427(3) 0.029(9) Uiso d 1 . .
loop_
    _atom_site_aniso_label
    _atom_site_aniso_U_11
    _atom_site_aniso_U_22
    _atom_site_aniso_U_33
    _atom_site_aniso_U_12
    _atom_site_aniso_U_13
    _atom_site_aniso_U_23
    Rb1 0.01880(14) 0.02412(14) 0.01580(13) 0.00190(8) 0.00529(9) 0.00010(8)
    Co1 0.0105(2) 0.01303(19) 0.00658(19) 0.00024(14) 0.00112(15) -0.00043(14)
    O1 0.0195(9) 0.0142(7) 0.0118(8) -0.0033(6) -0.0020(7) 0.0004(6)
    O2 0.0248(10) 0.0268(9) 0.0231(9) -0.0002(8) 0.0138(8) 0.0007(7)
    O3 0.0123(7) 0.0216(7) 0.0083(7) 0.0009(6) 0.0011(6) -0.0011(6)
    O4 0.0121(7) 0.0202(7) 0.0093(7) 0.0010(6) 0.0024(6) -0.0012(6)
    O5 0.0180(8) 0.0291(8) 0.0081(7) 0.0000(6) 0.0016(6) 0.0021(6)
    O6 0.0126(8) 0.0305(9) 0.0126(7) -0.0007(7) -0.0009(6) 0.0005(7)
    C1 0.0138(10) 0.0119(9) 0.0099(9) -0.0008(7) 0.0031(8) -0.0019(8)
    C2 0.0134(10) 0.0103(9) 0.0130(10) 0.0020(8) 0.0032(8) 0.0014(8)
_geom_special_details
;
 All esds (except the esd in the dihedral angle between two l.s. planes)
 are estimated using the full covariance matrix.  The cell esds are taken
 into account individually in the estimation of esds in distances, angles
 and torsion angles; correlations between esds in cell parameters are only
 used when they are defined by crystal symmetry.  An approximate (isotropic)
 treatment of cell esds is used for estimating esds involving l.s. planes.
;
loop_
    _geom_bond_atom_site_label_1
    _geom_bond_atom_site_label_2
    _geom_bond_site_symmetry_2
    _geom_bond_distance
    _geom_bond_publ_flag
    Rb1 O2 . 3.0003(18) ?
    Rb1 O5 2_656 3.0209(16) ?
    Rb1 O3 4_665 3.0819(15) ?
    Rb1 O2 2_655 3.0856(19) ?
    Rb1 O5 4_665 3.1023(16) ?
    Rb1 O6 4_565 3.1190(15) ?
    Rb1 O2 3_766 3.1461(19) ?
    Rb1 O4 1_565 3.1862(15) ?
    Rb1 O1 3_666 3.2421(17) ?
    Rb1 O6 3_766 3.3122(16) ?
    Rb1 O3 3_666 3.3497(15) ?
    Co1 O1 3_656 2.0690(16) ?
    Co1 O1 . 2.0690(16) ?
    Co1 O3 3_656 2.0744(14) ?
    Co1 O3 . 2.0744(14) ?
    Co1 O4 . 2.0969(14) ?
    Co1 O4 3_656 2.0969(14) ?
    O3 C1 . 1.265(2) ?
    O4 C2 . 1.276(3) ?
    O5 C1 . 1.240(3) ?
    O6 C2 . 1.237(3) ?
    C1 C2 . 1.556(3) ?
loop_
    _geom_angle_atom_site_label_1
    _geom_angle_atom_site_label_2
    _geom_angle_atom_site_label_3
    _geom_angle_site_symmetry_1
    _geom_angle_site_symmetry_3
    _geom_angle
    _geom_angle_publ_flag
    O2 Rb1 O5 . 2_656 62.28(5) ?
    O2 Rb1 O3 . 4_665 62.87(4) ?
    O5 Rb1 O3 2_656 4_665 121.12(4) ?
    O2 Rb1 O2 . 2_655 105.67(5) ?
    O5 Rb1 O2 2_656 2_655 148.26(5) ?
    O3 Rb1 O2 4_665 2_655 67.65(4) ?
    O2 Rb1 O5 . 4_665 65.45(5) ?
    O5 Rb1 O5 2_656 4_665 95.16(4) ?
    O3 Rb1 O5 4_665 4_665 42.24(4) ?
    O2 Rb1 O5 2_655 4_665 106.35(5) ?
    O2 Rb1 O6 . 4_565 72.16(5) ?
    O5 Rb1 O6 2_656 4_565 90.38(4) ?
    O3 Rb1 O6 4_665 4_565 92.16(4) ?
    O2 Rb1 O6 2_655 4_565 58.00(5) ?
    O5 Rb1 O6 4_665 4_565 128.06(4) ?
    O2 Rb1 O2 . 3_766 95.58(5) ?
    O5 Rb1 O2 2_656 3_766 64.67(5) ?
    O3 Rb1 O2 4_665 3_766 101.60(4) ?
    O2 Rb1 O2 2_655 3_766 146.79(5) ?
    O5 Rb1 O2 4_665 3_766 59.77(4) ?
    O6 Rb1 O2 4_565 3_766 155.02(4) ?
    O2 Rb1 O4 . 1_565 135.32(4) ?
    O5 Rb1 O4 2_656 1_565 73.17(4) ?
    O3 Rb1 O4 4_665 1_565 151.80(4) ?
    O2 Rb1 O4 2_655 1_565 114.32(4) ?
    O5 Rb1 O4 4_665 1_565 117.99(4) ?
    O6 Rb1 O4 4_565 1_565 113.04(4) ?
    O2 Rb1 O4 3_766 1_565 60.44(4) ?
    O2 Rb1 O1 . 3_666 101.48(5) ?
    O5 Rb1 O1 2_656 3_666 59.06(4) ?
    O3 Rb1 O1 4_665 3_666 153.07(4) ?
    O2 Rb1 O1 2_655 3_666 98.78(5) ?
    O5 Rb1 O1 4_665 3_666 153.95(4) ?
    O6 Rb1 O1 4_565 3_666 61.33(4) ?
    O2 Rb1 O1 3_766 3_666 101.68(5) ?
    O4 Rb1 O1 1_565 3_666 54.53(4) ?
    O2 Rb1 O6 . 3_766 126.25(5) ?
    O5 Rb1 O6 2_656 3_766 143.03(4) ?
    O3 Rb1 O6 4_665 3_766 66.26(4) ?
    O2 Rb1 O6 2_655 3_766 68.49(4) ?
    O5 Rb1 O6 4_665 3_766 65.79(4) ?
    O6 Rb1 O6 4_565 3_766 126.49(2) ?
    O2 Rb1 O6 3_766 3_766 78.39(4) ?
    O4 Rb1 O6 1_565 3_766 87.81(4) ?
    O1 Rb1 O6 3_666 3_766 132.20(4) ?
    O2 Rb1 O3 . 3_666 140.70(5) ?
    O5 Rb1 O3 2_656 3_666 110.22(4) ?
    O3 Rb1 O3 4_665 3_666 125.45(2) ?
    O2 Rb1 O3 2_655 3_666 58.91(4) ?
    O5 Rb1 O3 4_665 3_666 149.98(4) ?
    O6 Rb1 O3 4_565 3_666 69.30(4) ?
    O2 Rb1 O3 3_766 3_666 116.60(4) ?
    O4 Rb1 O3 1_565 3_666 58.39(4) ?
    O1 Rb1 O3 3_666 3_666 52.51(4) ?
    O6 Rb1 O3 3_766 3_666 84.20(4) ?
    O1 Co1 O1 3_656 . 180.0 ?
    O1 Co1 O3 3_656 3_656 89.52(6) ?
    O1 Co1 O3 . 3_656 90.48(6) ?
    O1 Co1 O3 3_656 . 90.48(6) ?
    O1 Co1 O3 . . 89.52(6) ?
    O3 Co1 O3 3_656 . 180.0 ?
    O1 Co1 O4 3_656 . 89.98(6) ?
    O1 Co1 O4 . . 90.02(6) ?
    O3 Co1 O4 3_656 . 99.83(6) ?
    O3 Co1 O4 . . 80.17(6) ?
    O1 Co1 O4 3_656 3_656 90.02(6) ?
    O1 Co1 O4 . 3_656 89.98(6) ?
    O3 Co1 O4 3_656 3_656 80.17(6) ?
    O3 Co1 O4 . 3_656 99.83(6) ?
    O4 Co1 O4 . 3_656 180.0 ?
    Co1 O1 Rb1 . 3_666 91.19(6) ?
    Rb1 O2 Rb1 . 2_645 95.49(5) ?
    Rb1 O2 Rb1 . 3_766 84.42(4) ?
    Rb1 O2 Rb1 2_645 3_766 156.77(7) ?
    C1 O3 Co1 . . 113.38(13) ?
    C1 O3 Rb1 . 4_566 94.92(12) ?
    Co1 O3 Rb1 . 4_566 137.42(6) ?
    C1 O3 Rb1 . 3_666 140.90(12) ?
    Co1 O3 Rb1 . 3_666 88.13(5) ?
    Rb1 O3 Rb1 4_566 3_666 88.83(4) ?
    C2 O4 Co1 . . 112.61(13) ?
    C2 O4 Rb1 . 1_545 136.21(12) ?
    Co1 O4 Rb1 . 1_545 92.24(5) ?
    C1 O5 Rb1 . 2_646 141.22(13) ?
    C1 O5 Rb1 . 4_566 94.51(12) ?
    Rb1 O5 Rb1 2_646 4_566 84.84(4) ?
    C2 O6 Rb1 . 4_666 145.41(13) ?
    C2 O6 Rb1 . 3_766 112.75(13) ?
    Rb1 O6 Rb1 4_666 3_766 88.88(4) ?
    O5 C1 O3 . . 125.57(19) ?
    O5 C1 C2 . . 118.35(18) ?
    O3 C1 C2 . . 116.07(17) ?
    O6 C2 O4 . . 124.8(2) ?
    O6 C2 C1 . . 119.63(18) ?
    O4 C2 C1 . . 115.52(18) ?
loop_
    _geom_hbond_atom_site_label_D
    _geom_hbond_atom_site_label_H
    _geom_hbond_atom_site_label_A
    _geom_hbond_site_symmetry_A
    _geom_hbond_distance_DH
    _geom_hbond_distance_HA
    _geom_hbond_distance_DA
    _geom_hbond_angle_DHA
    _geom_hbond_publ_flag
    O2 H1 O4 . 0.89(4) 2.00(4) 2.880(2) 171(4) yes
    O2 H2 O4 3_756 0.85(5) 2.47(5) 3.187(2) 143(4) yes
    O2 H2 O6 3_756 0.85(5) 2.20(5) 3.008(2) 159(4) yes
    O1 H3 O5 2_656 0.76(3) 1.98(3) 2.736(2) 174(3) yes
    O1 H4 O6 4_565 0.78(3) 2.05(3) 2.825(2) 172(3) yes
_shelx_estimated_absorpt_T_min     ?
_shelx_estimated_absorpt_T_max     ?
_shelx_hkl_file
;
   0   0  -1    1.23    3.09
   0   0   1    0.35    4.11
   0   0   1    0.85    3.62
   0   0  -1    3.88    3.78
   0   0   1    3.61    7.08
   0   0  -1    5.91    8.54
   0   0   2  518.65   19.12
   0   0   2  488.26   20.17
   0   0  -2  471.92   22.18
   0   0   3    0.85    3.94
   0   0   3   -1.97    4.21
   0   0  -3   -1.78    7.28
   0   0   4 1470.75   47.75
   0   0   4 1297.75   44.71
   0   0  -4 1361.06   49.22
   0   0   5    1.27    4.65
   0   0   5    0.66    4.30
   0   0  -5   -0.87    9.18
   0   0   6   -1.46    4.37
   0   0   6    2.59    6.09
   0   0  -6    2.15   11.05
   0   0   7    2.95    6.82
   0   0   7    0.64    6.14
   0   0  -7    8.30   13.37
   0   0   8 6281.86  148.86
   0   0   8 6492.66  155.45
   0   0  -8 6713.19  151.20
   0   0   9    0.94    7.27
   0   0   9    3.12    8.06
   0   0  -9   12.92   17.22
   0   0  10 1220.04   53.66
   0   0  10 1156.72   56.68
   0   0 -10 1352.52   64.55
   0   0  11    8.03    8.83
   0   0 -11   23.40   24.86
   0   0  12  120.70    9.62
   0   0 -12  135.02   23.73
   0   0 -13  -16.55   27.28
   0  -1   0    2.76    7.19
   0   1   0    4.58    8.99
   0   1   0    0.93    9.93
   0  -1  -1  102.16    9.58
   0   1   1   96.97    9.45
   0  -1   1  111.60    7.78
   0   1   1  117.09    8.08
   0   1  -1  120.16   10.64
   0  -1   1   88.66    8.96
   0   1  -1  118.98   11.61
   0  -1  -1  115.25    8.45
   0  -1   2 3264.52  101.64
   0   1  -2 3049.32  100.51
   0  -1  -2 3246.17  103.42
   0  -1  -3 2388.79   76.54
   0  -1   3 2417.83   75.67
   0   1   3 2325.82   74.00
   0   1  -3 2202.55   74.95
   0  -1  -3 2291.28   76.86
   0  -1   4   67.01    6.05
   0   1   4   66.68    5.84
   0  -1   4   70.89    8.42
   0   1   4   65.85    6.49
   0   1  -4   75.03   12.63
   0  -1  -4   57.14    8.54
   0  -1   5 5196.13  108.81
   0  -1   5 4935.08  107.84
   0   1   5 4851.08  101.00
   0   1  -5 4557.18  101.65
   0  -1  -5 4891.17  105.24
   0  -1   6 2365.64   53.86
   0   1   6 2211.05   52.40
   0  -1   6 2318.47   65.98
   0   1   6 2472.85   57.33
   0   1  -6 2343.82   61.00
   0  -1  -6 2439.14   59.70
   0  -1   7  289.49   15.58
   0   1   7  281.21   15.14
   0  -1   7  289.52   17.51
   0   1   7  293.73   16.59
   0   1  -7  252.08   18.74
   0  -1  -7  311.97   22.64
   0  -1   8   47.44    7.07
   0   1   8   42.18    6.26
   0  -1   8   41.22    7.84
   0   1   8   43.93    8.95
   0   1  -8   40.65   18.39
   0  -1  -8   56.17   16.73
   0  -1   9  300.67   14.21
   0   1   9  307.38   12.84
   0  -1   9  291.24   15.37
   0   1   9  322.19   13.63
   0   1  -9  304.49   22.98
   0  -1  -9  334.99   23.11
   0  -1  10  891.68   26.11
   0   1  10  867.42   23.52
   0   1  10  909.94   25.51
   0   1 -10  902.94   31.83
   0  -1 -10  965.83   33.00
   0  -1  11 1323.03   49.49
   0   1  11 1309.95   48.14
   0   1  11 1270.42   48.88
   0   1 -11 1384.03   58.83
   0  -1 -11 1526.58   62.84
   0  -1  12   27.40   11.29
   0   1 -12   52.23   18.89
   0  -1 -12   10.71   22.21
   0  -1  13  408.60   22.38
   0   1 -13  488.72   38.86
   0  -1 -13  486.58   35.92
   0   2   0 3016.64  101.03
   0  -2  -1 2055.60   67.71
   0  -2   1 2234.92   70.38
   0   2   1 2590.78   84.29
   0   2  -1 2461.48   78.56
   0   2  -1 2328.76   78.28
   0  -2  -1 2189.26   71.69
   0  -2  -2  805.79   30.43
   0  -2   2  799.17   28.86
   0   2   2  881.53   31.27
   0   2  -2  805.37   29.82
   0   2  -2  838.84   35.32
   0  -2  -2  766.67   29.25
   0  -2   3 4956.05  150.36
   0   2   3 5130.66  158.54
   0   2  -3 4718.98  153.03
   0   2  -3 4591.32  148.42
   0  -2  -3 4759.23  148.92
   0  -2  -4 4361.71   98.22
   0  -2   4 4182.12   91.84
   0   2   4 4183.69   90.34
   0   2  -4 4021.64   93.77
   0  -2  -4 4120.47   92.12
   0  -2  -5 1796.08   46.59
   0  -2   5 1688.22   39.09
   0   2   5 1680.18   38.65
   0   2  -5 1661.69   48.56
   0  -2  -5 1667.28   44.33
   0  -2   6  144.11   10.28
   0   2   6  140.33    8.60
   0   2   6  134.68   10.47
   0   2  -6  110.91   10.47
   0   2  -6  129.53   15.34
   0  -2  -6  145.48   15.34
   0  -2   7 1791.46   75.82
   0   2   7 1843.12   77.11
   0   2   7 1924.35   80.90
   0   2  -7 1805.14   78.55
   0  -2  -7 1891.96   82.56
   0  -2   8  103.44    8.54
   0   2   8  104.17    7.50
   0   2   8  115.74    9.08
   0   2  -8  108.54   19.49
   0  -2  -8  126.47   13.96
   0  -2   9  336.51   13.67
   0   2   9  367.49   14.57
   0   2   9  364.90   16.80
   0   2  -9  355.51   21.85
   0  -2  -9  386.92   25.48
   0  -2  10    6.91   11.14
   0   2  10    5.20    7.83
   0   2  10    6.42   12.95
   0   2 -10    6.41   20.59
   0  -2 -10    5.86   22.63
   0  -2  11  763.21   25.65
   0   2  11  808.58   29.91
   0   2 -11  896.36   37.26
   0  -2 -11  844.88   35.85
   0  -2  12  622.67   32.51
   0   2  12  581.11   30.69
   0   2 -12  647.56   40.63
   0  -2 -12  694.80   39.12
   0  -2  13  156.74   17.47
   0   2 -13  184.96   29.04
   0  -2 -13  163.52   37.25
   0  -3   0    5.54    5.71
   0   3   0    1.38    4.77
   0   3   0    3.03    5.45
   0  -3  -2  862.88   31.83
   0  -3   2  902.95   32.12
   0   3   2  918.36   32.69
   0   3  -2  923.96   34.25
   0   3  -2  902.64   36.42
   0  -3  -2  847.63   30.98
   0  -3  -3  151.80   10.00
   0  -3   3  141.43    9.58
   0   3   3  146.53    9.64
   0   3  -3  138.68    8.89
   0   3  -3  135.67   13.58
   0  -3  -3  141.31    9.88
   0  -3  -4    3.61    5.00
   0  -3   4    2.16    6.62
   0   3   4   -0.49    7.78
   0   3  -4   -2.55    5.98
   0   3  -4    7.32   11.79
   0  -3  -4    1.50    7.47
   0  -3  -5   24.60    6.05
   0  -3   5   25.56    7.31
   0   3   5   25.56    7.15
   0   3  -5   29.28    6.51
   0   3  -5   14.06   15.96
   0  -3  -5   19.53    9.49
   0  -3  -6  147.70   10.43
   0  -3   6  163.39   11.73
   0   3   6  153.24   10.79
   0   3  -6  141.74   11.25
   0   3  -6  158.46   19.14
   0  -3  -6  158.08   16.34
   0  -3   7 1210.86   29.82
   0   3   7 1318.90   33.32
   0   3   7 1263.25   31.87
   0   3  -7 1322.44   40.47
   0  -3  -7 1258.61   37.13
   0  -3   8   10.16    7.78
   0   3   8    7.47    5.66
   0   3   8    7.08   11.10
   0   3  -8   14.06   14.91
   0  -3  -8   10.31   15.08
   0  -3   9 1712.75   74.03
   0   3   9 1626.59   70.91
   0   3   9 1841.59   78.93
   0   3  -9 1928.46   86.96
   0  -3  -9 1837.31   82.76
   0  -3  10   84.52   10.49
   0   3  10   81.29   12.04
   0   3 -10   98.15   18.20
   0  -3 -10  108.17   23.46
   0  -3  11  209.05   14.84
   0   3  11  207.00   13.46
   0   3 -11  207.80   24.65
   0  -3 -11  223.46   19.98
   0  -3  12   80.94   17.79
   0   3  12   66.52   12.83
   0   3 -12   92.24   27.99
   0  -3 -12   60.03   23.63
   0  -3  13  169.34   15.43
   0   3 -13  206.08   37.24
   0  -3 -13  176.16   24.68
   0  -4   0 2192.34   50.79
   0   4   0 2391.38   57.30
   0   4   0 2440.56   60.92
   0  -4  -1 1403.17   35.91
   0  -4   1 1466.75   35.64
   0   4   1 1586.89   37.61
   0   4  -1 1507.84   38.14
   0   4  -1 1549.71   42.63
   0  -4  -1 1414.91   36.58
   0  -4  -2   79.90    8.63
   0  -4   2   87.25    8.08
   0   4   2   85.43    8.41
   0   4  -2   83.80    7.81
   0   4  -2   73.86   11.01
   0  -4  -2   86.80    7.86
   0  -4  -3  315.67   16.86
   0  -4   3  303.85   15.83
   0   4   3  307.84   15.69
   0   4  -3  323.35   16.10
   0   4  -3  329.67   19.77
   0  -4  -3  300.75   15.30
   0  -4  -4 3534.02  144.32
   0  -4   4 3285.82  133.01
   0   4   4 3252.34  133.24
   0   4  -4 3339.11  139.18
   0   4  -4 3163.88  135.51
   0  -4  -4 3023.06  127.73
   0  -4  -5  419.09   16.50
   0  -4   5  391.23   14.73
   0   4   5  398.59   15.79
   0   4  -5  386.70   15.31
   0   4  -5  375.06   21.14
   0  -4  -5  379.56   18.53
   0  -4  -6  248.41   13.25
   0  -4   6  217.89   13.03
   0   4   6  233.25   13.00
   0   4  -6  230.72   11.92
   0   4  -6  226.87   17.53
   0  -4  -6  225.12   16.84
   0  -4  -7  812.01   24.77
   0  -4   7  831.50   24.44
   0   4   7  855.13   24.92
   0   4  -7  863.26   31.32
   0  -4  -7  775.57   25.33
   0  -4   8   33.80   11.21
   0   4   8   36.58   10.73
   0   4  -8   32.48   16.72
   0  -4  -8   61.63   17.80
   0  -4   9  115.89   14.57
   0   4   9  118.11   12.65
   0   4  -9  125.45   23.74
   0  -4  -9  110.59   15.26
   0  -4  10  150.71   12.87
   0   4  10  169.10   14.30
   0   4 -10  150.17   19.48
   0  -4 -10  188.63   19.67
   0  -4  11  298.24   20.46
   0   4  11  283.43   20.62
   0   4 -11  309.74   31.93
   0  -4 -11  315.78   32.55
   0  -4  12  928.54   31.50
   0   4  12  827.23   31.20
   0   4 -12  936.14   38.82
   0  -4 -12  957.47   40.35
   0  -5   0    4.81    7.82
   0   5   0    0.85    5.34
   0   5   0    7.13    9.54
   0  -5  -1  105.75   11.00
   0  -5   1   98.71    9.10
   0   5   1   96.18    9.60
   0   5  -1   98.75    9.99
   0   5  -1  100.99   12.93
   0  -5  -1   89.89    9.46
   0  -5  -2 2084.57   49.95
   0  -5   2 2088.71   50.09
   0   5   2 2020.08   48.15
   0   5  -2 1985.05   46.37
   0   5  -2 1866.74   61.57
   0  -5  -2 1941.11   49.07
   0  -5  -3  274.75   13.54
   0  -5   3  258.14   13.11
   0   5   3  254.75   11.62
   0   5  -3  242.52   12.13
   0   5  -3  249.08   17.74
   0  -5  -3  250.13   13.13
   0  -5  -4  260.41   13.17
   0  -5   4  271.20   13.54
   0   5   4  245.04   12.73
   0   5  -4  265.40   13.41
   0   5  -4  267.54   20.64
   0  -5  -4  270.41   13.18
   0  -5  -5  742.47   23.44
   0  -5   5  681.53   19.77
   0   5   5  717.21   20.87
   0   5  -5  732.33   22.39
   0   5  -5  749.24   28.19
   0  -5  -5  735.19   24.17
   0  -5  -6 1297.42   38.59
   0  -5   6 1429.64   38.32
   0   5   6 1397.45   39.23
   0   5  -6 1467.00   48.32
   0  -5  -6 1441.58   42.63
   0  -5   7   19.25    8.81
   0   5   7   16.95    8.86
   0   5  -7   35.68   20.87
   0  -5  -7   21.13   11.46
   0  -5   8  112.44   14.13
   0   5   8  120.65   13.00
   0   5  -8   74.02   18.55
   0  -5  -8  130.46   15.85
   0  -5   9   25.31   15.29
   0   5   9   29.70   11.83
   0   5  -9   50.73   17.83
   0  -5  -9   27.63   15.49
   0  -5  10  590.76   31.52
   0   5  10  549.88   28.78
   0   5 -10  599.89   39.92
   0  -5 -10  629.29   37.28
   0  -5  11  403.13   18.72
   0   5  11  427.63   21.56
   0   5 -11  436.98   27.96
   0  -5 -11  461.31   25.36
   0  -6   0 5357.30  114.97
   0   6   0 5510.18  122.48
   0  -6   0 5641.67  121.98
   0  -6  -1   98.36   11.84
   0  -6   1  112.12   13.82
   0   6   1  100.69    8.60
   0   6  -1   90.19    8.32
   0   6  -1  111.46   13.09
   0  -6  -1  112.21   11.92
   0  -6  -2   77.88   11.37
   0  -6   2   82.02   11.38
   0   6   2   68.08   11.11
   0   6  -2   64.61    9.19
   0   6  -2   92.17   13.14
   0  -6  -2   66.57    9.99
   0  -6  -3   39.63   11.10
   0  -6   3   33.20    8.95
   0   6   3   33.33    9.53
   0   6  -3   46.54    8.40
   0   6  -3   26.96   10.41
   0  -6  -3   37.88    8.90
   0  -6  -4  188.35   15.13
   0  -6   4  191.39   15.59
   0   6   4  190.18   15.03
   0   6  -4  180.87   14.49
   0   6  -4  190.56   20.19
   0  -6  -4  201.23   15.00
   0  -6  -5    1.61    9.18
   0  -6   5   -6.41   12.15
   0   6   5    2.17   11.15
   0   6  -5   -1.03    8.39
   0   6  -5   14.34   17.00
   0  -6  -5    8.75   12.76
   0  -6   6   31.20   12.52
   0   6   6   45.52   12.06
   0   6  -6   27.91   18.14
   0  -6  -6   50.46   13.34
   0  -6   7   -9.57   13.10
   0   6   7    9.52    9.63
   0   6  -7    7.22   17.62
   0  -6  -7    7.07   15.10
   0  -6   8 1247.09   30.24
   0   6   8 1158.88   26.28
   0   6  -8 1205.78   42.24
   0  -6  -8 1245.00   32.98
   0  -6   9   14.37   13.99
   0   6   9   19.35   13.82
   0   6  -9   23.01   22.87
   0  -6  -9   -3.85   23.41
   0  -6  10  260.10   15.84
   0   6  10  214.37   14.21
   0   6 -10  221.78   30.13
   0  -6 -10  266.61   27.87
   0  -7   0   12.36   14.06
   0   7   0    5.45    9.30
   0  -7   0   10.36   10.19
   0  -7  -1   17.68    9.04
   0  -7   1   15.84   10.35
   0   7   1   26.53    8.20
   0   7  -1   31.85    7.99
   0   7  -1   35.31   14.07
   0  -7  -1   27.35   10.46
   0  -7  -2  899.21   39.18
   0  -7   2  915.33   40.57
   0   7   2  845.78   34.54
   0   7  -2  855.50   36.12
   0   7  -2  862.98   41.29
   0  -7  -2  896.46   38.31
   0  -7  -3  868.48   37.41
   0  -7   3  838.88   33.96
   0   7   3  823.96   33.27
   0   7  -3  842.17   33.55
   0   7  -3  842.93   38.17
   0  -7  -3  816.76   34.54
   0  -7   4   18.76   10.49
   0   7   4    3.26    8.76
   0   7  -4   16.55   10.21
   0   7  -4    2.64   18.28
   0  -7  -4    4.35   13.29
   0  -7   5 1445.64   53.77
   0   7   5 1261.41   47.02
   0   7  -5 1451.85   60.23
   0  -7  -5 1494.08   59.48
   0  -7   6  538.10   20.91
   0   7   6  428.59   17.77
   0   7  -6  465.33   25.73
   0  -7  -6  524.97   24.53
   0  -7   7   -7.64   13.34
   0   7   7   -2.30   10.85
   0   7  -7   21.38   23.97
   0  -7  -7   -2.86   18.67
   0  -7   8   28.90   15.87
   0   7   8   29.39   12.38
   0   7  -8   12.96   23.48
   0  -7  -8   25.81   19.06
   0  -8   0  285.44   19.83
   0   8   0  279.75   15.45
   0  -8   0  306.61   15.14
   0  -8  -1  190.38   16.81
   0  -8   1  203.63   19.79
   0   8   1  191.44   11.99
   0   8  -1  177.12   11.17
   0  -8  -1  182.79   14.84
   0  -8   1  201.85   16.85
   0  -8  -2   25.49   11.98
   0  -8   2   13.82   13.90
   0   8   2   32.50   10.37
   0   8  -2   20.41   13.13
   0   8  -2   10.29   13.00
   0  -8  -2   12.24   13.99
   0  -8   3  619.83   31.90
   0   8   3  616.41   30.13
   0   8  -3  613.67   31.12
   0   8  -3  649.52   38.17
   0  -8  -3  673.08   35.83
   0  -8   4  201.71   18.02
   0   8   4  170.08   14.52
   0   8  -4  117.71   19.42
   0  -8  -4  208.49   18.46
   0  -8   5  201.97   19.92
   0   8   5  175.21   17.61
   0   8  -5  155.50   21.89
   0  -8   6   35.30   19.17
   0   8   6   10.37   10.20
   0   9   0   -7.35   12.74
   0  -9   1  625.37   27.67
   0   9   1  567.93   24.15
   0   9  -1  510.87   23.48
   0  -9   2   89.21   16.58
   0   9   2   68.81   12.41
   1   0 -14   -1.53   34.51
   1   0 -13 1169.46   63.50
  -1   0  12   -2.84    8.41
   1   0 -12   -7.94   22.39
  -1   0  11   74.55   10.12
  -1   0  11   60.25   12.70
   1   0 -11   59.83   16.99
  -1   0  10   -1.95    9.32
  -1   0  10   -2.85    9.13
   1   0 -10    8.12   21.03
  -1   0   9  364.91   14.26
  -1   0   9  385.94   16.52
   1   0  -9  391.41   20.42
  -1   0   8    1.47    4.81
  -1   0   8   -2.39    7.77
   1   0  -8    9.82   14.96
  -1   0   7 3199.25  115.12
  -1   0   7 3194.36  115.70
   1   0  -7 3043.97  113.18
  -1   0   6    4.58    6.18
  -1   0   6   -1.94    7.07
   1   0  -6   -3.57    9.66
  -1   0   4    3.67    4.50
  -1   0   4    2.98    6.46
   1   0  -4    2.80    8.62
  -1   0   3   84.54    6.89
  -1   0   3   86.64    7.63
   1   0  -3   79.89    8.61
  -1   0   2   21.17    8.38
  -1   0   2   14.08    5.57
   1   0  -2   15.59    6.33
   1   0  -1   42.71    6.92
  -1   0   1   48.77    8.29
  -1   0   1   51.69    7.28
   1   0  -1   49.38    7.65
  -1   0   1   48.81    7.26
  -1   0   0    0.68    8.62
   1   0   0   -2.21    6.45
  -1   0   0   -0.17    8.49
   1   0   0   -0.72    7.18
  -1   0   0    3.62    8.49
  -1   0  -1 1152.21   39.84
   1   0   1 1124.96   40.45
  -1   0  -1 1136.58   42.17
  -1   0  -2    8.95    5.71
   1   0   2   10.69    7.67
  -1   0  -2    6.55    9.25
   1   0   4   -2.73    5.10
   1   0   4   -0.06    3.91
  -1   0  -4    0.57    8.87
   1   0   5 1282.58   30.94
   1   0   5 1283.99   32.28
  -1   0  -5 1183.29   34.25
   1   0   6    2.62    6.45
   1   0   6    2.41    4.81
  -1   0  -6   -7.06   11.51
   1   0   7  627.14   28.69
   1   0   7  621.69   28.88
  -1   0  -7  625.63   33.38
   1   0   8    6.32    8.18
   1   0   8    2.28    6.77
  -1   0  -8   -4.63   15.18
   1   0   9  451.26   15.80
   1   0   9  396.08   16.44
  -1   0  -9  470.81   27.70
   1   0  10   -1.58    7.96
  -1   0 -10    1.17   16.34
   1   0  11 3740.03  105.11
  -1   0 -11 3870.24  137.01
   1   0  12   -7.35   14.55
  -1   0 -12   -1.81   23.35
   1   0  13  241.27   17.23
  -1   0 -13  256.68   25.13
   1  -1 -14    9.79   23.65
  -1  -1  13  230.75   18.26
   1   1 -13  295.95   31.74
   1  -1 -13  264.77   24.85
  -1  -1  12   70.17   10.10
  -1   1  12   71.52   13.60
   1   1 -12   69.76   27.17
   1  -1 -12   76.76   22.03
  -1  -1  11  597.45   26.04
  -1   1  11  552.31   23.94
  -1  -1  11  484.85   30.16
  -1   1  11  613.04   26.76
   1   1 -11  661.70   35.50
   1  -1 -11  658.86   34.95
  -1  -1  10  789.66   35.58
  -1   1  10  807.64   36.69
  -1  -1  10  822.91   39.76
  -1   1  10  850.80   39.74
   1   1 -10  846.56   42.68
   1  -1 -10  913.98   46.39
  -1  -1   9  131.71    8.57
  -1   1   9  130.27    9.09
  -1  -1   9  157.75   13.34
  -1   1   9  126.78   12.14
   1   1  -9  139.79   17.89
   1  -1  -9  147.19   16.27
  -1  -1   8  189.16   11.08
  -1   1   8  200.12    9.91
  -1  -1   8  189.69   13.01
  -1   1   8  187.01   12.79
   1   1  -8  193.29   17.76
   1  -1  -8  193.06   17.72
  -1  -1   7 1096.60   43.11
  -1   1   7 1107.88   43.03
  -1  -1   7 1112.84   45.54
  -1   1   7 1131.27   44.13
   1   1  -7 1042.37   43.43
   1  -1  -7 1187.36   48.96
  -1  -1   6  520.96   16.60
  -1   1   6  526.64   16.13
  -1  -1   6  549.82   19.89
  -1   1   6  539.56   17.91
   1   1  -6  515.20   22.44
   1  -1  -6  544.50   21.74
  -1  -1   5  792.94   22.60
  -1   1   5  866.89   23.99
  -1  -1   5  840.89   26.43
  -1   1   5  797.35   22.19
   1   1  -5  752.12   26.15
   1  -1  -5  858.69   26.72
  -1  -1   4   71.44    6.82
  -1   1   4   66.97    6.21
  -1  -1   4   64.52    8.44
  -1   1   4   67.99    7.40
   1   1  -4   64.43   10.73
   1  -1  -4   71.87    9.07
  -1  -1   3 2151.13   68.04
  -1  -1   3 2029.41   66.89
  -1   1   3 2204.22   70.26
   1   1  -3 1863.78   63.87
   1  -1  -3 2260.30   73.00
  -1  -1   2 3728.47  118.53
   1   1  -2 4520.86  140.37
  -1  -1   1  313.02   15.13
   1  -1  -1  344.31   14.17
  -1   1   1  293.20   12.63
  -1   1   1  327.13   14.24
   1   1  -1  306.90   16.62
   1   1  -1  315.40   19.15
  -1  -1   1  303.92   16.75
  -1  -1   0 2636.27   85.04
   1   1   0 2861.27   91.95
  -1   1   0 2848.47   93.99
  -1  -1  -1 2648.79   86.17
   1  -1   1 2421.11   75.15
   1   1   1 2738.74   87.41
  -1   1  -1 2682.61   87.75
  -1  -1  -2  323.48   15.38
   1  -1   2  307.87   12.96
   1   1   2  339.88   15.00
  -1   1  -2  319.28   20.00
  -1  -1  -2  270.68   15.64
  -1  -1  -3  610.35   23.75
   1  -1   3  555.44   20.60
   1   1   3  662.87   25.19
  -1   1  -3  621.59   28.66
  -1  -1  -4  187.24   11.17
   1  -1   4  184.26    9.63
   1   1   4  196.04   10.92
  -1   1  -4  187.79   16.37
  -1  -1  -4  187.33   15.05
   1  -1   5 1670.94   38.53
  -1   1  -5 1605.70   46.48
  -1  -1  -5 1575.28   44.72
   1  -1   6 1815.66   66.45
   1   1   6 1901.26   70.72
   1   1   6 1986.85   74.27
  -1   1  -6 1847.43   73.37
  -1  -1  -6 1797.87   68.98
   1  -1   7  105.56   10.03
   1   1   7  123.07   10.21
   1  -1   7   87.35    9.46
   1   1   7  119.39   10.11
  -1   1  -7  111.46   14.35
  -1  -1  -7  114.37   14.02
   1  -1   8  821.20   22.94
   1   1   8  821.50   23.23
   1   1   8  861.88   24.48
  -1   1  -8  838.77   29.15
  -1  -1  -8  861.36   29.63
   1  -1   9 1356.09   36.67
   1   1   9 1443.59   40.34
   1   1   9 1415.46   38.59
  -1   1  -9 1382.66   46.56
  -1  -1  -9 1466.83   47.20
   1  -1  10  372.72   19.47
   1   1  10  380.43   19.22
   1   1  10  365.66   19.57
  -1   1 -10  392.79   29.22
  -1  -1 -10  419.54   29.47
   1  -1  11   13.76   11.06
   1   1  11    6.04    9.75
  -1   1 -11    2.26   27.26
  -1  -1 -11   24.50   26.61
   1  -1  12   21.43   14.02
   1   1  12   27.82   13.84
  -1   1 -12   33.55   25.77
  -1  -1 -12   51.90   27.07
   1  -1  13  340.82   19.85
  -1   1 -13  388.23   28.99
  -1  -1 -13  395.70   41.05
  -1  -2  13    7.38   15.01
   1   2 -13   28.28   29.70
   1  -2 -13   -3.79   17.97
  -1  -2  12  832.87   22.04
  -1   2  12  881.37   29.63
   1   2 -12  877.10   35.38
   1  -2 -12  883.81   33.88
  -1  -2  11  649.88   23.69
  -1   2  11  719.22   25.98
   1   2 -11  734.54   32.17
   1  -2 -11  700.76   35.07
  -1  -2  10   27.78    7.92
  -1  -2  10   30.90   12.22
  -1   2  10   18.73   11.71
   1   2 -10   43.95   16.39
   1  -2 -10   21.01   14.63
  -1  -2   9  782.43   25.87
  -1   2   9  706.20   23.15
  -1  -2   9  704.01   30.39
  -1   2   9  804.22   25.86
   1   2  -9  763.75   29.57
   1  -2  -9  822.48   29.75
  -1  -2   8 1773.73   41.95
  -1   2   8 1671.59   39.20
  -1  -2   8 1672.03   45.98
  -1   2   8 1704.98   39.17
   1   2  -8 1764.80   48.78
   1  -2  -8 1796.49   46.81
  -1  -2   7  253.06   16.02
  -1   2   7  229.83   12.58
  -1  -2   7  195.09   15.97
  -1   2   7  233.32   15.06
   1   2  -7  259.62   20.89
   1  -2  -7  216.78   15.51
  -1  -2   6  123.31   10.25
  -1   2   6  119.81    7.80
  -1  -2   6  101.49   10.81
  -1   2   6  120.32    9.51
   1   2  -6  119.60   16.54
   1  -2  -6  121.33   13.52
  -1  -2   5    7.91    5.11
  -1   2   5   10.30    3.54
  -1   2   5   19.68    7.19
   1   2  -5   13.84    7.75
   1   2  -5   20.77   10.56
   1  -2  -5   14.65    8.55
  -1  -2   4 3010.57   96.77
  -1   2   4 3137.53   68.53
   1   2  -4 2663.92   90.11
   1   2  -4 2910.22   72.26
   1  -2  -4 3091.32   67.64
   1  -2  -3 1503.49   50.98
  -1  -2   3 1379.00   46.24
  -1   2   3 1460.49   48.60
   1   2  -3 1260.24   45.24
   1   2  -3 1355.15   51.23
   1  -2  -3 1473.37   49.31
   1  -2  -2 1299.83   45.06
  -1  -2   2 1398.02   46.52
  -1   2   2 1515.26   50.57
   1   2  -2 1443.54   49.78
   1   2  -2 1478.39   53.67
   1  -2  -2 1499.03   49.50
  -1  -2   0 3677.77  116.15
   1   2   0 4179.21  128.66
  -1   2   0 4080.45  132.79
  -1  -2  -1 1352.05   48.15
   1  -2   1 1417.16   46.58
  -1   2  -1 1459.11   48.83
   1   2   1 1469.64   48.56
  -1   2  -1 1467.50   52.05
  -1  -2  -1 1305.03   49.98
  -1  -2  -2 1372.55   47.03
   1  -2   2 1337.62   43.30
  -1   2  -2 1449.99   48.10
   1   2   2 1474.87   48.86
  -1   2  -2 1381.93   50.47
  -1  -2  -2 1235.13   45.60
  -1  -2  -3 1943.92   64.37
   1  -2   3 1894.88   60.25
   1   2   3 2071.81   66.74
  -1   2  -3 1984.15   69.27
  -1  -2  -3 1714.61   60.36
  -1  -2  -4 2632.69   60.77
   1  -2   4 2457.76   54.29
   1   2   4 2605.75   58.68
  -1   2  -4 2538.52   67.32
  -1  -2  -4 2326.55   58.86
  -1  -2  -5  343.99   17.21
   1  -2   5  333.56   15.84
   1   2   5  368.24   17.86
  -1   2  -5  347.93   25.35
  -1  -2  -5  334.41   19.76
   1  -2   6  724.33   31.83
   1   2   6  744.67   33.09
  -1   2  -6  717.22   38.31
  -1  -2  -6  707.59   36.30
   1  -2   7 1763.11   40.04
   1   2   7 1895.90   44.43
   1   2   7 1905.84   45.33
  -1   2  -7 1741.82   50.51
  -1  -2  -7 1807.38   48.44
   1  -2   8  991.73   26.58
   1   2   8 1049.20   28.23
   1   2   8 1022.71   27.54
  -1   2  -8 1015.81   33.84
  -1  -2  -8 1026.98   32.93
   1  -2   9  177.92   13.56
   1   2   9  175.34   13.70
   1   2   9  165.57   13.92
  -1   2  -9  164.22   20.07
  -1  -2  -9  159.08   23.59
   1  -2  10  536.03   23.79
   1   2  10  547.12   25.11
   1   2  10  553.23   26.27
  -1   2 -10  583.88   32.45
  -1  -2 -10  568.46   35.54
   1  -2  11    2.36    9.93
   1   2  11   11.45   10.89
   1   2  11   12.93   12.56
  -1   2 -11   -1.56   22.64
  -1  -2 -11   -5.45   21.92
   1  -2  12  266.73   18.17
  -1   2 -12  306.53   33.73
  -1  -2 -12  301.91   32.89
   1  -2  13   24.43   14.68
  -1   2 -13    9.91   31.31
  -1  -2 -13   41.94   28.99
  -1  -3  13    9.59   13.11
  -1   3  13   -5.54   18.14
   1   3 -13    9.73   23.05
   1  -3 -13  -18.01   27.45
  -1  -3  12  199.32   17.69
  -1   3  12  198.01   19.44
   1   3 -12  243.35   29.15
   1  -3 -12  222.78   22.27
  -1  -3  11   14.16   11.83
  -1   3  11    2.85   12.63
   1   3 -11   22.77   19.13
   1  -3 -11   -2.69   18.22
  -1  -3  10  693.01   29.50
  -1   3  10  637.37   31.56
   1   3 -10  699.51   36.04
   1  -3 -10  706.35   36.17
  -1  -3   9    1.18    7.76
  -1   3   9    5.49   11.12
   1   3  -9    5.82   16.37
   1  -3  -9    4.25   15.65
  -1  -3   8   51.91    8.79
  -1   3   8   57.71    8.19
   1   3  -8   48.85   10.25
   1   3  -8   84.59   20.71
   1  -3  -8   82.54   17.21
  -1  -3   7  185.85   12.21
  -1   3   7  186.78   12.47
   1   3  -7  175.21   13.38
   1   3  -7  203.48   19.22
   1  -3  -7  202.81   15.99
  -1   3   6 9616.28  191.39
   1   3  -6 8906.49  361.21
   1   3  -6 9059.53  363.35
   1  -3  -6 9999.00  217.89
   1  -3  -5  109.73    8.37
  -1  -3   5  118.98   10.38
  -1   3   5  111.81   10.79
   1   3  -5   96.96   10.66
   1   3  -5  109.03   14.33
   1  -3  -5  118.29   10.22
   1  -3  -4 2329.75   55.67
  -1  -3   4 2286.53   51.44
  -1   3   4 2294.15   51.33
   1   3  -4 2101.73   53.10
   1   3  -4 2323.11   60.67
   1  -3  -4 2286.65   53.07
   1  -3  -3   24.62    5.69
  -1  -3   3   30.94    6.49
  -1   3   3   21.46    6.75
   1   3  -3   38.30    8.15
   1   3  -3   18.26    8.73
   1  -3  -3   23.73    6.76
   1  -3  -2  407.90   15.33
  -1  -3   2  430.08   15.57
  -1   3   2  476.93   16.01
   1   3  -2  464.07   17.61
   1   3  -2  413.26   17.43
   1  -3  -2  459.41   15.77
  -1  -3   1    4.66    6.77
   1  -3  -1    2.14    4.70
  -1   3   1    4.82    6.32
   1   3  -1    6.66    5.63
  -1   3   1   -0.63    7.99
   1   3  -1    1.15    5.99
  -1  -3   0  417.58   18.94
   1  -3   0  432.28   17.68
  -1   3   0  466.31   19.82
   1   3   0  438.92   19.14
  -1   3   0  444.32   20.63
  -1  -3   0  437.05   18.01
  -1  -3  -1  571.30   23.19
   1  -3   1  577.32   22.32
  -1   3  -1  626.35   23.69
   1   3   1  601.73   23.25
  -1   3  -1  607.36   27.07
  -1  -3  -1  571.17   23.05
  -1   3  -2 7911.13  279.13
  -1  -3  -3    3.77    7.27
   1  -3   3    7.77    5.50
  -1   3  -3   10.92    5.24
   1   3   3   10.54    6.67
  -1   3  -3   21.84   11.06
  -1  -3  -3   10.29    8.49
  -1  -3  -4 2336.95   84.88
   1  -3   4 2255.56   81.35
   1   3   4 2376.69   86.93
  -1   3  -4 2497.87   92.75
  -1   3  -4 2264.09   87.78
  -1  -3  -4 2191.17   83.24
  -1  -3  -5   88.64    8.88
   1  -3   5   80.33    7.91
   1   3   5   74.90    7.77
  -1   3  -5   93.65   17.13
  -1  -3  -5   84.88   12.92
  -1  -3  -6  468.07   18.11
   1  -3   6  418.58   15.05
   1   3   6  462.01   16.72
  -1   3  -6  452.11   22.69
  -1  -3  -6  464.18   20.35
  -1  -3  -7  242.27   11.38
   1  -3   7  252.25   12.46
   1   3   7  248.27   13.76
  -1   3  -7  258.06   23.39
  -1  -3  -7  239.79   16.42
   1  -3   8   43.89    8.24
   1   3   8   32.20    7.37
   1   3   8   22.72   11.96
  -1   3  -8   40.39   18.44
  -1  -3  -8   20.66   17.71
   1  -3   9   50.90    9.08
   1   3   9   63.05    9.58
   1   3   9   49.93   12.12
  -1   3  -9   66.34   24.41
  -1  -3  -9   56.46   15.58
   1  -3  10 3609.04  100.83
   1   3  10 3415.97   98.90
   1   3  10 3521.99  102.11
  -1   3 -10 3644.24  103.63
  -1  -3 -10 3857.31  134.17
   1  -3  11   -4.23   12.99
   1   3  11    0.85   10.61
  -1   3 -11    3.21   19.75
  -1  -3 -11   -0.32   21.79
   1  -3  12  762.21   27.81
  -1   3 -12  777.07   37.50
  -1  -3 -12  802.41   39.30
  -1  -4  12  582.65   23.17
  -1   4  12  572.88   25.97
   1   4 -12  636.84   35.47
   1  -4 -12  651.36   35.61
  -1  -4  11  493.76   28.05
  -1   4  11  525.38   28.96
   1   4 -11  564.30   40.17
   1  -4 -11  602.83   34.83
  -1  -4  10   28.11    9.86
  -1   4  10   27.40    9.97
   1   4 -10   26.68   16.47
   1  -4 -10   16.95   13.39
  -1  -4   9  956.63   39.07
  -1   4   9  982.01   41.19
   1   4  -9 1179.71   56.84
   1  -4  -9  918.10   42.84
  -1  -4   8  891.77   41.18
  -1   4   8  899.77   40.50
   1   4  -8  868.04   49.11
   1  -4  -8  915.89   43.44
  -1  -4   7   25.55   10.75
  -1   4   7   15.99    8.41
   1   4  -7   15.15    7.16
   1   4  -7   29.03   12.50
   1  -4  -7   30.28   14.14
  -1  -4   6   40.50    8.25
  -1   4   6   28.95    9.93
   1   4  -6   37.42    9.19
   1   4  -6   35.73   17.58
   1  -4  -6   34.54   12.80
   1  -4  -5  231.12   11.73
  -1  -4   5  227.13   12.75
  -1   4   5  233.29   11.91
   1   4  -5  250.48   14.49
   1   4  -5  229.72   18.43
   1  -4  -5  247.07   14.39
   1  -4  -4 3142.29  130.35
  -1  -4   4 3126.73  128.71
  -1   4   4 3161.06  130.08
   1   4  -4 3318.12  136.71
   1   4  -4 3166.10  133.79
   1  -4  -4 3085.23  127.61
   1  -4  -3 1482.08   57.09
  -1  -4   3 1453.51   55.28
  -1   4   3 1461.63   53.99
   1   4  -3 1463.58   55.95
   1  -4  -3 1446.81   53.92
   1  -4  -2   73.41    7.94
  -1  -4   2   76.43   10.03
  -1   4   2   70.30    7.31
   1   4  -2   67.30    9.27
   1   4  -2   62.91    9.04
   1  -4  -2   74.23    9.68
  -1  -4   1 5155.59  184.80
   1  -4  -1 5083.19  178.60
  -1   4   1 5681.46  201.06
   1   4  -1 5569.69  118.24
  -1   4   1 5746.89  212.39
   1   4  -1 5496.26  126.43
  -1  -4   0 2411.90   56.60
   1  -4   0 2543.61   59.93
  -1   4   0 2616.86   59.10
   1   4   0 2608.88   57.48
  -1   4   0 2534.35   63.90
  -1  -4  -1   69.01    8.48
   1  -4   1   85.04    8.19
  -1   4  -1   68.28    7.37
   1   4   1   64.19    7.54
  -1   4  -1   67.92   12.27
  -1  -4  -1   58.57    7.09
  -1  -4  -2  472.25   22.33
   1  -4   2  466.30   20.98
  -1   4  -2  514.63   22.89
   1   4   2  433.77   19.09
  -1   4  -2  490.28   26.67
  -1  -4  -2  477.63   22.27
  -1  -4  -3   45.18    8.74
   1  -4   3   38.17    7.53
  -1   4  -3   46.02    7.12
   1   4   3   40.12    9.37
  -1   4  -3   38.91   13.57
  -1  -4  -3   57.57    9.11
  -1  -4  -4 1490.68   63.41
   1  -4   4 1395.06   57.84
   1   4   4 1491.15   63.95
  -1   4  -4 1510.29   65.25
  -1   4  -4 1405.19   65.08
  -1  -4  -4 1517.68   67.02
  -1  -4  -5 1298.71   34.44
   1  -4   5 1239.75   32.41
   1   4   5 1261.94   32.71
  -1   4  -5 1204.39   40.31
  -1  -4  -5 1206.18   36.63
  -1  -4  -6  561.04   19.26
   1  -4   6  487.13   15.56
   1   4   6  479.19   16.14
  -1   4  -6  473.46   23.85
  -1  -4  -6  531.19   20.42
  -1  -4  -7 2108.65   55.34
   1  -4   7 2017.38   51.25
   1   4   7 1999.26   52.19
  -1   4  -7 2007.34   59.12
  -1  -4  -7 2041.83   60.26
   1  -4   8  701.16   19.49
   1   4   8  706.19   20.72
  -1   4  -8  794.12   33.31
  -1  -4  -8  767.96   30.19
   1  -4   9  118.04   14.15
   1   4   9  122.98   14.84
  -1   4  -9  112.75   19.57
  -1  -4  -9  114.25   19.94
   1  -4  10  280.49   17.84
   1   4  10  251.98   13.72
  -1   4 -10  285.31   23.61
  -1  -4 -10  293.61   24.10
   1  -4  11    2.69   19.20
   1   4  11    9.35   13.88
  -1   4 -11   19.46   26.97
  -1  -4 -11   24.53   26.57
   1  -4  12  171.84   16.50
  -1   4 -12  228.33   33.87
  -1  -4 -12  183.00   35.75
  -1  -5  11  490.58   29.48
  -1   5  11  525.51   31.49
   1   5 -11  508.17   37.83
   1  -5 -11  563.24   35.92
  -1  -5  10  121.98   16.46
  -1   5  10  133.64   16.31
   1   5 -10  120.10   28.77
   1  -5 -10  103.57   24.18
  -1  -5   9 1012.91   39.66
  -1   5   9 1000.83   38.13
   1   5  -9  861.15   39.15
   1  -5  -9  998.58   40.67
  -1  -5   8  107.59   12.46
  -1   5   8  111.80   11.26
   1   5  -8   98.07   17.23
   1  -5  -8  103.94   15.13
  -1  -5   7  974.08   25.31
  -1   5   7  932.22   25.23
   1   5  -7  894.97   26.73
   1   5  -7 1083.42   38.42
   1  -5  -7 1011.10   28.63
  -1  -5   6  105.58   13.51
  -1   5   6   92.18    9.73
   1   5  -6   97.15   10.54
   1   5  -6  137.34   18.07
   1  -5  -6  105.33   14.71
  -1  -5   5  330.19   14.36
  -1   5   5  336.17   13.75
   1   5  -5  320.47   15.75
   1  -5  -5  348.37   16.24
   1  -5  -4   73.45    9.01
  -1  -5   4   70.15   10.76
  -1   5   4   80.28    8.21
   1   5  -4   87.42   10.29
   1   5  -4   81.93   12.42
   1  -5  -4   78.28   10.16
   1  -5  -3 2777.10   64.65
  -1  -5   3 2854.60   66.04
  -1   5   3 2869.01   66.97
   1   5  -3 2846.87   68.13
   1   5  -3 2798.24   74.36
   1  -5  -3 2716.34   65.68
   1  -5  -2  592.69   20.17
  -1  -5   2  645.42   21.14
  -1   5   2  667.96   21.87
   1   5  -2  686.47   21.24
   1   5  -2  685.52   24.92
   1  -5  -2  645.56   21.75
  -1  -5   1  522.61   25.37
   1  -5  -1  543.35   26.34
  -1   5   1  573.07   27.10
   1   5  -1  585.39   28.44
   1   5  -1  512.78   30.57
   1  -5  -1  608.94   30.22
  -1  -5   0  431.77   23.10
   1  -5   0  444.31   22.57
  -1   5   0  454.68   23.37
   1   5   0  417.49   21.33
  -1   5   0  440.74   23.97
  -1  -5   0  449.09   22.39
  -1  -5  -1 2244.43   55.45
   1  -5   1 2254.62   50.47
  -1   5  -1 2220.80   57.36
   1   5   1 2193.33   50.34
  -1   5  -1 2238.90   59.15
  -1  -5  -1 2147.73   52.19
  -1  -5  -2   61.88   10.41
   1  -5   2   63.17    8.76
  -1   5  -2   65.99    8.96
   1   5   2   55.60    8.09
  -1   5  -2   58.62   11.17
  -1  -5  -2   63.53    9.25
  -1  -5  -3  169.32   11.96
   1  -5   3  178.55   12.56
  -1   5  -3  169.74   10.37
   1   5   3  172.03   11.46
  -1   5  -3  174.23   14.13
  -1  -5  -3  178.05   12.52
  -1  -5  -4   -0.42    8.02
   1  -5   4    1.82    8.12
   1   5   4   13.17    9.62
  -1   5  -4    9.09    7.03
  -1   5  -4   17.78   13.95
  -1  -5  -4   15.75    7.72
  -1  -5  -5 2299.66   60.60
   1  -5   5 2142.15   54.16
   1   5   5 2114.50   54.35
  -1   5  -5 2108.75   61.99
  -1  -5  -5 2140.17   56.75
  -1  -5  -6  298.75   17.89
   1  -5   6  248.56   16.94
   1   5   6  222.73   14.32
  -1   5  -6  274.73   25.93
  -1  -5  -6  297.13   20.87
  -1  -5  -7  173.28   14.02
   1  -5   7  163.18   12.09
   1   5   7  136.19   11.93
  -1   5  -7  200.88   22.02
  -1  -5  -7  165.02   15.53
   1  -5   8  230.73   17.29
   1   5   8  200.74   13.17
  -1   5  -8  232.86   21.64
  -1  -5  -8  214.35   21.22
   1  -5   9  673.51   18.89
  -1   5  -9  682.24   32.39
  -1  -5  -9  670.91   27.62
   1  -5  10  127.83   15.71
   1   5  10  126.59   14.39
  -1   5 -10  128.53   24.58
  -1  -5 -10  160.46   22.43
   1  -5  11   -5.48   17.80
   1   5  11    3.61   11.82
  -1   5 -11  -10.75   27.45
  -1  -5 -11    6.87   26.98
  -1  -6  10    4.28   16.33
  -1   6  10   -5.03   14.38
   1   6 -10  -15.04   21.97
   1  -6 -10   -4.90   14.91
  -1  -6   9  152.40   17.26
  -1   6   9  131.22   13.93
   1   6  -9  124.32   22.29
   1  -6  -9  163.16   23.62
  -1  -6   8   83.03   16.01
  -1   6   8   72.90   10.84
   1   6  -8   79.22   21.70
   1  -6  -8   96.43   13.37
  -1  -6   7  647.40   25.68
  -1   6   7  624.03   22.77
   1   6  -7  652.26   32.83
   1  -6  -7  706.75   27.57
  -1  -6   6    8.03   10.96
  -1   6   6    2.38   11.83
   1   6  -6   -0.40   11.25
   1   6  -6   -2.58   11.46
   1  -6  -6    7.17   16.73
  -1  -6   5 2429.21   90.67
  -1   6   5 2307.51   50.56
   1   6  -5 2382.10   55.04
   1   6  -5 2323.98   60.12
   1  -6  -5 2327.41   55.45
  -1  -6   4  195.72   13.76
  -1   6   4  187.05   12.82
   1   6  -4  209.86   15.77
   1   6  -4  211.32   18.33
   1  -6  -4  200.04   15.63
   1  -6  -3   -3.71    9.23
  -1  -6   3    0.96   13.09
  -1   6   3    0.52    9.91
   1   6  -3   10.48    9.06
   1   6  -3   10.00   12.66
   1  -6  -3   11.46   10.83
   1  -6  -2   51.86   10.03
  -1  -6   2   41.22   11.40
  -1   6   2   48.69    9.70
   1   6  -2   56.03   10.12
   1   6  -2   48.50   11.24
   1  -6  -2   47.17    9.58
  -1  -6   1   32.55   12.10
   1  -6  -1   26.26   10.08
  -1   6   1   22.15   10.25
   1   6  -1   29.49    8.37
   1  -6  -1   33.55   10.02
  -1  -6   0  178.61   14.76
   1  -6   0  181.88   12.41
  -1   6   0  168.23   11.39
   1   6   0  182.90   12.33
  -1   6   0  166.93   16.40
  -1  -6   0  193.08   10.56
  -1  -6  -1  357.98   17.45
   1  -6   1  353.31   15.98
  -1   6  -1  302.98   12.69
   1   6   1  330.51   15.06
  -1   6  -1  365.94   19.82
  -1  -6  -1  304.13   14.00
  -1  -6  -2    3.57   10.10
   1  -6   2   14.05    8.52
  -1   6  -2   -3.83   10.49
   1   6   2    0.31    7.28
  -1   6  -2   -3.49   15.44
  -1  -6  -2    7.92    8.39
  -1  -6  -3 2192.89   95.34
   1  -6   3 2135.62   90.56
  -1   6  -3 2094.94   90.49
   1   6   3 1883.49   79.86
  -1   6  -3 2124.85   93.90
  -1  -6  -3 1989.33   92.01
  -1  -6  -4  113.10   13.60
   1  -6   4  113.83   12.03
  -1   6  -4  110.24   10.78
   1   6   4  104.56   12.95
  -1   6  -4  102.31   15.09
  -1  -6  -4  109.00   11.96
  -1  -6  -5   -0.79    8.22
   1  -6   5    4.73    8.96
   1   6   5   11.17    8.22
  -1   6  -5   16.63   19.39
  -1  -6  -5    7.94   10.19
  -1  -6  -6   56.03   11.06
   1  -6   6   47.39   13.73
   1   6   6   38.24   12.90
  -1   6  -6   39.39   22.30
  -1  -6  -6   47.23   13.74
   1  -6   7  190.14   14.89
   1   6   7  172.82   14.05
  -1   6  -7  186.25   22.01
  -1  -6  -7  183.24   18.78
   1  -6   8   50.36   13.37
   1   6   8   35.73   13.60
  -1   6  -8   63.75   23.77
  -1  -6  -8   33.13   20.21
   1  -6   9  268.08   17.95
   1   6   9  265.00   17.97
  -1   6  -9  217.09   25.81
  -1  -6  -9  256.81   27.03
   1  -6  10    2.69   20.09
   1   6  10    2.92   12.24
  -1   6 -10    6.11   29.98
  -1  -6 -10   11.57   25.18
  -1  -7   9   17.13   14.40
  -1   7   9   11.28   15.38
   1  -7  -9   18.61   19.41
  -1  -7   8  272.79   21.52
  -1   7   8  234.98   16.44
   1  -7  -8  296.02   24.48
  -1  -7   7  336.10   21.51
  -1   7   7  290.06   19.39
   1   7  -7  283.91   26.56
   1  -7  -7  371.10   29.43
  -1  -7   6    6.55   15.72
  -1   7   6    6.96   12.38
   1   7  -6   20.74   18.35
   1  -7  -6   11.19   15.78
  -1  -7   5  286.91   20.86
  -1   7   5  236.67   15.33
   1   7  -5  242.69   17.49
   1   7  -5  261.76   21.47
   1  -7  -5  263.97   17.55
  -1  -7   4  172.83   16.27
  -1   7   4  140.29   10.91
   1   7  -4  146.62   14.30
   1   7  -4  161.02   17.73
   1  -7  -4  149.85   14.24
  -1  -7   3  329.00   20.22
  -1   7   3  309.75   16.62
   1   7  -3  304.59   17.16
   1   7  -3  316.69   22.55
   1  -7  -3  320.10   17.05
   1  -7  -2 1604.91   64.12
  -1  -7   2 1864.13   73.31
  -1   7   2 1570.13   60.44
   1   7  -2 1709.66   68.24
   1  -7  -2 1736.60   67.63
  -1  -7   1   49.70   12.60
   1  -7  -1   43.57    9.45
  -1   7   1   38.47   10.71
   1   7  -1   37.61   13.32
   1  -7  -1   56.74   11.87
  -1  -7   1   59.45   11.33
  -1  -7   0  997.07   43.08
   1  -7   0  952.95   40.87
  -1   7   0  921.38   38.19
   1   7   0  920.91   38.19
  -1  -7   0  956.59   39.34
   1  -7   0 1021.39   43.09
  -1  -7  -1  669.05   33.02
   1  -7   1  669.07   30.07
  -1   7  -1  655.75   29.68
   1   7   1  632.19   28.97
  -1   7  -1  624.01   32.50
  -1  -7  -1  622.73   29.50
  -1  -7  -2   98.22   13.25
   1  -7   2  111.88   13.37
  -1   7  -2  105.79   11.67
   1   7   2   91.58   10.39
  -1   7  -2  100.59   19.52
  -1  -7  -2  106.26   10.41
  -1  -7  -3    6.63   11.68
   1  -7   3    5.88   13.17
  -1   7  -3    0.57    9.92
   1   7   3   10.32    9.13
  -1   7  -3    5.90   15.48
  -1  -7  -3    5.02   11.45
  -1  -7  -4   39.95   10.50
   1  -7   4   43.66   10.16
   1   7   4   31.71   10.00
  -1   7  -4   48.35   15.95
  -1  -7  -4   44.09   11.22
   1  -7   5  326.67   14.86
   1   7   5  299.42   14.55
  -1   7  -5  329.28   24.47
  -1  -7  -5  371.57   21.93
   1  -7   6  806.74   38.91
   1   7   6  699.19   33.46
  -1   7  -6  622.25   42.71
  -1  -7  -6  810.00   48.57
   1  -7   7   44.06   14.09
   1   7   7   44.66   10.10
  -1   7  -7   48.82   25.01
   1  -7   8  646.49   24.18
   1   7   8  552.31   22.05
  -1   7  -8  652.58   35.96
  -1   8   7   63.71   12.01
   1  -8  -7   68.55   20.68
  -1  -8   6   43.79   16.93
  -1   8   6   58.21   16.29
   1  -8  -6   66.22   17.67
  -1  -8   5  117.61   15.91
  -1   8   5   91.28   16.32
   1  -8  -5  101.70   16.48
  -1  -8   4  244.57   22.00
  -1   8   4  207.21   17.59
   1   8  -4  206.59   19.63
   1  -8  -4  230.40   18.85
  -1  -8   3   72.71   18.70
  -1   8   3   63.00   14.07
   1   8  -3   72.28   14.66
   1  -8  -3   73.89   15.55
  -1  -8   2  160.63   16.56
  -1   8   2  152.19   12.49
   1   8  -2  151.01   15.78
   1  -8  -2  166.05   17.73
  -1  -8   1  317.11   19.23
   1  -8  -1  277.22   19.25
  -1   8   1  284.14   16.86
   1   8  -1  290.44   16.58
   1  -8  -1  342.42   16.39
  -1  -8   0  387.96   21.54
   1  -8   0  386.84   21.41
  -1   8   0  372.13   16.67
   1   8   0  379.72   16.35
   1  -8   0  424.93   18.59
  -1  -8  -1    7.64   12.92
   1  -8   1    6.53   15.63
  -1   8  -1   -2.29   13.09
   1   8   1    2.10   12.38
  -1  -8  -2  115.15   15.59
   1  -8   2  100.77   18.86
  -1   8  -2   96.43   11.83
   1   8   2   97.39   13.95
  -1   8  -2   91.04   20.83
   1  -8   3   40.68   14.59
   1   8   3   53.20   12.08
  -1   8  -3   62.75   21.22
   1  -8   4  376.83   28.81
   1   8   4  308.39   20.10
  -1   8  -4  344.30   29.39
   1  -8   5   65.30   17.60
   1   8   5   59.73   10.82
  -1   8  -5   47.13   22.48
   1  -8   6   83.15   14.04
   1   8   6   78.74   14.68
  -1   8  -6   65.68   18.97
  -1  -9   2  118.58   19.83
  -1   9   2  125.45   17.58
   1   9  -2  102.23   17.94
  -1  -9   1  -15.54   18.18
  -1   9   1   12.59   14.17
   1   9  -1    8.69   13.54
  -1  -9   0  -15.65   18.09
  -1   9   0    5.40   16.11
   1   9   0   13.69   16.30
   1   9   1   26.75   12.74
   1  -9   2  357.10   22.03
   1   9   2  327.49   19.45
   2   0 -14    7.99   27.15
   2   0 -13    5.41   19.45
  -2   0  12 2648.39   93.46
   2   0 -12 3064.03   61.26
  -2   0  11   -0.66   10.06
  -2   0  11    1.97   11.89
   2   0 -11    0.12   20.01
  -2   0  10 1760.39   75.30
  -2   0  10 1814.27   79.14
   2   0 -10 1878.57   84.79
  -2   0   9   -5.30    7.12
  -2   0   9    1.47    7.62
   2   0  -9   -9.75   14.86
  -2   0   8  397.55   15.38
  -2   0   8  384.22   17.20
   2   0  -8  356.75   17.32
  -2   0   7    2.98    6.40
  -2   0   7    1.27    9.23
   2   0  -7    1.40   10.48
  -2   0   6   14.60    6.31
  -2   0   6   14.52    7.02
   2   0  -6   17.16   11.16
  -2   0   5    2.45    4.63
  -2   0   5    1.11    7.55
   2   0  -5    1.75    8.41
  -2   0   3    7.77    5.59
  -2   0   3    7.77    6.13
   2   0  -3    3.71    6.88
  -2   0   1    1.86    5.51
  -2   0   1    2.94    6.57
  -2   0   1    4.42    6.70
  -2   0   0  289.81   14.44
  -2   0   0  221.74   13.75
  -2   0   0  251.17   14.66
  -2   0  -1   -0.90    5.60
   2   0   1    2.97    5.75
  -2   0  -1    1.60    7.91
  -2   0  -2 1640.69   55.86
   2   0   2 1643.00   55.16
  -2   0  -2 1674.50   59.56
  -2   0  -3   -2.02    6.74
   2   0   3   -0.35    4.79
  -2   0  -3    1.52    9.93
  -2   0  -4 8619.14  307.05
   2   0   5   -3.44    6.05
   2   0   5    1.72    5.07
  -2   0  -5    7.31   10.25
   2   0   6 7660.23  305.56
  -2   0  -6 7669.86  311.04
   2   0   7    0.70    5.32
   2   0   7    4.16    5.20
  -2   0  -7    1.73   12.67
   2   0   8   27.69    8.74
   2   0   8   20.74    6.41
  -2   0  -8   39.70   19.40
   2   0   9    7.87   10.78
  -2   0  -9   -2.80   16.98
   2   0  10  137.48   12.17
  -2   0 -10  160.09   20.24
   2   0  11   -1.36   13.05
  -2   0 -11   -0.06   22.65
   2   0  12  717.91   35.97
  -2   0 -12  714.50   45.54
   2   1 -14  264.46   28.22
   2  -1 -14  229.79   27.28
  -2   1  13    7.97   15.84
   2   1 -13   32.28   21.21
   2  -1 -13   19.95   19.70
  -2  -1  12  101.00   13.63
  -2  -1  12   95.85   16.57
  -2   1  12   97.56   15.59
   2   1 -12  124.28   29.76
   2  -1 -12  104.26   23.02
  -2  -1  11   31.32   11.36
  -2  -1  11   23.89   12.54
  -2   1  11   32.01   11.32
   2   1 -11   34.52   20.60
   2  -1 -11   50.31   20.64
  -2  -1  10 1009.56   46.04
  -2   1  10  970.44   44.64
  -2  -1  10 1109.91   51.18
  -2   1  10 1059.63   49.01
   2   1 -10 1044.80   49.76
   2  -1 -10 1008.42   48.77
  -2  -1   9 1433.78   36.05
  -2   1   9 1414.71   35.83
  -2  -1   9 1520.29   40.39
  -2   1   9 1411.92   37.17
   2   1  -9 1490.25   43.05
   2  -1  -9 1454.49   39.98
  -2  -1   8  565.03   19.34
  -2   1   8  582.36   19.51
  -2  -1   8  572.86   21.60
  -2   1   8  584.79   19.71
   2   1  -8  561.06   24.02
   2  -1  -8  602.17   24.20
  -2  -1   7 3060.74  127.68
  -2   1   7 3117.32  129.49
  -2  -1   7 3214.65  132.93
  -2   1   7 3033.81  125.18
   2   1  -7 2882.32  118.79
   2  -1  -7 2981.70  121.48
  -2  -1   6  985.02   39.08
  -2   1   6  997.64   39.32
  -2  -1   6 1068.17   43.04
  -2   1   6  974.24   38.51
   2   1  -6  971.69   41.58
   2  -1  -6  986.72   39.99
  -2   1   5  425.66   15.46
  -2  -1   5  437.75   15.89
  -2  -1   5  460.45   18.23
  -2   1   5  453.74   16.25
   2   1  -5  459.19   19.29
   2  -1  -5  472.37   18.26
  -2   1   4  391.02   18.36
  -2  -1   4  409.64   17.81
  -2  -1   4  448.54   20.45
  -2   1   4  454.13   18.92
   2   1  -4  450.39   20.72
   2  -1  -4  462.03   20.57
  -2  -1   3  885.95   32.28
  -2  -1   3  932.67   34.88
  -2   1   3 1012.15   35.64
   2   1  -3  895.34   33.85
   2  -1  -3  985.93   34.55
  -2  -1   2 2571.39   84.24
  -2   1   2 2951.87   93.72
   2   1  -2 2811.52   88.79
   2  -1  -2 2989.16   92.26
  -2   1   1  782.73   29.17
  -2  -1   1  692.76   27.40
  -2   1   1  759.18   28.87
   2   1  -1  664.60   27.56
  -2   1   1  789.30   30.97
   2   1  -1  611.08   36.43
   2   1  -1  704.72   26.19
  -2  -1   0 1126.20   39.47
  -2   1   0 1111.61   39.03
   2   1   0 1079.50   38.89
  -2   1   0 1161.30   43.00
  -2  -1   0 1017.65   42.30
  -2  -1  -1 4212.39  134.05
  -2   1  -1 3966.56  122.47
   2   1   1 4083.42  126.42
  -2   1  -1 4285.56  135.39
  -2  -1  -1 4005.00  133.84
  -2  -1  -2 1975.39   64.97
   2  -1   2 1773.83   57.30
   2   1   2 1887.86   60.83
  -2   1  -2 1940.66   67.74
  -2  -1  -2 1755.89   64.38
  -2  -1  -3   40.16    7.42
   2  -1   3   40.30    6.60
   2  -1   3   38.37    5.25
   2   1   3   44.54    5.92
  -2   1  -3   42.05   13.58
  -2  -1  -3   42.94    9.64
  -2  -1  -4 1246.65   31.66
   2  -1   4 1136.66   26.94
  -2   1  -4 1273.19   39.42
  -2  -1  -4 1152.22   36.11
  -2  -1  -5   18.55    8.64
   2  -1   5   13.77    4.93
   2   1   5   10.81    5.64
  -2   1  -5   10.04   14.98
  -2  -1  -5    5.86   11.25
   2  -1   6 1023.97   43.36
   2   1   6 1102.67   48.17
   2   1   6 1156.31   49.47
  -2   1  -6 1056.14   52.03
  -2  -1  -6 1029.08   49.27
   2  -1   7  885.05   23.78
   2   1   7  884.84   23.48
   2   1   7  911.62   25.98
  -2   1  -7  852.57   34.21
  -2  -1  -7  851.70   32.54
   2  -1   8  754.54   22.20
   2   1   8  750.83   20.89
   2   1   8  751.24   22.82
  -2   1  -8  750.45   31.93
  -2  -1  -8  733.84   27.99
   2  -1   9 1182.49   30.42
   2   1   9 1135.59   29.57
   2   1   9 1075.93   30.41
  -2   1  -9 1095.62   39.37
  -2  -1  -9 1248.68   40.34
   2  -1  10  400.94   19.98
   2   1  10  401.92   20.03
  -2   1 -10  352.04   25.27
  -2  -1 -10  386.73   29.60
   2  -1  11  240.07   13.56
   2   1  11  235.26   15.13
  -2   1 -11  233.96   27.98
  -2  -1 -11  241.18   25.51
   2  -1  12  555.23   28.91
   2   1  12  496.59   27.06
  -2   1 -12  550.97   38.39
  -2  -1 -12  594.09   40.64
  -2  -2  13  481.38   26.20
  -2   2  13  488.95   31.06
   2   2 -13  539.54   35.52
   2  -2 -13  598.40   39.98
  -2  -2  12   15.25   13.72
  -2   2  12   24.54   14.96
   2   2 -12   21.32   24.86
   2  -2 -12    0.98   16.22
  -2  -2  11  126.52   12.48
  -2  -2  11  115.72   18.57
  -2   2  11  144.83   18.09
   2   2 -11  122.77   18.08
   2  -2 -11  128.77   21.54
  -2  -2  10   -2.57    7.24
  -2  -2  10    6.21   14.09
  -2   2  10   -0.75   13.67
   2   2 -10   -9.92   19.63
   2  -2 -10    3.15   17.23
  -2  -2   9 1695.74   45.15
  -2  -2   9 1730.14   51.84
  -2   2   9 1684.59   44.43
   2   2  -9 1781.30   52.24
   2  -2  -9 1732.34   46.89
  -2  -2   8 1735.61   40.07
  -2  -2   8 1788.63   46.06
  -2   2   8 1853.36   44.20
   2   2  -8 1836.94   48.92
   2  -2  -8 1764.74   45.22
  -2  -2   7  103.25   10.84
  -2  -2   7  105.05   11.60
  -2   2   7  100.16   10.19
   2   2  -7  110.66   14.25
   2  -2  -7  106.36   11.66
  -2  -2   6 1990.68   74.55
  -2  -2   6 1844.55   70.10
  -2   2   6 2018.03   73.38
   2   2  -6 1948.88   75.28
   2  -2  -6 2084.84   77.66
  -2  -2   5 2458.75   60.01
  -2   2   5 2572.06   56.35
   2   2  -5 2641.13   64.95
   2  -2  -5 2650.59   59.83
  -2  -2   4   86.50    8.41
  -2   2   4   99.40    8.86
   2   2  -4   78.50   10.68
   2   2  -4   96.34   12.23
   2  -2  -4   83.86    9.20
  -2  -2   3   69.96    9.37
  -2   2   3   67.72    9.74
   2   2  -3   69.25    9.75
   2   2  -3   64.58   10.62
   2  -2  -3   66.86   16.22
  -2  -2   2 3615.81  114.90
  -2   2   2 3581.89  114.11
   2   2  -2 3332.49  105.84
   2   2  -2 3616.46  118.38
   2  -2  -2 4027.11  125.56
  -2  -2   1 7023.80  151.75
   2   2  -1 6617.66  203.47
  -2  -2   0  839.07   32.04
   2  -2   0  874.20   29.73
  -2   2   0  823.02   30.18
   2   2   0  905.50   33.21
  -2   2   0  892.48   34.84
  -2  -2  -1   56.99    7.99
   2  -2   1   61.63    6.02
  -2   2  -1   56.09    5.93
   2   2   1   57.69    7.39
  -2   2  -1   63.67    9.99
  -2  -2  -1   60.00    8.45
  -2  -2  -2 2183.26   71.63
   2  -2   2 2123.43   66.68
  -2   2  -2 2110.40   67.22
   2   2   2 2272.13   73.15
  -2   2  -2 2225.75   74.93
  -2  -2  -2 1996.89   68.74
  -2  -2  -3 3419.26   80.90
   2  -2   3 3100.98   65.94
   2   2   3 3541.42   76.20
  -2   2  -3 3327.78   78.96
  -2  -2  -3 3039.07   75.21
  -2  -2  -4  357.33   15.31
   2  -2   4  355.35   12.79
   2   2   4  398.00   15.34
  -2   2  -4  377.70   21.68
  -2  -2  -4  321.34   17.36
  -2  -2  -5  119.84   10.79
   2  -2   5  116.30    8.37
   2   2   5  139.41   10.68
  -2   2  -5  138.41   16.42
  -2  -2  -5  103.70   13.63
  -2  -2  -6   36.63    6.93
   2  -2   6   37.15    8.65
   2   2   6   35.38    8.42
  -2   2  -6   45.02   15.70
  -2  -2  -6   27.02   12.92
   2  -2   7 1747.04   39.40
   2   2   7 1824.14   46.69
   2   2   7 1928.73   45.44
  -2   2  -7 1945.95   55.79
  -2  -2  -7 1783.27   47.52
   2  -2   8  250.81   14.63
   2   2   8  262.41   12.77
   2   2   8  252.58   13.22
  -2   2  -8  240.98   23.02
  -2  -2  -8  251.20   18.80
   2  -2   9   67.82   11.33
   2   2   9   67.60   12.07
   2   2   9   61.53   10.23
  -2   2  -9   64.04   17.80
  -2  -2  -9   62.29   16.00
   2  -2  10  786.95   27.32
   2   2  10  707.85   28.45
   2   2  10  721.13   28.45
  -2   2 -10  782.60   36.01
  -2  -2 -10  863.54   37.37
   2  -2  11  608.45   30.75
   2   2  11  585.31   29.35
  -2   2 -11  570.52   35.14
  -2  -2 -11  713.68   42.50
   2  -2  12   70.54   15.90
  -2   2 -12  100.56   30.32
  -2  -2 -12   79.74   23.73
  -2  -3  13  198.36   17.67
  -2   3  13  215.84   17.05
   2   3 -13  209.53   24.74
   2  -3 -13  202.59   20.18
  -2  -3  12    9.57   16.01
  -2   3  12   17.56   12.59
   2   3 -12    4.19   22.21
   2  -3 -12    7.67   16.41
  -2  -3  11 2169.07   77.18
  -2   3  11 2192.00   78.71
   2   3 -11 2127.65   79.74
   2  -3 -11 2237.88   80.53
  -2  -3  10  135.94   13.03
  -2   3  10  144.97   12.46
   2   3 -10  136.02   14.11
   2   3 -10  167.51   25.86
   2  -3 -10  116.43   15.38
  -2  -3   9  526.55   27.06
  -2   3   9  544.83   26.74
   2   3  -9  478.23   26.53
   2   3  -9  523.57   31.70
   2  -3  -9  499.32   29.86
  -2  -3   8    1.68    7.49
  -2   3   8    3.45   10.50
   2   3  -8   -2.63    9.82
   2   3  -8    7.63   15.17
   2  -3  -8    1.66   15.09
  -2  -3   7  512.77   19.35
  -2   3   7  483.57   16.69
   2   3  -7  492.37   20.49
   2   3  -7  552.35   27.55
   2  -3  -7  516.72   19.03
  -2  -3   6  340.32   18.29
  -2   3   6  345.20   18.84
   2   3  -6  326.88   20.09
   2   3  -6  383.24   25.48
   2  -3  -6  337.65   20.59
  -2  -3   5 1428.01   53.23
  -2   3   5 1484.25   55.24
   2   3  -5 1399.65   55.75
   2   3  -5 1553.23   64.13
   2  -3  -5 1481.38   56.70
  -2  -3   4  225.49   13.90
  -2   3   4  209.51   11.68
   2   3  -4  201.47   14.71
   2   3  -4  262.25   18.32
   2  -3  -4  216.32   13.46
  -2  -3   3 6666.17  146.15
  -2   3   3 6765.81  139.26
   2   3  -3 6801.33  155.78
   2  -3  -3 6695.33  134.13
  -2  -3   2  123.99    9.52
   2  -3  -2  117.26    7.56
  -2   3   2  115.97    8.43
   2   3  -2  110.58   10.62
   2   3  -2  110.00    9.49
   2  -3  -2  135.23   10.42
  -2  -3   1 1112.92   29.96
   2  -3  -1 1151.41   28.66
  -2   3   1 1120.07   28.98
   2   3  -1 1178.37   31.99
  -2   3   1 1136.75   32.83
  -2  -3   0   60.25    8.34
   2  -3   0   70.77    6.74
  -2   3   0   64.27    7.31
   2   3   0   68.85    9.38
  -2   3   0   64.07   10.83
  -2  -3   0   53.22    6.68
  -2  -3  -1 1049.89   29.45
   2  -3   1 1115.54   27.95
  -2   3  -1 1087.23   29.11
   2   3   1 1054.55   28.37
  -2   3  -1 1102.58   33.99
  -2  -3  -1  963.95   36.30
  -2  -3  -2    4.18    6.40
   2  -3   2   -1.30    4.90
  -2   3  -2    2.00    4.34
   2   3   2    2.57    6.66
  -2   3  -2    0.59   11.92
  -2  -3  -2    2.07    7.03
  -2  -3  -3  224.58   13.58
   2  -3   3  207.69   11.63
  -2   3  -3  180.83   10.38
   2   3   3  224.98   12.47
  -2   3  -3  224.67   19.06
  -2  -3  -3  223.01   14.71
  -2  -3  -4  135.35   12.13
   2  -3   4  129.58    9.39
   2   3   4  142.39   11.12
  -2   3  -4  132.57   18.72
  -2  -3  -4  134.34   13.66
  -2  -3  -5 7367.62  152.58
   2  -3   5 6890.17  144.73
   2   3   5 7267.54  147.36
  -2   3  -5 6996.01  164.33
  -2  -3  -5 7050.25  163.87
  -2  -3  -6   32.96   10.64
   2  -3   6   29.10    7.01
   2   3   6   37.16   10.14
  -2   3  -6   28.15   18.22
  -2  -3  -6   30.17   15.42
  -2  -3  -7 2074.56   56.08
   2  -3   7 2037.70   50.16
   2   3   7 2002.68   52.09
  -2   3  -7 2128.44   61.04
  -2  -3  -7 2001.51   55.56
   2  -3   8    2.23   10.56
   2   3   8   12.48    8.34
   2   3   8    7.58    9.83
  -2   3  -8   14.42   25.69
  -2  -3  -8    1.38   11.76
   2  -3   9  289.20   15.14
   2   3   9  337.51   16.88
   2   3   9  318.80   19.09
  -2   3  -9  361.52   30.21
  -2  -3  -9  362.17   30.41
   2  -3  10   -3.35   14.59
   2   3  10    3.18    8.26
   2   3  10   -1.23   10.58
  -2   3 -10    2.73   18.61
  -2  -3 -10   22.61   17.26
   2  -3  11   25.56   13.26
  -2   3 -11   19.22   20.98
  -2  -3 -11   19.08   24.73
   2  -3  12    6.99   16.53
  -2   3 -12   15.19   25.29
  -2  -3 -12    5.57   35.12
  -2  -4  12   -7.62   15.68
  -2   4  12   14.00   17.80
   2   4 -12   21.26   23.62
   2  -4 -12    1.56   17.72
  -2  -4  11   81.48   13.51
  -2   4  11   93.27   15.75
   2   4 -11   91.26   21.38
   2  -4 -11   82.15   16.66
  -2  -4  10   25.99   10.50
  -2   4  10   34.00   14.25
   2   4 -10   32.97   16.62
   2  -4 -10   31.09   19.14
  -2  -4   9 1063.19   45.27
  -2   4   9 1020.26   41.37
   2   4  -9  938.16   41.66
   2   4  -9 1072.76   49.39
   2  -4  -9 1017.40   42.95
  -2  -4   8 1482.47   65.88
  -2   4   8 1495.49   65.51
   2   4  -8 1394.20   62.74
   2   4  -8 1681.06   76.75
   2  -4  -8 1512.96   66.59
  -2  -4   7    8.44    8.40
  -2   4   7   12.08   10.98
   2   4  -7   17.35   12.43
   2   4  -7   17.02   17.76
   2  -4  -7   11.47   13.61
  -2  -4   6 1561.37   37.44
  -2   4   6 1482.65   35.99
   2   4  -6 1448.17   37.40
   2   4  -6 1610.20   47.26
   2  -4  -6 1585.67   40.34
  -2  -4   5 1730.30   41.13
  -2   4   5 1739.63   43.35
   2   4  -5 1599.99   44.55
   2   4  -5 1852.01   50.12
   2  -4  -5 1789.63   44.34
  -2  -4   4  219.11   16.14
  -2   4   4  223.58   14.39
   2   4  -4  204.46   15.76
   2   4  -4  196.21   16.01
   2  -4  -4  220.72   13.96
   2  -4  -3    9.18    5.51
  -2  -4   3    1.87    8.24
  -2   4   3    5.56    8.08
   2   4  -3    8.40    8.19
   2   4  -3    8.04    8.45
   2  -4  -3    9.53    8.36
  -2  -4   2   86.11   10.95
   2  -4  -2   84.03    8.22
  -2   4   2   95.56   10.07
   2   4  -2   82.90   11.25
   2   4  -2   87.09    9.61
   2  -4  -2   88.59    8.72
  -2  -4   1 1370.15   53.35
   2  -4  -1 1420.30   52.83
  -2   4   1 1449.55   55.01
   2   4  -1 1511.44   57.76
  -2   4   1 1415.94   54.49
  -2  -4   1 1389.00   52.76
  -2  -4   0 1895.74   69.75
   2  -4   0 1994.59   73.16
  -2   4   0 2068.60   76.47
   2   4   0 2027.68   74.56
  -2   4   0 1977.15   73.70
  -2  -4   0 1888.95   71.93
  -2  -4  -1  613.09   27.77
   2  -4   1  639.07   26.52
  -2   4  -1  625.06   26.73
   2   4   1  635.36   27.32
  -2   4  -1  645.77   31.46
  -2  -4  -1  620.54   27.73
  -2  -4  -2 1931.56   81.81
   2  -4   2 1825.32   75.99
  -2   4  -2 1980.64   84.28
   2   4   2 1853.28   77.78
  -2   4  -2 1915.62   83.52
  -2  -4  -2 1984.40   87.63
  -2  -4  -3 1937.39   81.76
   2  -4   3 1894.10   77.69
  -2   4  -3 1886.64   81.07
   2   4   3 1937.75   81.64
  -2   4  -3 1881.67   83.04
  -2  -4  -3 2079.32   89.05
  -2  -4  -4   83.28   10.64
   2  -4   4   84.25    8.04
   2   4   4   80.74    8.93
  -2   4  -4   92.60   14.76
  -2  -4  -4   89.85   12.40
  -2  -4  -5   70.21    9.51
   2  -4   5   67.36    9.55
   2   4   5   77.86   10.28
  -2   4  -5   96.55   19.04
  -2  -4  -5   90.80   13.91
  -2  -4  -6   93.44   11.59
   2  -4   6   83.53   10.60
   2   4   6   78.45    9.76
  -2   4  -6   98.57   20.68
  -2  -4  -6   87.33   14.55
  -2  -4  -7  708.99   34.05
   2  -4   7  651.41   30.35
   2   4   7  656.73   31.49
  -2   4  -7  684.88   41.30
  -2  -4  -7  768.87   40.97
  -2  -4  -8  963.94   39.23
   2  -4   8  941.12   38.51
   2   4   8  913.15   36.34
  -2   4  -8  965.55   47.16
  -2  -4  -8 1029.61   45.71
   2  -4   9   96.22   14.70
   2   4   9  103.32   12.94
   2   4   9   90.38   12.25
  -2   4  -9   84.30   30.16
  -2  -4  -9  129.47   25.10
   2  -4  10 1016.77   46.23
   2   4  10  905.25   43.70
  -2   4 -10 1071.32   57.82
  -2  -4 -10 1109.27   61.20
   2  -4  11  519.86   22.33
   2   4  11  459.10   20.73
  -2   4 -11  543.50   31.24
  -2  -4 -11  557.41   33.83
  -2  -5  11   -1.17   13.92
  -2   5  11   -8.66   12.83
   2   5 -11    4.79   18.11
   2  -5 -11   -4.24   19.45
  -2  -5  10  401.24   27.02
  -2   5  10  401.00   22.89
   2   5 -10  413.60   34.30
   2  -5 -10  421.89   29.98
  -2  -5   9  498.94   24.26
  -2   5   9  472.27   23.93
   2   5  -9  451.80   32.00
   2  -5  -9  452.76   23.16
  -2  -5   8  496.13   22.51
  -2   5   8  488.56   23.73
   2   5  -8  442.27   23.52
   2   5  -8  541.08   31.93
   2  -5  -8  542.95   26.02
  -2  -5   7  454.48   20.25
  -2   5   7  438.05   16.12
   2   5  -7  416.19   21.27
   2   5  -7  472.44   22.77
   2  -5  -7  455.39   21.20
  -2  -5   6  965.38   30.57
  -2   5   6  882.59   27.00
   2   5  -6  867.51   31.11
   2   5  -6  979.96   36.30
   2  -5  -6 1006.47   32.74
  -2  -5   5  253.78   13.64
  -2   5   5  226.15   14.44
   2   5  -5  232.13   15.46
   2  -5  -5  230.90   13.87
  -2  -5   4 1047.37   29.61
  -2   5   4 1070.52   28.21
   2   5  -4 1063.89   32.71
   2   5  -4 1076.27   33.24
   2  -5  -4 1048.94   29.68
   2  -5  -3   53.80    7.68
  -2  -5   3   47.91   10.52
  -2   5   3   63.17    9.54
   2   5  -3   60.69   11.83
   2   5  -3   52.98   10.42
   2  -5  -3   56.36   10.20
  -2  -5   2  940.93   28.22
  -2   5   2  923.99   27.40
   2   5  -2  947.41   29.78
   2   5  -2  911.87   30.62
   2  -5  -2 1002.12   29.49
  -2  -5   1  112.42    9.95
   2  -5  -1  109.55    8.60
  -2   5   1  129.45   10.27
   2   5  -1  113.91   11.19
  -2   5   1  121.27   12.13
  -2  -5   1  115.29    8.00
  -2  -5   0 1943.27   50.53
   2  -5   0 2024.08   48.06
  -2   5   0 2134.74   51.47
   2   5   0 2011.60   49.52
  -2   5   0 1994.67   51.12
  -2  -5   0 1810.94   46.22
  -2  -5  -1  443.77   18.74
   2  -5   1  467.82   17.34
  -2   5  -1  464.68   17.72
   2   5   1  451.69   17.61
  -2   5  -1  434.53   19.75
  -2  -5  -1  451.79   18.12
  -2  -5  -2  999.65   29.37
   2  -5   2  985.89   26.44
  -2   5  -2 1005.58   27.79
   2   5   2  937.84   25.86
  -2   5  -2  973.67   32.00
  -2  -5  -2  946.43   31.25
  -2  -5  -3   74.77   12.26
   2  -5   3   64.17    7.67
  -2   5  -3   79.75    8.03
   2   5   3   67.89   10.68
  -2   5  -3   86.29   18.17
  -2  -5  -3   76.88   10.75
  -2  -5  -4 1346.83   34.04
   2  -5   4 1391.21   31.95
   2   5   4 1260.99   30.46
  -2   5  -4 1355.23   42.29
  -2  -5  -4 1220.73   47.34
  -2  -5  -5   -3.92   10.32
   2  -5   5    4.15    7.15
   2   5   5   -3.65   10.13
  -2   5  -5   -8.19   14.63
  -2  -5  -5   11.33   12.75
  -2  -5  -6  105.16   11.53
   2  -5   6  112.75   13.74
   2   5   6  105.97   11.02
  -2   5  -6  137.03   26.15
  -2  -5  -6  120.98   16.20
  -2  -5  -7  291.72   17.16
   2  -5   7  299.15   18.51
   2   5   7  286.60   16.80
  -2   5  -7  262.01   22.53
  -2  -5  -7  323.23   23.47
  -2  -5  -8  946.77   38.92
   2  -5   8  847.01   32.12
   2   5   8  951.16   37.95
  -2   5  -8 1049.20   48.88
  -2  -5  -8 1136.87   50.56
   2  -5   9  257.74   18.16
   2   5   9  209.96   15.69
  -2   5  -9  255.39   27.61
  -2  -5  -9  245.78   23.56
   2  -5  10    8.12   12.37
   2   5  10   -0.49   15.12
  -2   5 -10   28.43   25.54
  -2  -5 -10   -4.44   19.35
  -2  -6  10  494.27   21.89
  -2   6  10  545.32   23.39
   2  -6 -10  562.50   26.01
  -2  -6   9   16.93   16.42
  -2   6   9    7.33   14.21
   2   6  -9   11.21   20.65
   2  -6  -9  -14.80   20.74
  -2  -6   8   42.68   14.65
  -2   6   8   40.10   11.95
   2   6  -8   36.22   18.64
   2  -6  -8   55.38   18.30
  -2  -6   7    6.05   12.67
  -2   6   7    3.86   10.60
   2   6  -7   12.21   15.79
   2   6  -7    7.36   15.58
   2  -6  -7   10.53   16.52
  -2  -6   6   11.93   10.71
  -2   6   6   12.09   13.34
   2   6  -6    3.55   11.67
   2   6  -6    0.69   13.87
   2  -6  -6    8.47    9.87
  -2  -6   5  202.51   16.62
  -2   6   5  199.00   14.46
   2   6  -5  177.69   16.34
   2  -6  -5  211.10   13.05
  -2  -6   4 2023.92   87.56
  -2   6   4 1847.69   80.58
   2   6  -4 1957.41   86.80
   2   6  -4 1651.68   97.91
   2  -6  -4 1895.57   80.54
   2  -6  -3    2.19    8.37
  -2  -6   3    8.57    8.55
  -2   6   3   -5.02   10.65
   2   6  -3    0.80    9.50
   2   6  -3    8.68    8.30
   2  -6  -3    3.02   12.35
  -2  -6   2  989.54   31.54
  -2   6   2  918.86   26.99
   2   6  -2  917.35   31.64
   2  -6  -2  948.53   30.45
  -2  -6   1    4.41   12.22
   2  -6  -1    4.67   10.12
  -2   6   1   -2.52    9.58
   2   6  -1    1.23   13.38
   2  -6  -1    3.83    8.98
  -2  -6   0  195.84   14.88
   2  -6   0  218.18   14.03
  -2   6   0  222.61   12.70
   2   6   0  198.35   15.34
  -2   6   0  209.63   17.10
  -2  -6  -1  127.86   14.75
   2  -6   1  123.51   12.25
  -2   6  -1  127.13   11.96
   2   6   1  108.03   10.47
  -2   6  -1  128.18   13.15
  -2  -6  -1   99.50    9.92
  -2  -6  -2   62.41   13.34
   2  -6   2   52.14   10.78
  -2   6  -2   55.45    9.16
   2   6   2   58.30   12.50
  -2   6  -2   59.87   15.28
  -2  -6  -2   61.67   10.80
  -2  -6  -3  103.46   12.38
   2  -6   3   96.72   13.24
  -2   6  -3  113.43    9.94
   2   6   3   87.66   10.00
  -2   6  -3   81.90   14.21
  -2  -6  -3   95.27   12.36
  -2  -6  -4 1346.03   54.51
   2  -6   4 1270.35   49.93
   2   6   4 1150.63   46.56
  -2   6  -4 1241.51   52.33
  -2  -6  -4 1163.55   57.32
  -2  -6  -5  -22.55   11.79
   2  -6   5    2.01    9.84
   2   6   5    4.16   11.11
  -2   6  -5   20.35   15.29
  -2  -6  -5    9.01   16.56
  -2  -6  -6 1707.19   55.63
   2  -6   6 1742.43   49.57
   2   6   6 1557.79   46.09
  -2   6  -6 1710.96   61.39
  -2  -6  -6 1646.19   54.02
   2  -6   7   23.56   13.71
   2   6   7   26.90   10.62
  -2   6  -7   21.65   19.75
  -2  -6  -7   30.06   15.80
   2  -6   8   14.05   12.82
   2   6   8   12.30   11.09
  -2   6  -8   28.61   28.77
  -2  -6  -8   17.00   22.32
   2  -6   9    8.04   11.05
   2   6   9    3.45   11.50
  -2   6  -9    3.33   19.04
  -2  -7   9  601.56   27.53
  -2   7   9  530.19   21.71
   2  -7  -9  570.61   28.31
  -2  -7   8   88.37   16.90
  -2   7   8   75.48   16.22
   2  -7  -8   61.42   19.42
  -2  -7   7  917.19   53.33
  -2   7   7  964.53   49.66
   2  -7  -7 1042.87   57.23
  -2  -7   6  444.91   19.94
  -2   7   6  374.14   16.72
   2   7  -6  382.70   17.59
   2  -7  -6  404.00   18.97
  -2  -7   5  331.51   19.89
  -2   7   5  283.68   18.33
   2   7  -5  304.19   20.00
   2  -7  -5  319.36   18.88
  -2  -7   4  259.32   16.34
  -2   7   4  241.51   15.66
   2   7  -4  242.52   17.81
   2  -7  -4  243.31   16.90
  -2  -7   3  124.05   14.09
  -2   7   3  115.90   10.58
   2   7  -3  121.84   17.47
   2  -7  -3  117.56   16.65
  -2  -7   2  382.90   20.39
   2  -7  -2  303.92   20.17
  -2   7   2  342.58   19.27
   2   7  -2  347.48   22.51
   2  -7  -2  365.80   22.18
  -2  -7   1  252.67   18.39
   2  -7  -1  236.35   16.30
  -2   7   1  232.39   15.46
   2   7  -1  244.71   15.56
   2  -7  -1  272.96   21.00
  -2  -7   0  220.85   16.95
   2  -7   0  252.89   17.12
  -2   7   0  260.02   17.81
   2   7   0  247.16   19.74
  -2   7   0  174.08   16.34
  -2  -7  -1 1464.81   56.78
   2  -7   1 1458.36   54.95
  -2   7  -1 1384.49   52.35
   2   7   1 1425.31   53.19
  -2   7  -1 1456.37   57.74
  -2  -7  -2   86.89   14.17
   2  -7   2  107.29   14.09
  -2   7  -2   89.04   12.80
   2   7   2   84.25   11.00
  -2   7  -2   72.27   14.45
  -2  -7  -3  503.08   25.87
   2  -7   3  463.74   21.46
   2   7   3  404.34   17.91
  -2   7  -3  451.34   24.52
  -2  -7  -4  324.93   20.18
   2  -7   4  322.20   17.89
   2   7   4  282.39   16.97
  -2   7  -4  309.97   26.98
  -2  -7  -5    7.85   13.92
   2  -7   5   32.96   14.86
   2   7   5   16.84   12.71
  -2   7  -5   14.78   21.59
   2  -7   6  126.12   18.14
   2   7   6  113.55   12.00
  -2   7  -6  177.54   31.09
   2  -7   7  270.20   20.39
   2   7   7  218.97   16.76
  -2   7  -7  222.74   27.16
  -2  -8   6  116.24   17.35
  -2   8   6   88.18   12.69
   2  -8  -6  118.25   21.88
  -2  -8   5  436.34   30.27
  -2   8   5  354.24   20.74
   2   8  -5  289.16   20.47
   2  -8  -5  398.34   26.98
  -2  -8   4   67.03   16.67
  -2   8   4   52.29   14.59
   2   8  -4   60.23   16.39
   2  -8  -4   56.90   15.80
  -2  -8   3    3.70   17.31
  -2   8   3   15.08   12.11
   2   8  -3    5.16   15.84
   2  -8  -3   16.93   13.16
  -2  -8   2   40.17   13.83
  -2   8   2   45.02   11.00
   2   8  -2   39.01   13.16
   2  -8  -2   31.98   15.99
  -2  -8   1  817.80   40.76
  -2   8   1  776.78   36.92
   2   8  -1  771.53   38.01
   2  -8  -1  831.62   40.82
  -2  -8   0   56.42   14.71
   2  -8   0   51.40   16.10
  -2   8   0   73.92   14.03
   2   8   0   50.27   13.67
   2  -8   0   64.53   12.98
  -2  -8  -1   53.63   14.70
   2  -8   1   42.12   12.06
  -2   8  -1   45.52   12.90
   2   8   1   59.09   15.59
  -2   8  -1   60.00   17.13
  -2  -8  -2  147.00   17.48
   2  -8   2  157.20   16.25
   2   8   2  146.62   15.81
  -2   8  -2  158.78   23.07
  -2  -8  -3  520.75   31.16
   2  -8   3  500.15   27.74
   2   8   3  466.23   27.52
  -2   8  -3  404.80   31.32
   2  -8   4   10.90   15.26
   2   8   4    7.06   13.22
  -2   8  -4    0.83   17.10
   2  -8   5   13.24   14.96
   2   8   5    8.76   10.69
  -2   8  -5   -7.56   22.52
  -2  -9   1   54.51   19.47
  -2   9   1   50.48   15.28
   2   9  -1   40.42   16.30
   2  -9  -1   36.29   17.37
  -2  -9   0  -10.21   19.95
   2   9   0   -6.88   19.36
   3   0 -14  -21.93   24.51
  -3   0  13  353.94   26.35
   3   0 -13  421.61   32.62
  -3   0  12    5.56   14.83
   3   0 -12    2.40   22.48
  -3   0  11  148.90   13.29
   3   0 -11  170.25   18.30
  -3   0  10   -3.99    9.47
  -3   0  10    2.97   11.67
   3   0 -10   10.02   17.15
  -3   0   9 7171.90  151.20
  -3   0   9 7606.25  180.50
   3   0  -9 7506.55  171.85
  -3   0   8   -0.59    7.55
  -3   0   8   10.32   10.01
   3   0  -8   -0.04    9.26
  -3   0   7 1141.36   50.53
  -3   0   7 1226.47   53.72
   3   0  -7 1263.66   56.15
  -3   0   6    2.82    6.32
  -3   0   6    5.74    9.50
   3   0  -6    0.74    7.10
  -3   0   5  410.75   16.84
  -3   0   5  435.92   16.76
   3   0  -5  447.90   16.87
  -3   0   4    1.24    6.60
  -3   0   4    0.46    6.61
   3   0  -4    6.30    6.42
  -3   0   3 2895.13   97.51
  -3   0   3 3306.11  105.91
   3   0  -3 3211.73  100.50
  -3   0   2    1.98    4.47
  -3   0   2   -3.20    7.10
   3   0  -2   -1.06    3.84
  -3   0   0    2.43    6.29
  -3   0   0    3.23    7.83
  -3   0   0    2.49    5.00
  -3   0  -2   -4.11    6.08
   3   0   2   -5.28    5.11
  -3   0  -2   -0.85    8.57
  -3   0  -3  324.72   13.72
   3   0   3  344.89   13.80
  -3   0  -3  335.68   19.10
   3   0   4    2.24    6.04
  -3   0  -4   -1.30    8.91
   3   0   5   15.18    6.92
   3   0   5   17.05    5.88
  -3   0  -5    5.53   12.46
   3   0   6    1.61    6.29
   3   0   6   -0.03    5.22
  -3   0  -6   -3.30   15.51
   3   0   7 3007.00   64.65
  -3   0  -7 3033.92   73.68
   3   0   8   -2.38    7.81
  -3   0  -8    0.70   19.29
   3   0   9 1907.88   67.23
  -3   0  -9 1883.44   79.52
   3   0  10    0.08   11.38
  -3   0 -10  -12.25   15.42
   3   0  11   22.80   12.89
  -3   0 -11   16.90   22.75
   3   0  12   -5.87   14.06
  -3   0 -12    6.52   22.52
   3   1 -14  368.69   32.43
   3  -1 -14  378.95   29.54
  -3   1  13   25.27   17.55
   3   1 -13   67.27   24.06
   3  -1 -13   46.43   19.46
  -3  -1  12  698.57   23.47
  -3  -1  12  674.66   26.05
  -3   1  12  686.28   23.37
   3   1 -12  641.83   33.54
   3  -1 -12  770.98   32.93
  -3  -1  11  627.82   27.33
  -3  -1  11  633.76   28.32
  -3   1  11  619.92   28.95
   3   1 -11  730.87   35.46
   3  -1 -11  642.97   31.07
  -3  -1  10  597.18   30.59
  -3  -1  10  563.70   29.13
  -3   1  10  596.13   30.68
   3   1 -10  638.03   37.60
   3  -1 -10  594.08   31.40
  -3  -1   9    7.51   11.20
  -3  -1   9   -3.23   10.98
  -3   1   9    4.77    9.80
   3   1  -9    6.44   12.35
   3  -1  -9    7.60   14.81
  -3   1   8  811.34   24.43
  -3  -1   8  905.94   28.76
  -3  -1   8  958.12   30.03
  -3   1   8  864.22   26.03
   3   1  -8  839.64   27.53
   3  -1  -8  916.50   27.03
  -3   1   7 1490.62   64.51
  -3  -1   7 1744.15   75.79
  -3  -1   7 1705.83   71.93
  -3   1   7 1727.17   74.27
   3   1  -7 1741.42   76.33
   3  -1  -7 1646.57   71.22
  -3   1   6 1816.10   69.39
  -3  -1   6 1945.73   74.52
  -3  -1   6 2092.91   79.07
  -3   1   6 2057.20   74.90
   3   1  -6 2096.72   79.02
   3  -1  -6 2056.82   76.36
  -3   1   5  321.83   13.85
  -3  -1   5  346.64   14.82
  -3  -1   5  357.95   17.29
  -3   1   5  379.69   14.38
   3   1  -5  323.29   15.97
   3  -1  -5  378.17   15.83
  -3   1   4 1636.51   42.55
  -3  -1   4 1546.72   40.17
  -3  -1   4 1669.27   42.75
  -3   1   4 1700.29   42.46
   3   1  -4 1701.01   42.57
   3  -1  -4 1700.63   40.02
  -3   1   3 1917.15   65.12
  -3  -1   3 1787.50   60.28
  -3  -1   3 1801.47   61.94
  -3   1   3 1990.40   68.66
   3   1  -3 2004.97   65.91
   3  -1  -3 2016.00   64.51
  -3   1   2   88.69    8.14
  -3  -1   2   75.52    9.21
  -3  -1   2   65.66    9.34
  -3   1   2   84.33    8.62
   3   1  -2   82.54    7.49
   3  -1  -2   91.39    8.32
  -3   1   1   34.72    6.59
  -3  -1   1   31.66    6.59
  -3   1   1   36.37    7.92
   3   1  -1   37.25    9.61
  -3   1   1   35.08    7.83
  -3   1   0  274.16   14.01
  -3  -1   0  266.56   13.72
  -3   1   0  262.73   14.32
   3   1   0  233.34   14.50
  -3   1   0  263.02   14.77
  -3  -1   0  265.73   14.99
  -3   1  -1 3707.03  120.52
  -3  -1  -1 3884.00  124.52
  -3   1  -1 3281.84  109.79
   3   1   1 3642.37  114.11
  -3   1  -1 3828.70  124.57
  -3  -1  -1 3748.94  123.38
  -3  -1  -2 2262.97   54.50
   3  -1   2 2166.98   46.76
   3   1   2 2349.20   53.85
  -3   1  -2 2248.61   56.59
  -3  -1  -2 2243.57   59.65
  -3  -1  -3  450.67   17.90
   3  -1   3  446.90   15.01
   3   1   3  489.99   16.63
   3  -1   3  443.91   15.77
  -3   1  -3  465.80   21.52
  -3  -1  -3  450.08   20.50
  -3  -1  -4 3095.04  114.27
   3  -1   4 2990.75  105.62
   3  -1   4 3031.39  108.37
   3   1   4 3318.22  119.56
  -3   1  -4 3204.80  120.81
  -3  -1  -4 3081.59  113.88
  -3  -1  -5 2064.27   86.32
   3  -1   5 2115.41   85.84
   3   1   5 2346.53   97.52
  -3   1  -5 2339.56  100.38
  -3  -1  -5 2089.35   91.65
   3  -1   6 1413.67   35.66
   3   1   6 1474.44   37.11
   3   1   6 1488.30   38.45
  -3   1  -6 1433.82   44.01
  -3  -1  -6 1349.54   43.27
   3  -1   7  412.03   16.09
   3   1   7  407.95   15.67
   3   1   7  425.18   16.72
  -3   1  -7  410.65   25.72
  -3  -1  -7  418.74   25.44
   3  -1   8 1188.15   51.91
   3   1   8 1286.49   57.11
   3   1   8 1126.47   50.85
  -3   1  -8 1299.04   63.43
  -3  -1  -8 1294.25   63.25
   3  -1   9  627.40   29.67
   3   1   9  623.41   27.26
  -3   1  -9  604.05   34.54
  -3  -1  -9  589.41   34.07
   3  -1  10  455.35   22.28
   3   1  10  456.00   21.27
  -3   1 -10  446.75   33.91
  -3  -1 -10  439.90   32.30
   3  -1  11  354.47   26.47
   3   1  11  341.89   22.60
  -3   1 -11  302.94   31.87
  -3  -1 -11  265.14   33.69
   3  -1  12  386.42   22.32
   3   1  12  366.43   19.80
  -3   1 -12  361.31   38.76
  -3  -1 -12  427.72   33.57
  -3   2  13  615.07   32.87
   3   2 -13  643.39   41.07
   3  -2 -13  654.44   41.36
  -3  -2  12  290.65   16.46
  -3  -2  12  186.39   25.46
  -3   2  12  250.42   17.01
   3   2 -12  333.45   24.53
   3  -2 -12  226.14   18.44
  -3  -2  11  210.51   15.68
  -3  -2  11  211.66   18.81
  -3   2  11  236.93   15.16
   3   2 -11  230.20   23.92
   3  -2 -11  223.93   20.01
  -3  -2  10  825.61   25.27
  -3  -2  10  795.57   29.22
  -3   2  10  842.76   23.55
   3   2 -10  882.21   34.56
   3  -2 -10  781.75   27.60
  -3  -2   9   -0.91   11.35
  -3  -2   9    7.41   12.27
  -3   2   9   15.20   10.25
   3   2  -9   12.81   12.21
   3  -2  -9   -6.54   10.37
  -3  -2   8  539.25   20.46
  -3  -2   8  524.49   23.35
  -3   2   8  547.73   18.87
   3   2  -8  513.14   23.81
   3  -2  -8  527.39   21.08
  -3  -2   7   36.35   11.29
  -3  -2   7   16.97   13.07
  -3   2   7   18.42   10.13
   3   2  -7   28.19    9.72
   3  -2  -7   31.17    9.51
  -3  -2   6 2871.77  117.70
  -3  -2   6 2919.37  122.75
  -3   2   6 3247.45  135.48
   3   2  -6 3275.69  135.74
   3  -2  -6 3141.61  128.74
  -3  -2   5 3507.37  128.21
  -3   2   5 3743.44  137.80
   3   2  -5 3354.00  124.27
   3  -2  -5 3608.12  128.03
  -3  -2   4  603.58   20.76
  -3   2   4  659.28   21.61
   3   2  -4  638.00   21.35
   3   2  -4  625.55   22.67
   3  -2  -4  687.18   20.74
  -3  -2   3  106.37   10.26
   3  -2  -3  101.30    5.84
  -3   2   3  117.43    9.33
   3   2  -3  100.37   11.23
   3   2  -3  102.25    9.92
   3  -2  -3  110.75    8.74
  -3  -2   2 2856.09   66.49
   3  -2  -2 2861.45   61.72
  -3   2   2 2929.57   64.67
   3   2  -2 2730.48   64.62
   3   2  -2 2559.25   65.55
  -3  -2   1   31.01    7.77
   3  -2  -1   25.29    4.82
  -3   2   1   24.83    7.12
   3   2  -1   27.81    8.38
  -3   2   1   30.00    8.17
  -3  -2   0  178.29   11.09
   3  -2   0  184.58    8.67
  -3   2   0  195.05   10.50
   3   2   0  191.40   13.51
  -3   2   0  197.16   13.03
  -3  -2  -1  105.49    9.20
   3  -2   1  112.55    6.91
  -3   2  -1  119.96    9.08
   3   2   1  121.04   11.22
  -3   2  -1  122.61   12.93
  -3  -2  -1  113.69    9.90
  -3  -2  -2 3835.00   87.12
   3  -2   2 3834.72   79.57
  -3   2  -2 3597.55   80.69
   3   2   2 3743.29   79.87
  -3   2  -2 3783.56   88.49
  -3  -2  -2 3716.43   90.17
  -3  -2  -3  963.59   39.42
   3  -2   3  936.50   35.75
   3   2   3 1014.95   39.92
  -3   2  -3  959.94   42.25
  -3  -2  -3  994.25   42.80
  -3  -2  -4   38.02    8.65
   3  -2   4   44.27    7.67
   3   2   4   48.77    7.51
  -3   2  -4   49.31   15.36
  -3  -2  -4   45.11   12.15
  -3  -2  -5 1451.36   36.34
   3  -2   5 1446.53   35.46
   3   2   5 1520.62   38.04
  -3   2  -5 1564.19   48.02
  -3  -2  -5 1399.51   42.90
  -3  -2  -6 1947.13   46.10
   3  -2   6 1905.07   43.80
   3   2   6 2027.90   45.95
  -3   2  -6 1999.48   50.94
  -3  -2  -6 1846.58   51.47
  -3  -2  -7    5.48    8.17
   3  -2   7   -2.73    7.39
   3   2   7   -1.11    9.25
  -3   2  -7    3.46   15.06
  -3  -2  -7   -1.65   15.90
   3  -2   8    0.00    9.43
   3   2   8   -1.65    9.42
   3   2   8    6.26    8.87
  -3   2  -8   31.49   21.34
  -3  -2  -8    4.11   17.62
   3  -2   9   35.29   12.29
   3   2   9   15.73   11.30
   3   2   9   24.06   10.22
  -3   2  -9   34.88   19.60
  -3  -2  -9   44.29   26.71
   3  -2  10  974.65   23.02
   3   2  10  992.70   25.41
  -3   2 -10  878.98   33.35
  -3  -2 -10 1046.94   33.66
   3  -2  11  289.99   21.56
   3   2  11  272.25   17.63
  -3   2 -11  295.80   26.62
  -3  -2 -11  264.04   33.98
  -3  -3  13    8.25   18.10
  -3   3  13  -10.78   19.53
   3   3 -13   32.02   27.90
   3  -3 -13    2.64   17.36
  -3  -3  12   68.51   13.00
  -3   3  12   85.47   14.99
   3   3 -12   70.52   29.74
   3  -3 -12   65.76   16.58
  -3  -3  11  179.05   16.17
  -3   3  11  166.88   16.55
   3   3 -11  176.59   18.80
   3   3 -11  186.80   23.03
   3  -3 -11  156.27   17.97
  -3  -3  10 3125.06  109.96
  -3   3  10 3345.18   91.56
   3   3 -10 3232.03  111.17
   3   3 -10 3413.02  105.24
   3  -3 -10 3125.71  108.33
  -3  -3   9   23.97   13.78
  -3   3   9   13.80    8.95
   3   3  -9   14.92   12.46
   3   3  -9   21.41   14.80
   3  -3  -9   32.91   16.68
  -3  -3   8 1314.20   36.72
  -3   3   8 1412.92   38.63
   3   3  -8 1323.35   39.26
   3   3  -8 1219.33   53.82
   3  -3  -8 1439.77   41.83
  -3  -3   7    0.64    8.13
  -3   3   7    9.12    9.01
   3   3  -7    4.72   11.67
   3   3  -7   11.54   14.53
   3  -3  -7    6.04   11.66
  -3  -3   6   36.49   10.40
  -3   3   6   54.22   11.05
   3   3  -6   42.75   10.12
   3   3  -6   56.87   12.00
   3  -3  -6   46.86    9.52
  -3  -3   5  165.85   14.43
  -3   3   5  142.13   11.46
   3   3  -5  140.85   14.87
   3   3  -5  157.92   16.22
   3  -3  -5  149.27   13.13
  -3  -3   4 1068.04   42.05
  -3   3   4 1053.43   40.97
   3   3  -4 1038.56   43.07
   3   3  -4 1086.87   47.51
   3  -3  -4 1103.01   43.30
  -3  -3   3  269.86   16.44
   3  -3  -3  234.22   12.10
  -3   3   3  254.20   13.69
   3   3  -3  249.61   17.60
   3   3  -3  247.99   15.88
   3  -3  -3  280.23   14.45
  -3  -3   2 2930.53   64.04
   3  -3  -2 2924.98   61.42
  -3   3   2 2860.61   63.60
   3   3  -2 2673.85   63.33
  -3   3   2 2869.09   70.56
  -3  -3   1  303.85   14.96
   3  -3  -1  307.31   11.46
  -3   3   1  275.07   11.76
   3   3  -1  289.66   15.39
  -3   3   1  312.00   15.79
  -3  -3   0 7448.42  257.00
   3   3   0 7320.08  153.16
  -3   3   0 7450.77  258.26
  -3  -3  -1   66.22    9.80
   3  -3   1   57.17    6.66
  -3   3  -1   67.74    7.24
   3   3   1   65.13    9.36
  -3   3  -1   57.44   12.50
  -3  -3  -1   52.80    8.48
  -3  -3  -2  401.17   20.10
   3  -3   2  408.07   18.06
  -3   3  -2  373.48   17.64
   3   3   2  400.09   18.64
  -3   3  -2  416.29   22.02
  -3  -3  -2  377.40   21.73
  -3  -3  -3  212.62   14.92
   3  -3   3  212.25   13.06
   3   3   3  222.57   15.01
  -3   3  -3  217.46   17.21
  -3  -3  -3  237.61   17.05
  -3  -3  -4  459.29   16.91
   3  -3   4  503.78   16.61
   3   3   4  495.12   17.47
  -3   3  -4  500.15   22.92
  -3  -3  -4  500.59   23.36
  -3  -3  -5   84.61   10.08
   3  -3   5   73.79    9.12
   3   3   5  106.61   11.29
  -3   3  -5   78.82   14.62
  -3  -3  -5   91.90   14.00
  -3  -3  -6 2359.80   52.54
   3  -3   6 2404.07   52.95
   3   3   6 2463.34   56.28
  -3   3  -6 2431.25   61.03
  -3  -3  -6 2518.10   65.81
  -3  -3  -7   21.31    9.80
   3  -3   7   14.37    8.71
   3   3   7   19.87   10.79
  -3   3  -7    7.21   24.30
  -3  -3  -7   15.52   12.97
  -3  -3  -8  957.81   39.78
   3  -3   8  988.00   39.71
   3   3   8  984.05   41.21
  -3   3  -8 1039.15   47.48
  -3  -3  -8 1097.43   50.71
   3  -3   9   17.76   13.21
   3   3   9    4.50   11.07
   3   3   9   10.20   11.74
  -3   3  -9    0.64   21.64
  -3  -3  -9    5.05   22.93
   3  -3  10  415.38   25.25
   3   3  10  365.57   19.97
  -3   3 -10  356.26   35.46
  -3  -3 -10  407.85   33.81
   3  -3  11   96.17   16.93
  -3   3 -11   86.55   25.89
  -3  -3 -11  100.88   24.65
  -3  -4  12  165.63   15.87
  -3   4  12  168.59   15.15
   3   4 -12  159.85   21.05
   3  -4 -12  142.93   17.72
  -3  -4  11  276.67   20.68
  -3   4  11  276.91   21.67
   3   4 -11  287.18   31.40
   3  -4 -11  270.57   21.41
  -3  -4  10  336.70   20.85
  -3   4  10  331.09   18.59
   3   4 -10  296.31   18.51
   3   4 -10  278.28   23.31
   3  -4 -10  336.24   24.55
  -3  -4   9   21.28   15.37
  -3   4   9   45.71   12.96
   3   4  -9   43.22   12.42
   3   4  -9   27.40   20.10
   3  -4  -9   18.68   16.83
  -3  -4   8  473.21   18.05
  -3   4   8  507.19   21.43
   3   4  -8  514.87   21.93
   3   4  -8  473.60   25.07
   3  -4  -8  485.46   19.17
  -3  -4   7   43.84   10.55
  -3   4   7   32.24   11.08
   3   4  -7   51.42   12.29
   3   4  -7   45.04   17.00
   3  -4  -7   66.30   14.21
  -3  -4   6  566.34   21.48
  -3   4   6  556.57   18.55
   3   4  -6  530.52   19.72
   3   4  -6  570.68   24.60
   3  -4  -6  557.92   20.99
  -3  -4   5 2928.35   68.67
  -3   4   5 2906.45   66.75
   3   4  -5 2821.35   67.16
   3   4  -5 3001.47   74.27
   3  -4  -5 2947.69   64.69
  -3  -4   4   40.84   11.54
  -3   4   4   40.97    7.24
   3   4  -4   44.99   12.88
   3   4  -4   40.89    9.04
   3  -4  -4   52.59   10.60
  -3  -4   3   14.41   10.11
   3  -4  -3    5.23    4.75
  -3   4   3    7.12    8.37
   3   4  -3   -3.41   10.43
   3  -4  -3   11.33   10.21
  -3  -4   2 1227.46   54.38
   3  -4  -2 1199.16   51.57
  -3   4   2 1287.49   56.26
   3   4  -2 1192.13   53.36
  -3  -4   1   40.91    8.63
   3  -4  -1   37.29    6.41
  -3   4   1   39.46    8.67
   3   4  -1   31.56    8.88
  -3   4   1   35.12   12.25
  -3  -4   0  554.29   28.65
   3  -4   0  571.11   26.37
  -3   4   0  552.12   26.81
   3   4   0  597.61   30.82
  -3   4   0  591.62   29.83
  -3  -4  -1  945.39   42.19
   3  -4   1  968.56   41.61
  -3   4  -1  960.09   42.88
   3   4   1  925.16   42.09
  -3   4  -1 1029.64   48.31
  -3  -4  -2 1276.86   35.46
   3  -4   2 1199.69   28.81
  -3   4  -2 1176.94   32.41
   3   4   2 1201.38   30.78
  -3   4  -2 1268.61   36.56
  -3  -4  -2 1255.35   38.74
  -3  -4  -3 2364.45   51.94
   3  -4   3 2299.82   49.02
   3   4   3 2343.14   52.31
  -3   4  -3 2422.97   60.65
  -3  -4  -3 2406.95   69.57
  -3  -4  -4   97.77   13.54
   3  -4   4   86.12   10.56
   3   4   4   95.96   11.30
  -3   4  -4  137.61   22.10
  -3  -4  -4   97.71   13.16
  -3  -4  -5 1460.77   43.43
   3  -4   5 1395.79   36.94
   3   4   5 1328.30   37.58
  -3   4  -5 1324.13   44.92
  -3  -4  -5 1374.72   61.57
  -3  -4  -6  794.42   38.43
   3  -4   6  802.26   36.62
   3   4   6  794.51   38.04
  -3   4  -6  785.20   45.72
  -3  -4  -6  908.25   47.23
  -3  -4  -7   29.55   12.02
   3  -4   7   43.85   11.17
   3   4   7   32.92   10.49
  -3   4  -7   35.45   21.51
  -3  -4  -7   45.34   16.80
  -3  -4  -8    1.40   13.04
   3  -4   8    0.99   10.87
   3   4   8   -1.58   10.08
  -3   4  -8   -4.31   27.07
  -3  -4  -8   17.27   16.68
   3  -4   9    3.60   12.69
   3   4   9   -1.84   11.35
   3   4   9   10.10   12.00
  -3   4  -9    7.10   20.03
  -3  -4  -9  -15.43   19.72
   3  -4  10  238.98   16.92
   3   4  10  170.82   17.44
  -3   4 -10  214.77   29.20
  -3  -4 -10  255.21   27.43
  -3  -5  11  656.47   26.94
  -3   5  11  676.69   28.22
   3  -5 -11  613.50   31.20
  -3  -5  10  309.45   21.28
  -3   5  10  299.57   18.81
   3   5 -10  338.76   30.46
   3  -5 -10  344.69   22.84
  -3  -5   9   64.77   12.58
  -3   5   9   71.37   14.64
   3   5  -9   60.04   16.27
   3   5  -9   35.37   20.37
   3  -5  -9   49.66   17.93
  -3  -5   8  110.25   16.80
  -3   5   8   87.91   14.27
   3   5  -8  106.04   13.24
   3   5  -8   75.28   16.96
   3  -5  -8  106.78   16.26
  -3  -5   7 1861.82   72.67
  -3   5   7 1812.48   69.75
   3   5  -7 1778.40   73.17
   3  -5  -7 1896.77   67.13
  -3  -5   6  467.28   27.04
  -3   5   6  433.24   23.90
   3   5  -6  425.54   25.92
   3   5  -6  436.48   26.16
   3  -5  -6  450.18   24.19
  -3  -5   5   50.65   12.03
  -3   5   5   57.27   11.55
   3   5  -5   27.52   14.33
   3   5  -5   30.77   11.04
   3  -5  -5   30.62    9.58
  -3  -5   4  267.85   13.88
  -3   5   4  255.32   12.67
   3   5  -4  261.93   18.12
   3  -5  -4  259.80   15.87
  -3  -5   3 1687.24   39.96
   3   5  -3 1666.06   44.14
   3  -5  -3 1698.28   41.80
  -3  -5   2   12.54    8.06
   3  -5  -2   11.59    7.01
  -3   5   2   18.98    7.60
   3   5  -2   19.39   12.54
   3  -5  -2   13.44   11.71
  -3  -5   1  391.44   18.14
   3  -5  -1  422.00   15.49
  -3   5   1  434.09   17.21
   3   5  -1  393.98   17.55
  -3   5   1  386.25   20.32
  -3  -5   0   -7.21   11.89
   3  -5   0    4.74    8.01
  -3   5   0    3.19    6.61
   3   5   0   -7.13   10.76
  -3   5   0    4.61   10.78
  -3  -5  -1 1070.67   31.22
   3  -5   1 1029.91   27.25
  -3   5  -1 1029.48   28.27
   3   5   1 1024.82   29.47
  -3   5  -1 1055.38   33.65
  -3  -5  -2  430.05   19.44
   3  -5   2  414.90   14.42
  -3   5  -2  412.69   16.00
   3   5   2  402.37   18.20
  -3   5  -2  432.69   25.44
  -3  -5  -3  333.54   19.60
   3  -5   3  292.94   13.55
   3   5   3  310.10   13.79
  -3   5  -3  361.65   25.01
  -3  -5  -4  487.24   26.57
   3  -5   4  471.13   22.87
   3   5   4  463.56   24.83
  -3   5  -4  479.58   28.84
  -3  -5  -4  509.82   28.84
  -3  -5  -5  371.03   17.97
   3  -5   5  372.88   16.32
   3   5   5  347.80   15.32
  -3   5  -5  395.48   26.13
  -3  -5  -5  395.12   21.18
  -3  -5  -6  386.40   21.31
   3  -5   6  372.93   18.85
   3   5   6  341.25   18.62
  -3   5  -6  387.14   25.99
  -3  -5  -6  428.93   27.22
  -3  -5  -7  417.60   23.21
   3  -5   7  394.51   18.58
   3   5   7  356.77   20.38
  -3   5  -7  386.33   33.30
  -3  -5  -7  441.24   32.79
  -3  -5  -8  229.23   16.51
   3  -5   8  247.80   19.05
   3   5   8  219.79   15.37
  -3   5  -8  277.33   30.40
  -3  -5  -8  281.14   25.69
   3  -5   9  450.46   25.90
   3   5   9  351.14   22.68
  -3   5  -9  442.58   30.20
  -3  -6  10   18.23   14.83
  -3   6  10   21.89   14.17
   3  -6 -10   45.93   17.50
  -3  -6   9 1558.26   76.72
  -3   6   9 1423.64   69.64
   3  -6  -9 1576.72   79.15
  -3  -6   8   16.17   16.59
  -3   6   8    6.66   11.29
   3   6  -8    8.70   12.58
   3  -6  -8    9.34   17.59
  -3  -6   7  149.02   14.87
  -3   6   7  126.71   13.25
   3   6  -7  142.06   14.36
   3  -6  -7  128.99   15.69
  -3  -6   6   55.01   15.05
  -3   6   6   58.75   10.66
   3   6  -6   44.27   16.22
   3  -6  -6   61.89   11.79
  -3  -6   5  105.57   15.07
  -3   6   5   95.85   14.86
   3   6  -5   96.42   13.81
   3  -6  -5  117.72   13.85
  -3  -6   4    1.40    9.78
  -3   6   4   -2.36    9.38
   3   6  -4    5.12   15.92
   3  -6  -4    0.55   10.41
  -3  -6   3   36.90   16.58
  -3   6   3   45.68   10.31
   3   6  -3   31.39   12.52
   3  -6  -3   28.91   10.19
  -3  -6   2   68.88   10.93
   3  -6  -2   52.60    9.12
  -3   6   2   69.21   10.90
   3   6  -2   62.95   15.73
   3  -6  -2   77.07   11.21
  -3  -6   1 2751.19   60.85
   3  -6  -1 2552.34  109.09
  -3   6   1 2674.16   57.12
   3   6  -1 2676.39   62.75
  -3  -6   0  120.79   12.54
   3  -6   0  107.32   11.00
  -3   6   0  119.24   12.17
   3   6   0   92.67   12.32
  -3   6   0  104.75   14.33
  -3  -6  -1 1261.86   55.92
   3  -6   1 1183.69   51.97
  -3   6  -1 1292.53   57.37
   3   6   1 1231.51   55.51
  -3   6  -1 1253.54   57.89
  -3  -6  -2   23.70   14.23
   3  -6   2    6.37    9.07
  -3   6  -2   15.05    9.51
   3   6   2   18.93   10.17
  -3   6  -2    7.74   14.85
  -3  -6  -3  322.15   21.37
   3  -6   3  287.75   18.15
   3   6   3  285.72   17.91
  -3   6  -3  327.35   25.33
  -3  -6  -4   79.33   14.30
   3  -6   4   74.35    9.79
   3   6   4   57.17   12.98
  -3   6  -4   95.36   17.18
  -3  -6  -5   29.81   11.94
   3  -6   5   12.46    8.66
   3   6   5   24.75   14.72
  -3   6  -5   24.92   23.64
  -3  -6  -6   15.80   11.10
   3  -6   6    9.67   15.07
   3   6   6   23.90   14.74
  -3   6  -6   40.40   27.52
  -3  -6  -7  840.08   46.63
   3  -6   7  942.59   48.17
   3   6   7  782.45   41.43
  -3   6  -7  836.24   49.58
   3  -6   8   11.83   13.92
   3   6   8   28.99   13.90
  -3   6  -8   11.76   24.75
  -3  -7   8  105.89   18.47
  -3   7   8   92.71   12.46
   3  -7  -8  100.11   20.59
  -3  -7   7  204.80   17.75
  -3   7   7  191.42   14.97
   3   7  -7  170.72   21.60
   3  -7  -7  204.75   21.80
  -3  -7   6  765.14   37.74
  -3   7   6  747.18   39.09
   3   7  -6  699.95   38.68
   3  -7  -6  773.92   40.80
  -3  -7   5  216.44   15.73
  -3   7   5  189.88   12.72
   3   7  -5  201.31   14.54
   3  -7  -5  210.30   15.49
  -3  -7   4 1050.65   41.59
  -3   7   4  995.55   39.09
   3   7  -4 1027.57   45.24
   3  -7  -4  992.59   40.01
  -3  -7   3  421.39   22.35
  -3   7   3  413.98   20.64
   3   7  -3  415.23   22.77
   3  -7  -3  410.65   20.56
  -3  -7   2   31.53   16.22
  -3   7   2   27.67   10.75
   3   7  -2   37.29   12.89
   3  -7  -2   37.71   15.92
  -3  -7   1  203.64   14.93
   3  -7  -1  179.18   15.36
  -3   7   1  200.32   18.14
   3   7  -1  185.34   18.85
   3  -7  -1  188.85   16.13
  -3  -7   0    7.85   12.13
   3  -7   0    7.37   10.23
  -3   7   0    9.02   11.43
   3   7   0    6.12   11.92
  -3   7   0   11.58   14.12
  -3  -7  -1  510.86   22.47
   3  -7   1  473.16   20.85
  -3   7  -1  514.27   22.47
   3   7   1  439.38   20.46
  -3   7  -1  430.61   23.28
  -3  -7  -2  609.08   27.79
   3  -7   2  601.84   26.62
   3   7   2  568.44   24.65
  -3   7  -2  608.57   29.68
  -3  -7  -3  260.64   15.88
   3  -7   3  250.24   12.61
   3   7   3  226.29   15.87
  -3   7  -3  202.07   19.59
  -3  -7  -4 1092.53   53.08
   3  -7   4 1068.89   49.38
   3   7   4 1032.34   48.49
  -3   7  -4 1117.72   57.29
  -3  -7  -5  321.25   22.43
   3  -7   5  324.72   21.37
   3   7   5  330.28   20.51
  -3   7  -5  367.83   33.44
   3  -7   6  361.07   16.93
   3   7   6  331.69   19.26
  -3   7  -6  390.36   29.54
   3  -7   7   99.47   13.35
   3   7   7   99.65   15.39
  -3   7  -7   93.88   25.99
  -3  -8   6  588.60   25.32
  -3   8   6  475.65   24.41
   3  -8  -6  586.60   31.26
  -3  -8   5  201.20   19.64
  -3   8   5  176.55   15.64
   3   8  -5  177.27   16.24
   3  -8  -5  203.64   17.04
  -3  -8   4  302.99   22.14
  -3   8   4  242.40   17.55
   3   8  -4  246.35   20.00
   3  -8  -4  278.50   20.51
  -3  -8   3    6.05   16.52
  -3   8   3    0.96   16.26
   3   8  -3    7.13   15.86
   3  -8  -3   -0.81   13.20
  -3  -8   2  499.26   31.03
  -3   8   2  503.92   30.03
   3   8  -2  516.48   35.15
   3  -8  -2  509.82   30.03
  -3  -8   1   45.70   15.97
  -3   8   1   35.50   12.70
   3   8  -1   39.99   16.52
   3  -8  -1   46.38   13.78
  -3  -8   0    1.84   18.64
  -3   8   0   21.03   14.87
   3   8   0   11.77   13.61
   3  -8   0   11.05   13.07
  -3  -8  -1  162.16   20.78
   3  -8   1  142.06   17.55
   3   8   1  161.19   20.10
  -3   8  -1  117.22   25.61
  -3  -8  -2  417.05   28.99
   3  -8   2  422.04   25.03
   3   8   2  435.50   25.25
  -3   8  -2  422.66   33.04
  -3  -8  -3  114.38   19.94
   3  -8   3   98.29   15.08
   3   8   3  133.91   15.35
  -3   8  -3   98.35   22.67
   3  -8   4   -0.23   14.93
   3   8   4    0.58   11.35
  -3   8  -4   20.51   24.46
  -4   0  13  -11.04   17.59
   4   0 -13    9.43   16.88
  -4   0  12   59.58   18.39
   4   0 -12   42.64   20.05
  -4   0  11   -5.36   14.26
   4   0 -11   -8.97   16.59
  -4   0  10  429.74   19.97
   4   0 -10  423.27   21.70
  -4   0   9    2.86    7.01
  -4   0   9   10.21   12.38
   4   0  -9    0.48   13.52
  -4   0   8  146.16   11.04
  -4   0   8  169.31   14.67
   4   0  -8  128.45   11.90
  -4   0   7    3.44    8.64
  -4   0   7   -2.97   11.57
   4   0  -7   -3.36   10.99
  -4   0   6 6865.74  283.54
  -4   0   6 7513.81  305.88
   4   0  -6 7791.08  315.23
  -4   0   5   -0.43    5.88
  -4   0   5    2.42    6.57
   4   0  -5    2.15    6.07
  -4   0   4  938.34   27.86
  -4   0   4 1014.98   29.31
   4   0  -4  963.18   25.90
  -4   0   3    0.32    6.12
  -4   0   3   -2.18    8.44
   4   0  -3   -3.01    6.36
  -4   0   2  257.62   13.08
  -4   0   2  270.49   14.87
   4   0  -2  285.07   11.90
  -4   0   1   -2.97    6.41
  -4   0   1    4.86    9.38
  -4   0   1   -3.69    7.07
  -4   0   0 2369.88   60.88
   4   0   0 2184.22   52.49
  -4   0   0 2175.13   58.39
  -4   0  -1    2.67    5.47
   4   0   1    4.77    8.05
  -4   0  -1    0.48    8.07
  -4   0  -2 4404.94  159.04
   4   0   2 4248.13  151.78
  -4   0  -2 4240.96  157.02
  -4   0  -3    1.80    6.22
   4   0   3    0.56    5.45
  -4   0  -3    0.02   11.21
  -4   0  -4 2318.21   95.48
   4   0   4 2582.85  106.17
  -4   0  -4 2531.97  107.14
   4   0   5    4.65    8.44
   4   0   5   -1.00    6.22
  -4   0  -5   -1.35   15.40
   4   0   6  350.42   15.05
  -4   0  -6  367.73   24.10
   4   0   7   -2.19   11.04
  -4   0  -7    2.63   14.71
   4   0   8   11.48   11.27
  -4   0  -8   16.57   17.17
   4   0   9   -8.22    9.82
  -4   0  -9    9.21   17.30
   4   0  10 2015.95   96.72
  -4   0 -10 1977.02   92.51
   4   0  11    0.78   13.01
  -4   0 -11  -15.94   29.99
  -4  -1  13   10.23   18.42
  -4   1  13   15.59   13.72
   4   1 -13    0.94   21.73
   4  -1 -13    3.40   25.27
  -4  -1  12  474.91   23.24
  -4   1  12  505.09   18.49
   4   1 -12  544.61   29.04
   4  -1 -12  513.43   23.78
  -4  -1  11 1315.79   44.76
  -4  -1  11 1291.17   44.94
  -4   1  11 1313.25   43.13
   4   1 -11 1451.73   52.79
   4  -1 -11 1347.32   43.61
  -4  -1  10   29.96   12.92
  -4  -1  10   18.30   17.85
  -4   1  10   12.04    8.89
   4   1 -10   17.91   20.71
   4  -1 -10    3.94   13.31
  -4  -1   9   47.16   12.65
  -4  -1   9   42.26   14.25
  -4   1   9   49.55   10.67
   4   1  -9   43.77   16.51
   4  -1  -9   45.66   14.90
  -4  -1   8  863.18   27.78
  -4  -1   8  966.65   30.99
  -4   1   8  907.09   26.92
   4  -1  -8  928.59   26.41
  -4   1   7   14.69    7.07
  -4  -1   7   20.94    7.63
  -4  -1   7   20.06   12.04
  -4   1   7   12.83    7.90
   4   1  -7   16.42    9.01
   4  -1  -7   16.61   10.22
  -4   1   6  266.00   15.83
  -4  -1   6  296.41   19.10
  -4  -1   6  334.90   20.02
  -4   1   6  311.27   17.17
   4   1  -6  331.59   19.84
   4  -1  -6  323.62   19.70
  -4   1   5    9.98    6.20
  -4  -1   5    6.54    7.40
  -4  -1   5   -0.33    8.95
  -4   1   5    3.66    9.01
   4   1  -5   13.45    6.68
   4  -1  -5    2.54    8.56
  -4   1   4 2607.34   96.08
  -4  -1   4 2450.96   90.68
  -4  -1   4 2647.71   98.87
  -4   1   4 2630.32   96.60
   4   1  -4 2854.20  102.87
   4  -1  -4 2687.80   96.16
  -4   1   3 2288.70   57.56
  -4  -1   3 2122.40   52.51
  -4  -1   3 2065.74   53.72
  -4   1   3 2235.35   52.30
   4   1  -3 2189.74   50.93
   4  -1  -3 2311.47   51.26
  -4   1   2    6.57    6.90
  -4  -1   2    9.91    6.84
  -4   1   2   12.33    7.65
   4   1  -2    6.74    8.34
  -4   1   2    5.07    7.74
   4   1  -2    9.10    4.45
  -4   1   1 2536.94   60.40
  -4  -1   1 2330.57   55.53
  -4   1   1 2365.46   56.08
   4   1  -1 2267.64   55.24
  -4  -1   1 2380.39   96.07
  -4   1   1 2345.53   57.04
  -4   1   0 2287.01   56.05
  -4  -1   0 2163.20   54.55
  -4   1   0 2241.72   58.08
   4   1   0 2129.52   51.94
  -4   1   0 2329.58   58.75
  -4  -1   0 2330.15   56.64
  -4  -1  -1  556.06   19.55
   4   1   1  537.11   20.04
  -4   1  -1  562.03   21.87
  -4  -1  -1  547.49   23.43
  -4  -1  -2   52.75    9.30
   4   1   2   54.11    8.12
   4  -1   2   39.01    6.99
  -4   1  -2   49.11    9.49
  -4  -1  -2   50.48    9.30
  -4  -1  -3  312.03   18.05
   4  -1   3  306.12   16.47
   4   1   3  314.41   17.39
   4  -1   3  286.97   16.34
  -4   1  -3  291.47   20.09
  -4  -1  -3  308.85   20.52
  -4  -1  -4 1841.59   44.76
   4  -1   4 1871.72   45.14
   4   1   4 1977.95   82.00
  -4   1  -4 1933.71   54.23
  -4  -1  -4 1944.34   55.07
  -4  -1  -5 1570.74   39.23
   4  -1   5 1638.87   36.61
   4   1   5 1671.11   40.34
  -4   1  -5 1718.40   45.51
  -4  -1  -5 1584.88   44.64
   4  -1   6   57.30    9.24
   4   1   6   54.36    9.34
  -4   1  -6   73.98   19.20
  -4  -1  -6   52.31   15.40
   4  -1   7  107.80   12.39
   4   1   7  110.99   10.66
   4   1   7   84.94    9.61
  -4   1  -7  112.32   22.18
  -4  -1  -7  104.19   19.05
   4  -1   8 1067.71   42.20
   4   1   8 1066.21   43.66
  -4   1  -8 1094.81   53.78
  -4  -1  -8 1116.67   53.23
   4  -1   9  285.61   16.39
   4   1   9  282.37   15.90
  -4   1  -9  284.30   22.18
  -4  -1  -9  335.82   29.11
   4  -1  10   56.13   11.47
   4   1  10   57.19   11.71
  -4   1 -10  104.33   21.92
  -4  -1 -10   57.87   20.19
   4  -1  11    3.70   13.21
   4   1  11   -3.86   11.30
  -4   1 -11   -8.41   22.40
  -4  -1 -11   21.57   28.49
  -4   2  13  570.44   25.59
   4   2 -13  597.32   37.03
   4  -2 -13  607.87   26.49
  -4  -2  12  232.46   21.19
  -4  -2  12  251.61   24.76
  -4   2  12  206.78   20.40
   4   2 -12  260.92   29.33
   4  -2 -12  255.34   21.75
  -4  -2  11  272.06   16.97
  -4  -2  11  266.11   18.84
  -4   2  11  282.88   19.35
   4   2 -11  316.06   23.69
   4  -2 -11  294.43   20.86
  -4  -2  10 1514.16   59.36
  -4  -2  10 1561.33   63.55
  -4   2  10 1448.19   56.31
   4   2 -10 1607.65   66.15
   4  -2 -10 1476.15   59.88
  -4  -2   9  804.13   39.20
  -4  -2   9  800.44   39.36
  -4   2   9  795.57   38.20
   4   2  -9  825.38   42.39
   4  -2  -9  770.93   38.80
  -4  -2   8   -4.19    9.79
  -4  -2   8   -1.29   16.90
  -4   2   8   -1.76   12.22
   4   2  -8   -5.97   11.46
   4  -2  -8    2.43   11.79
  -4  -2   7  508.36   21.06
  -4  -2   7  480.20   19.89
  -4   2   7  492.42   19.59
   4   2  -7  512.71   21.82
   4  -2  -7  517.46   19.11
  -4  -2   6  162.55   14.02
  -4  -2   6  188.69   16.18
  -4   2   6  185.47   13.16
   4   2  -6  200.28   14.17
   4  -2  -6  178.37   13.38
  -4  -2   5 1380.05   59.43
  -4   2   5 1398.14   60.22
   4   2  -5 1405.78   61.63
   4   2  -5 1433.94   62.95
   4  -2  -5 1470.93   61.62
  -4  -2   4    2.90    9.96
  -4   2   4   14.15    7.33
   4   2  -4   13.88   11.38
   4   2  -4   16.91    7.03
   4  -2  -4    9.04    8.33
  -4  -2   3 1152.16   46.94
   4  -2  -3 1259.86   48.04
  -4   2   3 1196.56   47.61
   4   2  -3 1149.82   46.68
   4   2  -3 1156.18   46.18
   4  -2  -3 1268.50   48.03
  -4  -2   2 3951.64  143.77
   4  -2  -2 4050.34  142.02
  -4   2   2 3916.28  140.21
   4   2  -2 3945.93  142.36
  -4   2   2 3861.96  142.37
  -4  -2   1  699.10   30.25
   4  -2  -1  739.25   28.73
  -4   2   1  687.47   29.11
   4   2  -1  712.46   31.66
  -4   2   1  707.81   31.62
  -4  -2   0 2427.16   90.63
   4  -2   0 2486.09   89.66
  -4   2   0 2448.04   92.00
   4   2   0 2440.08   88.42
  -4   2   0 2519.99   94.63
  -4  -2   0 2149.20  101.97
  -4  -2  -1 1644.79   62.34
   4  -2   1 1708.45   61.42
  -4   2  -1 1675.00   64.72
   4   2   1 1737.85   64.56
  -4   2  -1 1667.92   64.59
  -4  -2  -1 1581.51   69.39
  -4  -2  -2  858.08   35.76
   4  -2   2  831.49   32.41
  -4   2  -2  757.58   33.29
   4   2   2  896.27   41.10
  -4   2  -2  870.45   39.26
  -4  -2  -2  788.17   37.28
  -4  -2  -3  964.46   43.86
   4  -2   3  926.55   40.01
   4   2   3  988.77   44.12
  -4   2  -3  925.66   44.94
  -4  -2  -3  977.36   45.95
  -4  -2  -4   37.83   11.92
   4  -2   4   36.07    6.42
   4   2   4   43.64    9.71
  -4   2  -4   38.96   12.04
  -4  -2  -4   42.30   11.78
  -4  -2  -5 1010.92   28.94
   4  -2   5 1006.63   26.79
   4   2   5 1058.81   28.02
  -4   2  -5  990.50   33.41
  -4  -2  -5 1084.85   33.41
  -4  -2  -6  529.37   19.74
   4  -2   6  520.05   17.43
   4   2   6  552.99   19.84
  -4   2  -6  636.20   31.58
  -4  -2  -6  575.22   24.78
  -4  -2  -7  219.08   11.97
   4  -2   7  218.29   14.09
   4   2   7  216.80   12.81
  -4   2  -7  213.65   25.98
  -4  -2  -7  233.69   21.77
   4  -2   8  187.05   14.00
   4   2   8  175.57   12.17
   4   2   8  148.26   13.35
  -4   2  -8  201.93   22.85
  -4  -2  -8  177.34   23.33
   4  -2   9  668.19   21.21
   4   2   9  649.03   18.24
  -4   2  -9  667.45   30.73
  -4  -2  -9  678.86   30.38
   4  -2  10   -4.35   12.88
   4   2  10    4.64   15.59
  -4   2 -10   38.04   25.40
  -4  -2 -10   -6.58   21.33
   4  -2  11   45.30   12.86
   4   2  11   41.86   11.96
  -4   2 -11   39.47   34.91
  -4  -2 -11   70.21   30.73
  -4   3  13  431.85   26.44
   4   3 -13  503.17   39.27
   4  -3 -13  532.88   32.73
  -4  -3  12    2.48   13.96
  -4   3  12    4.24   16.34
   4   3 -12   -3.72   19.64
   4  -3 -12   14.99   19.47
  -4  -3  11   61.08   15.28
  -4   3  11   58.46   17.09
   4   3 -11   63.68   17.93
   4   3 -11   71.52   23.61
   4  -3 -11   59.79   13.86
  -4  -3  10    3.20   13.75
  -4   3  10    7.42   14.57
   4   3 -10  -11.34   15.17
   4   3 -10    8.53   19.41
   4  -3 -10   14.68   18.62
  -4  -3   9  507.85   26.61
  -4   3   9  472.44   22.84
   4   3  -9  447.13   24.90
   4   3  -9  457.55   27.99
   4  -3  -9  478.80   26.38
  -4  -3   8  170.78   18.02
  -4   3   8  182.43   16.65
   4   3  -8  146.40   15.77
   4   3  -8  176.41   19.51
   4  -3  -8  159.38   14.57
  -4  -3   7 3633.83   78.69
  -4   3   7 3866.80   87.58
   4   3  -7 3613.42   78.98
   4   3  -7 3536.08  119.94
   4  -3  -7 3818.73   80.01
  -4  -3   6   -4.92   11.10
  -4   3   6   13.81   10.99
   4   3  -6   13.26   10.89
   4   3  -6    8.49   11.11
   4  -3  -6    0.11   10.78
  -4  -3   5 3066.51   74.50
  -4   3   5 3146.05   70.32
   4   3  -5 3146.23   76.49
   4   3  -5 2853.76   84.54
   4  -3  -5 3304.23   72.73
  -4  -3   4   30.22   11.45
  -4   3   4   27.08    7.97
   4   3  -4   29.02    9.86
   4  -3  -4   26.61    8.99
  -4  -3   3  155.93   12.57
   4  -3  -3  146.07    9.25
  -4   3   3  160.26   13.10
   4   3  -3  166.64   16.26
   4  -3  -3  165.93   11.75
  -4  -3   2   27.57    8.79
   4  -3  -2   31.02    5.75
  -4   3   2   29.80    7.59
   4   3  -2   28.05   11.00
  -4   3   2   30.91   11.25
  -4  -3   1   78.46   12.00
   4  -3  -1   72.03    6.62
  -4   3   1   80.80   10.26
   4   3  -1   89.41   12.34
  -4   3   1   91.93   13.18
  -4  -3   0   87.25   11.37
   4  -3   0   79.71    7.86
  -4   3   0   85.54    9.23
   4   3   0   76.24   13.46
  -4   3   0   83.15   14.03
  -4  -3  -1 6046.03  251.42
   4  -3   1 5833.32  233.53
  -4   3  -1 5300.05  216.78
   4   3   1 6034.59  243.58
  -4   3  -1 6134.31  254.85
  -4  -3  -2   30.20    9.91
   4  -3   2   37.91    7.45
  -4   3  -2   37.31    7.16
   4   3   2   38.60   11.00
  -4   3  -2   42.15   10.86
  -4  -3  -2   27.94    8.03
  -4  -3  -3 2690.48   60.91
   4  -3   3 2753.22   60.66
   4   3   3 2724.95   65.32
  -4   3  -3 2743.11   69.67
  -4  -3  -3 2594.08   73.34
  -4  -3  -4   70.95   11.77
   4  -3   4   58.31    9.32
   4   3   4   65.65   10.56
  -4   3  -4   63.53   14.09
  -4  -3  -4   70.20   12.25
  -4  -3  -5   13.51   10.95
   4  -3   5   19.99    7.25
   4   3   5   23.68    9.95
  -4   3  -5   21.84   16.21
  -4  -3  -5   18.60   12.60
  -4  -3  -6   49.37   12.50
   4  -3   6   54.99    9.33
   4   3   6   51.82    8.96
  -4   3  -6   41.88   21.31
  -4  -3  -6   56.95   17.00
  -4  -3  -7 1050.48   43.08
   4  -3   7 1069.28   42.61
   4   3   7  975.47   41.53
  -4   3  -7 1069.57   50.32
  -4  -3  -7 1191.31   51.17
  -4  -3  -8    0.48   11.50
   4  -3   8    3.18   13.15
   4   3   8   -1.25    8.01
  -4   3  -8   -1.25   26.16
  -4  -3  -8    6.33   21.66
   4  -3   9 1496.98   66.78
   4   3   9 1464.69   66.77
  -4   3  -9 1473.80   73.71
  -4  -3  -9 1737.55   84.79
   4  -3  10    3.53   16.05
   4   3  10    5.00   15.06
  -4   3 -10   -4.04   19.75
  -4  -3 -10   -3.05   26.86
  -4  -4  12  266.12   21.89
  -4   4  12  272.58   21.96
   4  -4 -12  262.56   23.74
  -4  -4  11  302.55   25.24
  -4   4  11  293.94   22.21
   4   4 -11  242.77   26.92
   4  -4 -11  271.90   22.07
  -4  -4  10 1170.66   32.00
  -4   4  10 1108.39   27.28
   4   4 -10 1142.19   33.29
   4   4 -10 1082.60   37.14
   4  -4 -10 1143.16   32.80
  -4  -4   9  487.60   23.85
  -4   4   9  466.52   24.04
   4   4  -9  505.34   24.94
   4  -4  -9  509.79   26.67
  -4  -4   8   -3.49   13.42
  -4   4   8    4.13    9.85
   4   4  -8   25.89   11.93
   4   4  -8   16.84   16.23
   4  -4  -8   14.68   14.19
  -4  -4   7  429.74   26.65
  -4   4   7  437.75   25.38
   4   4  -7  411.66   24.85
   4   4  -7  397.30   25.84
   4  -4  -7  417.96   26.12
  -4  -4   6   28.46   14.50
  -4   4   6   12.71   11.48
   4   4  -6    4.03   15.71
   4  -4  -6   20.20   13.19
  -4  -4   5 1204.08   31.90
  -4   4   5 1208.20   32.25
   4   4  -5 1174.09   33.07
   4  -4  -5 1245.28   31.00
  -4  -4   4  511.96   18.72
  -4   4   4  517.97   19.64
   4   4  -4  491.51   19.62
   4  -4  -4  513.80   18.87
  -4  -4   3 1560.85   41.29
  -4   4   3 1575.16   41.33
   4   4  -3 1603.42   43.08
   4  -4  -3 1675.34   39.76
  -4  -4   2 3858.10   90.13
   4  -4  -2 3752.04   83.77
  -4   4   2 3755.59   86.63
   4   4  -2 3724.64   87.05
  -4   4   2 3719.63   82.03
  -4  -4   1  910.10   27.08
   4  -4  -1  874.03   23.43
  -4   4   1  806.32   25.15
   4   4  -1  837.41   28.30
  -4   4   1  843.68   26.45
  -4  -4   0  893.04   26.81
   4  -4   0  891.64   23.28
  -4   4   0  893.74   26.62
   4   4   0  929.48   28.32
  -4   4   0  939.12   29.53
  -4  -4  -1  720.18   25.05
   4  -4   1  693.08   19.51
  -4   4  -1  670.73   21.30
   4   4   1  662.83   21.31
  -4   4  -1  712.72   26.94
  -4  -4  -2  367.07   17.68
   4  -4   2  361.82   14.58
  -4   4  -2  316.58   13.91
   4   4   2  340.78   16.08
  -4   4  -2  389.64   20.20
  -4  -4  -3  196.07   13.99
   4  -4   3  185.88   11.16
   4   4   3  201.16   14.48
  -4   4  -3  215.15   16.85
  -4  -4  -4  488.67   20.85
   4  -4   4  463.13   17.60
   4   4   4  452.59   17.59
  -4   4  -4  482.87   27.95
  -4  -4  -4  459.06   23.75
  -4  -4  -5  919.41   28.32
   4  -4   5  901.30   24.66
   4   4   5  900.61   25.31
  -4   4  -5  938.41   31.46
  -4  -4  -5  937.13   34.24
  -4  -4  -6 1337.29   53.74
   4  -4   6 1555.11   55.03
   4   4   6 1365.29   49.80
  -4   4  -6 1576.24   63.55
  -4  -4  -6 1584.80   68.20
  -4  -4  -7  150.63   15.58
   4  -4   7  150.11   15.42
   4   4   7  149.16   13.92
  -4   4  -7  165.07   22.60
  -4  -4  -7  180.91   22.52
  -4  -4  -8  190.05   18.75
   4  -4   8  225.92   15.52
   4   4   8  176.62   13.64
  -4   4  -8  220.44   25.86
  -4  -4  -8  220.57   26.60
   4  -4   9  375.52   23.19
   4   4   9  322.84   19.01
   4   4   9  291.94   20.66
  -4   4  -9  359.64   30.79
  -4  -5  11  405.49   24.90
  -4   5  11  383.37   19.02
   4  -5 -11  385.28   22.18
  -4  -5  10   86.33   17.48
  -4   5  10   87.84   14.71
   4   5 -10   78.74   15.81
   4  -5 -10  114.51   20.54
  -4  -5   9   32.98   14.98
  -4   5   9   24.70   14.30
   4   5  -9   19.96   13.13
   4  -5  -9   29.40   13.51
  -4  -5   8 1276.84   40.37
  -4   5   8 1198.59   38.95
   4   5  -8 1246.42   41.59
   4  -5  -8 1254.69   42.45
  -4  -5   7   37.40   12.24
  -4   5   7   33.70   13.22
   4   5  -7   31.31   14.61
   4  -5  -7   28.56   14.42
  -4  -5   6   14.66   13.87
  -4   5   6   12.99   10.54
   4   5  -6   20.85   14.70
   4  -5  -6   15.09   14.37
  -4  -5   5    8.61   14.93
  -4   5   5   12.20    9.48
   4   5  -5   32.27   15.80
   4  -5  -5   14.63   13.58
  -4  -5   4 1913.94   82.32
  -4   5   4 1886.61   82.83
   4   5  -4 1744.20   75.94
   4  -5  -4 1760.36   76.37
  -4  -5   3  420.33   17.79
  -4   5   3  447.96   19.54
   4   5  -3  406.78   19.44
   4  -5  -3  451.82   18.86
  -4  -5   2   21.88   14.55
   4  -5  -2   11.82    7.28
  -4   5   2   21.07   10.17
   4   5  -2   15.72   10.74
   4  -5  -2    7.58    9.90
  -4  -5   1  624.49   24.37
   4  -5  -1  611.38   20.66
  -4   5   1  645.57   23.10
   4   5  -1  616.35   25.17
  -4   5   1  620.06   25.93
  -4  -5   0 1703.04   45.31
   4  -5   0 1719.17   44.81
  -4   5   0 1661.18   45.83
   4   5   0 1703.68   48.33
  -4   5   0 1749.41   51.60
  -4  -5  -1   95.61   12.77
   4  -5   1   95.46    9.68
  -4   5  -1   91.39    9.67
   4   5   1   96.60   14.43
  -4   5  -1  110.59   14.84
  -4  -5  -2  118.83   13.08
   4  -5   2  120.56   11.40
   4   5   2  129.19   12.83
  -4   5  -2  118.81   16.63
  -4  -5  -3   28.07   10.11
   4  -5   3   33.58   11.29
   4   5   3   36.80   13.72
  -4   5  -3   32.24   17.05
  -4  -5  -4 1776.21   68.47
   4  -5   4 1684.01   64.22
   4   5   4 1675.73   63.83
  -4   5  -4 1665.66   69.30
  -4  -5  -5  370.65   22.35
   4  -5   5  410.87   20.07
   4   5   5  358.89   20.03
  -4   5  -5  358.41   27.53
  -4  -5  -6   10.71   14.66
   4  -5   6   18.84   12.71
   4   5   6    4.99   12.13
  -4   5  -6    4.19   18.40
  -4  -5  -7    3.21   14.21
   4  -5   7    3.40   13.81
   4   5   7   11.32   11.44
  -4   5  -7   35.27   26.89
  -4  -5  -8  434.97   26.90
   4  -5   8  480.03   25.57
   4   5   8  386.60   23.41
  -4   5  -8  416.97   32.62
   4  -5   9  139.63   18.75
   4   5   9   97.26   14.27
  -4   5  -9  151.20   31.82
  -4  -6  10   91.35   18.80
  -4   6  10   66.82   13.50
   4  -6 -10   65.76   26.79
  -4  -6   9  117.21   23.75
  -4   6   9   83.54   15.90
   4  -6  -9   96.72   16.66
  -4  -6   8   79.10   14.82
  -4   6   8   75.56   17.63
   4   6  -8   46.57   14.93
   4  -6  -8   85.35   14.38
  -4  -6   7   59.26   14.71
  -4   6   7   68.06   13.26
   4   6  -7   42.75   14.91
   4  -6  -7   55.24   14.01
  -4  -6   6 2047.43   72.46
  -4   6   6 1879.10   67.02
   4   6  -6 1905.52   68.70
   4  -6  -6 2036.28   72.44
  -4  -6   5   72.94   15.80
  -4   6   5   83.16   12.82
   4   6  -5   77.38   16.93
   4  -6  -5   75.44   12.65
  -4  -6   4    4.52   11.67
  -4   6   4   10.61   11.25
   4   6  -4   18.18   12.21
   4  -6  -4   19.78   14.90
  -4  -6   3   50.21   11.08
  -4   6   3   63.70   11.46
   4   6  -3   61.39   18.01
   4  -6  -3   59.11   11.62
  -4  -6   2  118.07   13.78
  -4   6   2  112.75   11.55
   4   6  -2  136.66   15.28
   4  -6  -2  126.24   15.62
  -4  -6   1  288.46   21.20
   4  -6  -1  255.13   15.40
  -4   6   1  294.98   18.85
   4   6  -1  247.41   17.78
  -4   6   1  249.68   22.01
  -4  -6   0  476.39   27.19
   4  -6   0  406.75   19.78
  -4   6   0  459.92   23.35
   4   6   0  419.39   24.37
  -4   6   0  438.15   26.07
  -4  -6  -1   30.24   14.63
   4  -6   1   22.94   11.35
  -4   6  -1   23.30    9.32
   4   6   1   37.55   13.29
  -4   6  -1   46.23   17.93
  -4  -6  -2 1744.82   64.39
   4  -6   2 1590.66   56.58
   4   6   2 1660.85   61.59
  -4   6  -2 1681.45   66.51
  -4  -6  -3   -3.74   11.27
   4  -6   3   -3.67   12.01
   4   6   3   -2.65   13.51
  -4   6  -3    7.83   23.41
  -4  -6  -4  239.45   16.37
   4  -6   4  246.92   16.39
   4   6   4  216.02   18.03
  -4   6  -4  254.95   27.91
  -4  -6  -5   75.17   14.41
   4  -6   5   59.46   10.22
   4   6   5   67.81   15.82
  -4   6  -5   77.31   23.48
  -4  -6  -6  274.67   21.05
   4  -6   6  273.66   20.75
   4   6   6  229.98   20.80
  -4   6  -6  255.43   32.47
  -4  -6  -7   39.86   13.50
   4  -6   7   25.11   13.11
   4   6   7   28.95   11.35
  -4   6  -7   35.63   22.61
  -4  -7   8  356.96   23.45
  -4   7   8  325.09   25.02
   4  -7  -8  338.95   20.59
  -4  -7   7    1.57   15.57
  -4   7   7   12.80   13.97
   4   7  -7    5.74   18.10
   4  -7  -7  -10.16   20.82
  -4  -7   6    9.90   14.08
  -4   7   6    8.55   11.21
   4   7  -6    7.67   17.98
   4  -7  -6   -6.90   19.91
  -4  -7   5   12.87   18.54
  -4   7   5    0.81   13.30
   4   7  -5   -7.00   15.00
   4  -7  -5   -7.24   15.55
  -4  -7   4  476.01   20.28
  -4   7   4  500.89   18.64
   4   7  -4  412.48   19.88
   4  -7  -4  482.56   20.80
  -4  -7   3  943.82   26.75
  -4   7   3  964.29   27.84
   4   7  -3  900.28   27.31
   4  -7  -3  933.20   23.77
  -4  -7   2   20.81   13.98
  -4   7   2   16.02   13.50
   4   7  -2   29.74   16.99
   4  -7  -2   23.00   11.03
  -4  -7   1 1323.64   50.04
  -4   7   1 1297.88   49.94
   4   7  -1 1228.02   48.01
   4  -7  -1 1348.16   50.31
  -4  -7   0  364.33   20.76
   4  -7   0  294.28   16.70
  -4   7   0  349.35   17.34
   4   7   0  280.02   17.12
  -4   7   0  342.52   20.27
  -4  -7  -1   38.30   17.83
   4  -7   1   26.29   11.70
   4   7   1   22.24   12.04
  -4   7  -1    3.67   23.41
  -4  -7  -2   22.57   15.50
   4  -7   2   13.66   14.55
   4   7   2   20.69   13.31
  -4   7  -2   37.31   20.47
  -4  -7  -3    6.91   15.96
   4  -7   3    2.99   12.40
   4   7   3   19.91   16.79
  -4   7  -3  -13.44   23.40
  -4  -7  -4   49.39   13.37
   4  -7   4   51.48   11.40
   4   7   4   46.93   14.00
  -4   7  -4   38.99   19.53
  -4  -7  -5  613.20   28.49
   4  -7   5  593.81   21.33
   4   7   5  589.52   23.93
  -4   7  -5  553.33   31.78
  -4  -8   5  115.34   16.88
  -4   8   5  108.69   19.18
   4   8  -5   99.10   17.68
   4  -8  -5  127.47   19.22
  -4  -8   4   25.23   16.52
  -4   8   4   24.10   13.07
   4   8  -4   25.05   22.14
   4  -8  -4   15.96   20.51
  -4  -8   3   93.81   18.93
  -4   8   3   61.63   18.86
   4   8  -3   75.73   18.49
   4  -8  -3   68.63   19.69
  -4  -8   2  322.05   21.41
  -4   8   2  268.08   21.11
   4   8  -2  287.69   20.57
   4  -8  -2  293.44   18.80
  -4  -8   1  178.45   18.72
   4   8  -1  149.38   24.24
   4  -8  -1  168.44   19.90
  -4  -8   0   58.13   20.14
   4   8   0   79.23   16.85
  -4   8   0   86.09   17.76
  -4  -8  -1  323.04   21.53
   4   8   1  316.11   25.01
  -4   8  -1  324.65   21.49
  -4  -8  -2   24.31   17.71
   4   8   2   16.04   14.54
  -4   8  -2   17.50   17.19
  -5   0  13  785.92   29.95
   5   0 -13  857.67   34.46
  -5   0  12    0.53   17.01
   5   0 -12   -3.99   19.74
  -5   0  11 2158.62   77.52
   5   0 -11 2001.77   73.24
  -5   0  10   10.05   12.07
   5   0 -10    8.99   13.88
  -5   0   9   50.78   10.00
  -5   0   9   56.52   14.69
   5   0  -9   66.64   14.67
  -5   0   8    0.23    7.11
  -5   0   8    4.32   11.01
   5   0  -8    3.56   11.65
  -5   0   7  752.24   24.50
  -5   0   7  844.66   27.44
   5   0  -7  919.06   27.23
  -5   0   6   -2.72    7.42
  -5   0   6  -19.22   12.75
   5   0  -6    6.23   10.10
  -5   0   5 3776.70  157.25
  -5   0   5 4175.93  172.68
   5   0  -5 4344.50  175.43
  -5   0   4    5.08    8.24
  -5   0   4   -3.23    8.74
   5   0  -4    1.45    7.26
  -5   0   3 7715.21  273.70
  -5   0   3 8091.60  328.99
   5   0  -3 8003.94  320.66
  -5   0   2    4.10    6.82
  -5   0   2    4.22   10.03
   5   0  -2    3.53    5.68
  -5   0   1  221.74   13.09
  -5   0   1  192.74   15.98
  -5   0   1  215.56   14.76
  -5   0   0    0.54    8.06
   5   0   0    6.25    8.84
  -5   0   0   -4.99    7.56
  -5   0  -1 1381.74   60.14
   5   0   1 1293.64   57.07
  -5   0  -1 1478.19   66.27
  -5   0  -2    9.37    9.87
   5   0   2    2.82    8.18
  -5   0  -2    1.11    9.20
  -5   0  -3  923.11   27.13
   5   0   3  923.25   26.96
  -5   0  -3  877.06   29.70
  -5   0  -4   -5.45   10.05
   5   0   4    5.49    7.15
  -5   0  -4    4.56    9.08
   5   0   5 4167.61  170.32
   5   0   5 3796.80   99.71
  -5   0  -5 4107.53  177.23
   5   0   6   -4.52   12.52
  -5   0  -6   -6.50   11.42
   5   0   7  373.00   19.35
  -5   0  -7  366.27   27.58
   5   0   8   -6.87   11.81
  -5   0  -8   -1.29   16.72
   5   0   9  114.57   16.88
  -5   0  -9   90.46   25.23
   5   0  10    1.57   13.33
  -5   0 -10  -11.49   29.92
  -5  -1  13  107.54   23.37
  -5   1  13  184.81   17.27
   5   1 -13  172.21   27.15
   5  -1 -13  159.09   22.04
  -5  -1  12  216.81   25.83
  -5   1  12  226.00   22.11
   5   1 -12  219.54   28.44
   5  -1 -12  187.16   19.92
  -5  -1  11  420.34   25.44
  -5   1  11  425.47   23.94
   5   1 -11  484.94   29.75
  -5  -1  10  144.29   16.17
  -5  -1  10  114.43   18.26
  -5   1  10  131.30   16.44
   5   1 -10  121.73   16.06
   5  -1 -10  137.75   16.55
  -5  -1   9  893.30   27.56
  -5  -1   9  913.43   30.18
  -5   1   9  875.69   25.27
   5   1  -9  916.13   33.58
   5  -1  -9  888.13   28.31
  -5  -1   8 1644.60   45.62
  -5  -1   8 1680.49   45.93
  -5   1   8 1700.41   48.19
   5   1  -8 1776.84   51.68
   5  -1  -8 1754.20   47.93
  -5  -1   7  350.10   15.55
  -5  -1   7  369.41   17.83
  -5   1   7  344.83   17.04
   5   1  -7  375.92   18.88
   5  -1  -7  326.38   15.81
  -5   1   6 1142.72   31.93
  -5  -1   6 1126.00   32.62
  -5  -1   6 1272.51   36.97
  -5   1   6 1251.75   34.89
   5   1  -6 1330.58   36.65
   5  -1  -6 1288.26   33.97
  -5   1   5  836.93   25.67
  -5  -1   5  812.76   26.95
  -5  -1   5  858.08   29.66
  -5   1   5  864.72   27.50
   5   1  -5  837.15   24.98
   5  -1  -5  881.77   25.15
  -5   1   4   87.15    9.67
  -5  -1   4   92.94   11.56
  -5  -1   4   90.99   14.85
  -5   1   4   97.59   13.39
   5   1  -4   88.18    9.95
   5  -1  -4   90.79    9.08
  -5   1   3  987.47   44.09
  -5  -1   3  875.15   40.79
  -5  -1   3  887.70   43.72
  -5   1   3  934.02   43.68
   5   1  -3  941.44   41.10
   5  -1  -3  993.34   43.42
  -5   1   2  172.73   12.64
  -5  -1   2  156.38   12.42
  -5   1   2  156.59   13.90
   5   1  -2  141.84   12.18
  -5   1   2  154.84   13.31
   5   1  -2  160.70    9.68
  -5   1   1 2356.96   89.07
  -5  -1   1 2110.40   81.57
  -5   1   1 2349.63   89.10
   5   1  -1 2118.58   80.08
  -5  -1   1 2397.76  113.60
  -5   1   1 2247.81   84.50
  -5   1   0 2431.47  102.78
  -5  -1   0 2609.90  109.87
  -5   1   0 2464.70  105.73
   5   1   0 2431.84  100.39
  -5   1   0 2543.24  107.84
  -5  -1   0 2733.78  121.81
  -5   1  -1  335.74   19.49
  -5  -1  -1  336.31   19.33
   5   1   1  311.57   19.19
   5  -1   1  299.16   18.23
  -5   1  -1  328.17   20.55
  -5  -1  -1  313.72   19.45
  -5   1  -2  407.35   17.74
  -5  -1  -2  439.58   18.03
   5   1   2  443.35   18.42
   5  -1   2  415.26   17.47
  -5   1  -2  440.82   20.64
  -5  -1  -2  428.54   19.43
  -5  -1  -3 1538.31   36.63
   5  -1   3 1554.23   35.25
   5   1   3 1680.10   41.63
   5  -1   3 1496.29   37.96
  -5   1  -3 1483.25   41.73
  -5  -1  -3 1576.10   42.01
  -5  -1  -4  229.03   12.67
   5  -1   4  230.75   11.27
   5   1   4  234.11   11.48
  -5   1  -4  233.85   16.38
  -5  -1  -4  241.49   14.56
  -5  -1  -5  111.95   13.05
   5  -1   5  133.13   10.41
   5   1   5  119.99   10.64
  -5   1  -5  136.76   17.50
  -5  -1  -5  120.37   15.92
  -5  -1  -6   35.88   10.75
   5  -1   6   59.62   11.50
   5   1   6   53.49    8.70
  -5   1  -6   45.18   15.63
  -5  -1  -6   52.58   16.08
   5  -1   7 1085.89   39.15
   5   1   7 1244.00   46.90
  -5   1  -7 1269.21   51.01
  -5  -1  -7 1321.13   56.10
   5  -1   8 1029.74   38.08
   5   1   8 1084.09   40.88
  -5   1  -8 1087.97   49.04
  -5  -1  -8 1175.74   48.78
   5  -1   9   13.37   11.23
   5   1   9   18.37   13.86
  -5   1  -9   29.07   22.10
  -5  -1  -9    5.11   30.27
   5  -1  10  549.02   20.81
   5   1  10  521.13   22.91
  -5   1 -10  536.64   38.15
  -5  -1 -10  534.65   36.07
  -5  -2  13   32.87   23.24
  -5   2  13    9.62   20.26
   5   2 -13    9.75   24.73
   5  -2 -13   -6.77   23.43
  -5  -2  12   12.63   15.43
  -5   2  12   15.64   17.30
   5   2 -12   17.76   17.71
   5  -2 -12    1.79   15.23
  -5  -2  11   17.01   15.09
  -5  -2  11   18.25   19.72
  -5   2  11   35.54   15.26
   5   2 -11   27.00   23.41
   5  -2 -11   16.53   14.73
  -5  -2  10 1341.88   44.18
  -5  -2  10 1264.95   45.81
  -5   2  10 1299.64   40.80
   5   2 -10 1456.70   50.46
   5  -2 -10 1314.63   41.67
  -5  -2   9  247.63   17.64
  -5  -2   9  230.07   20.94
  -5   2   9  226.87   15.11
   5   2  -9  275.70   22.29
   5  -2  -9  263.16   18.35
  -5  -2   8   62.07   13.12
  -5  -2   8   79.34   17.34
  -5   2   8   51.82   15.71
   5   2  -8   63.63   14.09
   5  -2  -8   66.89   15.29
  -5  -2   7 1209.86   34.46
  -5  -2   7 1128.13   36.20
  -5   2   7 1237.03   33.01
   5   2  -7 1307.97   38.09
   5  -2  -7 1297.54   35.52
  -5  -2   6 1408.78   39.80
  -5   2   6 1432.08   37.98
   5   2  -6 1644.42   44.35
   5  -2  -6 1540.00   35.67
  -5  -2   5  823.81   25.94
  -5   2   5  863.88   27.11
   5   2  -5  816.35   25.18
   5   2  -5  831.90   28.70
   5  -2  -5  852.73   25.31
  -5   2   4  291.74   12.75
  -5  -2   4  286.26   14.58
  -5   2   4  285.50   14.65
   5   2  -4  317.74   15.78
   5   2  -4  285.86   14.80
   5  -2  -4  283.39   12.42
  -5   2   3   27.39    7.92
  -5  -2   3   23.61   10.79
  -5   2   3   16.22   10.50
   5   2  -3   30.36   11.11
   5  -2  -3   21.43    9.96
  -5  -2   2 3044.92  124.31
  -5   2   2 2653.68  109.89
   5   2  -2 3107.13  129.01
  -5   2   2 3069.77  126.04
  -5  -2   1   77.25    9.79
   5  -2  -1   91.06    7.66
  -5   2   1  103.32   11.85
   5   2  -1   82.58   13.64
  -5   2   1   75.98   11.65
  -5  -2   0  440.46   23.81
   5  -2   0  438.28   21.27
  -5   2   0  459.52   25.30
   5   2   0  436.15   24.06
  -5   2   0  433.31   24.69
  -5  -2  -1  569.62   21.47
   5  -2   1  599.51   17.36
  -5   2  -1  588.03   22.77
   5   2   1  570.30   21.77
  -5   2  -1  584.20   22.81
  -5  -2  -1  518.68   28.11
  -5  -2  -2 1298.02   36.08
   5  -2   2 1350.80   33.78
   5   2   2 1381.28   38.06
  -5   2  -2 1354.29   39.23
  -5  -2  -2 1328.41   44.89
  -5  -2  -3  184.20   12.08
   5  -2   3  170.90    9.19
   5   2   3  175.78   12.69
  -5   2  -3  192.72   16.97
  -5  -2  -3  177.66   13.50
  -5  -2  -4  539.68   21.38
   5  -2   4  516.64   18.97
   5   2   4  520.50   19.87
  -5   2  -4  509.82   22.65
  -5  -2  -4  531.00   22.29
  -5  -2  -5    5.17   12.40
   5  -2   5    2.40    8.67
   5   2   5    7.28    8.10
  -5   2  -5    6.33   19.54
  -5  -2  -5    0.35   16.66
  -5  -2  -6  777.17   35.12
   5  -2   6  726.41   29.80
   5   2   6  739.69   32.04
  -5   2  -6  832.50   39.54
  -5  -2  -6  822.99   40.26
  -5  -2  -7   80.59   11.54
   5  -2   7   55.91   13.28
   5   2   7   58.99   10.15
  -5   2  -7   66.90   17.30
  -5  -2  -7   84.03   20.35
   5  -2   8  241.61   12.52
   5   2   8  252.08   15.98
  -5   2  -8  259.86   24.18
  -5  -2  -8  254.60   22.70
   5  -2   9  398.63   23.86
   5   2   9  378.35   23.48
  -5   2  -9  345.52   32.61
  -5  -2  -9  391.75   29.61
   5  -2  10  225.07   19.45
   5   2  10  223.84   19.29
  -5   2 -10  240.98   25.45
  -5  -2 -10  227.91   37.01
  -5  -3  12  974.45   39.11
  -5   3  12  965.98   38.00
   5   3 -12  924.52   35.14
   5  -3 -12  905.59   35.12
  -5  -3  11   10.53   13.70
  -5   3  11   11.94   13.63
   5   3 -11   -8.50   19.79
   5   3 -11    9.93   22.34
   5  -3 -11   -1.36   15.22
  -5  -3  10  460.84   23.98
  -5   3  10  422.45   21.17
   5   3 -10  488.24   29.78
   5   3 -10  474.37   32.18
   5  -3 -10  482.53   27.28
  -5  -3   9   93.89   13.20
  -5   3   9   76.34   17.55
   5   3  -9   82.94   17.54
   5   3  -9  104.37   19.46
   5  -3  -9   83.32   15.68
  -5  -3   8  374.48   17.52
  -5   3   8  381.24   18.65
   5   3  -8  343.41   18.43
   5   3  -8  316.68   20.44
   5  -3  -8  351.47   16.78
  -5  -3   7   39.00   10.83
  -5   3   7   21.66   11.98
   5   3  -7   43.86   16.65
   5   3  -7   31.78   11.40
   5  -3  -7   37.86   10.08
  -5  -3   6  197.84   13.46
  -5   3   6  176.28   12.11
   5   3  -6  179.43   17.21
   5  -3  -6  173.61   14.74
  -5  -3   5  132.59   12.68
  -5   3   5  156.40   12.62
   5   3  -5  149.05   13.16
   5  -3  -5  139.86   10.75
  -5  -3   4 4216.35   96.23
  -5   3   4 4326.96   88.36
   5   3  -4 4163.96   86.22
   5  -3  -4 4373.96   87.73
  -5  -3   3   22.13   10.00
   5  -3  -3   19.30    4.73
  -5   3   3   19.14    9.50
   5   3  -3   41.97   13.13
   5  -3  -3   21.52   12.95
  -5  -3   2 2095.22   52.98
   5  -3  -2 1996.98   46.81
   5   3  -2 2081.23   51.36
  -5   3   2 2078.28   55.22
  -5  -3   1   16.10   13.04
   5  -3  -1   14.01    5.58
  -5   3   1   15.48    7.78
   5   3  -1   17.47    9.52
  -5   3   1    4.22    8.62
  -5  -3   0  296.97   16.84
   5  -3   0  304.48   12.83
  -5   3   0  306.47   15.32
   5   3   0  285.93   15.42
  -5   3   0  302.41   16.33
  -5  -3  -1   11.83    8.44
   5  -3   1   11.24    7.34
  -5   3  -1   19.06    8.82
   5   3   1   -1.71   13.18
  -5   3  -1   -1.13   13.50
  -5  -3  -2   73.19   14.17
   5  -3   2   70.98   10.01
   5   3   2   70.93   11.94
  -5   3  -2   63.21   11.87
  -5  -3  -3   32.51   12.85
   5  -3   3   29.99    6.87
   5   3   3   38.24   12.81
  -5   3  -3   27.39   13.62
  -5  -3  -4 2090.21   88.96
   5  -3   4 2084.12   87.89
   5   3   4 2121.05   90.87
  -5   3  -4 2022.79   87.67
  -5  -3  -4 1809.48   93.32
  -5  -3  -5   -5.91   13.46
   5  -3   5   -2.76    9.54
   5   3   5    1.52   10.04
  -5   3  -5   11.93   22.38
  -5  -3  -5  -10.77   13.74
  -5  -3  -6 1659.64   62.00
   5  -3   6 1771.76   61.17
   5   3   6 1560.65   57.91
  -5   3  -6 1788.90   68.58
  -5  -3  -6 1925.27   76.06
  -5  -3  -7   14.82   13.93
   5  -3   7   36.04    9.96
   5   3   7   27.38   10.29
  -5   3  -7   53.03   20.47
  -5  -3  -7   38.16   16.68
  -5  -3  -8   14.60   15.05
   5  -3   8    1.22   11.18
  -5   3  -8   23.31   19.26
  -5  -3  -8   -1.05   23.94
   5  -3   9   19.81   14.31
   5   3   9   15.57   12.92
  -5   3  -9   14.08   24.35
  -5  -4  12    0.25   22.97
  -5   4  12   12.62   15.99
   5  -4 -12  -12.70   24.90
  -5  -4  11   16.62   17.68
  -5   4  11    9.39   11.86
   5   4 -11   -3.73   15.75
   5  -4 -11    6.68   19.10
  -5  -4  10  601.39   33.89
  -5   4  10  566.49   33.62
   5   4 -10  551.28   31.20
   5  -4 -10  540.87   32.83
  -5  -4   9  524.34   25.35
  -5   4   9  505.83   25.50
   5   4  -9  512.37   30.72
   5  -4  -9  516.90   28.53
  -5  -4   8  284.21   17.91
  -5   4   8  269.96   18.69
   5   4  -8  286.83   22.48
   5  -4  -8  279.96   20.45
  -5  -4   7 1139.41   47.60
  -5   4   7 1122.91   46.86
   5   4  -7 1128.37   46.58
   5  -4  -7  992.43   40.80
  -5  -4   6  681.66   22.73
  -5   4   6  656.17   21.53
   5   4  -6  688.05   23.09
   5  -4  -6  654.44   20.96
  -5  -4   5  124.11   15.97
  -5   4   5  114.75   12.84
   5   4  -5  143.51   13.95
   5  -4  -5  136.45   14.69
  -5  -4   4   30.32   12.94
  -5   4   4   29.82   10.41
   5   4  -4   31.91   11.80
   5  -4  -4   28.00   11.20
  -5  -4   3   22.76   14.84
  -5   4   3   17.05   11.09
   5   4  -3   22.63   12.67
   5  -4  -3   19.22    9.50
  -5  -4   2  455.42   20.74
   5  -4  -2  431.38   14.68
  -5   4   2  417.47   17.25
   5   4  -2  476.59   23.25
  -5   4   2  434.19   20.72
  -5  -4   1  893.38   29.01
   5  -4  -1  852.59   22.50
  -5   4   1  877.56   26.67
   5   4  -1  844.64   28.75
  -5   4   1  849.47   26.28
  -5  -4   0  565.00   23.98
   5  -4   0  522.17   17.13
  -5   4   0  515.08   19.05
   5   4   0  560.35   21.06
  -5   4   0  538.78   22.13
  -5  -4  -1 1491.55   41.40
   5  -4   1 1529.87   39.81
   5   4   1 1568.02   45.81
  -5   4  -1 1461.15   44.90
  -5  -4  -2  509.94   28.87
   5  -4   2  485.36   23.01
   5   4   2  504.13   28.36
  -5   4  -2  524.49   30.48
  -5  -4  -3   22.59   10.22
   5  -4   3   35.70   10.87
   5   4   3   30.69    9.44
  -5   4  -3   32.06   19.65
  -5  -4  -4  192.30   18.36
   5  -4   4  186.91   13.01
   5   4   4  172.88   13.41
  -5   4  -4  164.38   17.57
  -5  -4  -5   13.61   10.74
   5  -4   5   18.07   10.95
   5   4   5    8.16   13.99
  -5   4  -5   48.60   23.92
  -5  -4  -6  241.66   19.56
   5  -4   6  257.09   18.42
   5   4   6  205.98   14.55
  -5   4  -6  231.55   23.39
  -5  -4  -7  322.55   23.25
   5  -4   7  353.85   19.97
   5   4   7  262.74   17.37
  -5   4  -7  321.00   27.69
  -5  -4  -8  247.11   18.49
   5  -4   8  279.95   20.74
   5   4   8  217.39   18.09
  -5   4  -8  277.10   25.82
  -5  -5  10   69.52   18.85
  -5   5  10   79.53   17.09
   5   5 -10   81.81   15.76
   5  -5 -10   72.54   20.91
  -5  -5   9  418.20   29.88
  -5   5   9  417.05   25.47
   5   5  -9  450.43   31.07
   5  -5  -9  425.42   27.41
  -5  -5   8  455.02   22.87
  -5   5   8  444.51   18.51
   5   5  -8  449.88   23.70
   5  -5  -8  407.32   17.82
  -5  -5   7  114.51   18.69
  -5   5   7  130.90   14.24
   5   5  -7  124.86   14.18
   5  -5  -7  138.00   18.56
  -5  -5   6  358.14   21.19
  -5   5   6  349.01   19.93
   5   5  -6  348.56   23.38
   5  -5  -6  346.34   21.66
  -5  -5   5 1305.97   53.71
  -5   5   5 1225.74   49.09
   5   5  -5 1288.67   55.13
   5  -5  -5 1222.20   50.40
  -5  -5   4    5.82   13.22
  -5   5   4    4.28   10.96
   5   5  -4    5.63   12.58
   5  -5  -4    2.02   10.00
  -5  -5   3   53.36   17.31
  -5   5   3   69.47   11.77
   5   5  -3   60.36   12.89
   5  -5  -3   80.12   12.21
  -5  -5   2   53.72   11.42
   5  -5  -2   49.93    7.09
  -5   5   2   57.29    9.25
   5   5  -2   57.18   13.43
  -5   5   2   40.04   12.29
  -5  -5   1 1217.03   35.49
   5  -5  -1 1115.53   28.25
  -5   5   1 1215.95   32.50
   5   5  -1 1170.72   35.34
  -5   5   1 1167.20   35.71
  -5  -5   0  449.13   22.37
   5  -5   0  418.34   14.16
  -5   5   0  444.90   17.61
   5   5   0  460.31   21.51
  -5   5   0  441.14   19.99
  -5  -5  -1   17.18   14.88
   5  -5   1    7.98    8.96
   5   5   1    9.83   12.58
  -5   5  -1    8.37   14.00
  -5  -5  -2  106.83   17.13
   5  -5   2  119.42   10.19
   5   5   2  125.10   16.03
  -5   5  -2  136.53   22.27
  -5  -5  -3  999.70   39.47
   5  -5   3  861.47   33.39
   5   5   3  924.28   36.16
  -5   5  -3  959.05   44.68
  -5  -5  -4   36.04   15.64
   5  -5   4   22.64   11.29
   5   5   4    7.55   14.74
  -5   5  -4   25.10   24.02
  -5  -5  -5  -10.06   11.99
   5  -5   5   -8.53    9.19
   5   5   5  -17.22   12.53
  -5   5  -5   34.42   23.19
  -5  -5  -6    0.48   18.10
   5  -5   6    7.69   13.84
   5   5   6   10.80   12.79
  -5   5  -6  -16.58   21.06
  -5  -5  -7  227.65   17.05
   5  -5   7  262.09   19.71
   5   5   7  208.14   14.59
  -5   5  -7  244.62   24.35
  -5  -6   9   28.32   16.04
  -5   6   9   31.90   14.77
   5   6  -9   24.23   17.50
   5  -6  -9   52.15   17.53
  -5  -6   8  -12.66   21.14
  -5   6   8   -3.63   18.72
   5   6  -8   18.29   13.02
   5  -6  -8    3.86   17.80
  -5  -6   7   46.10   20.62
  -5   6   7   38.77   20.03
   5   6  -7   33.25   14.32
   5  -6  -7   47.16   17.95
  -5  -6   6   87.25   14.38
  -5   6   6   81.88   13.17
   5   6  -6   88.52   19.26
   5  -6  -6  109.67   16.97
  -5  -6   5  801.03   33.62
  -5   6   5  947.76   39.16
   5   6  -5  948.32   41.43
   5  -6  -5  935.29   38.28
  -5  -6   4   13.42   13.33
  -5   6   4    0.65   15.80
   5   6  -4   -6.17   17.07
   5  -6  -4   10.50   13.82
  -5  -6   3 2126.98   65.78
  -5   6   3 2223.22   67.67
   5   6  -3 2082.92   63.39
   5  -6  -3 2208.37   64.45
  -5  -6   2   35.85   17.47
  -5   6   2   28.31   15.20
   5   6  -2   31.33   18.67
   5  -6  -2   17.21   19.97
  -5  -6   1   32.46   20.05
  -5   6   1   19.96   10.82
   5   6  -1   18.68   19.22
  -5   6   1   26.41   19.54
  -5  -6   0   -8.56   15.46
   5  -6   0    5.41    8.80
  -5   6   0    2.45   11.69
   5   6   0   -5.86   14.00
  -5   6   0    7.33   22.37
  -5  -6  -1  267.05   18.45
   5  -6   1  259.00   15.97
   5   6   1  283.74   22.54
  -5   6  -1  269.64   22.04
  -5  -6  -2   77.17   13.67
   5  -6   2   62.25   11.75
   5   6   2   63.77   12.73
  -5   6  -2   33.34   22.58
  -5  -6  -3  264.21   17.54
   5  -6   3  265.98   15.97
   5   6   3  259.92   16.42
  -5   6  -3  271.47   21.36
  -5  -6  -4   -3.00   19.05
   5  -6   4   -1.38   12.33
   5   6   4    0.38   12.49
  -5   6  -4   -4.80   25.61
  -5  -6  -5 1257.98   60.42
   5  -6   5 1332.63   61.11
   5   6   5 1255.99   58.45
  -5   6  -5 1388.13   71.72
  -5  -6  -6   28.59   16.61
   5  -6   6    9.04   12.06
   5   6   6    6.62   15.64
  -5   6  -6   30.72   22.10
  -5  -7   7   52.81   18.72
  -5   7   7   67.48   19.53
   5   7  -7   49.68   21.06
   5  -7  -7   49.15   19.23
  -5  -7   6  417.11   26.35
  -5   7   6  389.98   23.93
   5   7  -6  402.25   22.09
   5  -7  -6  405.06   24.02
  -5  -7   5  319.91   21.27
  -5   7   5  302.31   20.87
   5   7  -5  302.83   30.05
   5  -7  -5  298.72   23.76
  -5  -7   4   12.88   14.99
  -5   7   4    9.83   19.16
   5   7  -4    5.41   19.06
   5  -7  -4   13.55   16.31
  -5  -7   3   19.63   13.87
  -5   7   3   20.46   12.84
   5   7  -3   15.91   20.89
   5  -7  -3   24.29   12.59
  -5  -7   2   35.73   15.48
  -5   7   2   39.04   15.20
   5   7  -2   50.82   16.49
   5  -7  -2   52.38   13.75
  -5  -7   1  310.39   25.15
   5   7  -1  271.69   26.90
  -5  -7   0  900.91   47.62
   5   7   0  819.82   45.88
  -5   7   0  862.04   47.43
  -5  -7  -1   28.50   21.00
   5   7   1   22.85   16.86
  -5   7  -1   13.82   14.97
  -5  -7  -2  420.26   30.38
   5  -7   2  343.76   21.95
   5   7   2  408.10   30.13
  -5   7  -2  378.49   26.29
  -5  -7  -3  202.32   18.21
   5  -7   3  193.75   15.39
   5   7   3  189.10   15.29
  -5   7  -3  233.44   25.46
  -5  -7  -4    7.04   19.60
   5  -7   4   -6.96   15.35
   5   7   4    3.23   19.17
  -5   7  -4    1.30   24.08
  -5  -8   2  635.00   30.07
   5   8  -2  543.24   29.51
   5  -8  -2  596.71   24.95
  -5  -8   1   28.17   21.78
   5   8  -1   34.73   17.88
   5  -8  -1   41.61   14.96
  -6   0  13   -7.22   17.76
   6   0 -13  -12.76   19.29
  -6   0  12   90.18   16.34
   6   0 -12   92.23   20.05
  -6   0  11    2.71   16.67
   6   0 -11   -0.04   20.36
  -6   0  10 2317.29   66.84
   6   0 -10 2245.85   67.97
  -6   0   9   -1.29   12.13
   6   0  -9   -0.46   14.94
  -6   0   8 2203.39   55.50
  -6   0   8 2528.63   96.75
   6   0  -8 2473.74   96.02
  -6   0   7   -1.47    9.32
  -6   0   7    2.55    9.29
   6   0  -7    3.48   10.68
  -6   0   6    8.73    7.91
  -6   0   6   11.00   12.82
   6   0  -6   13.52    9.79
  -6   0   5   -4.53    8.81
  -6   0   5   -2.17   13.34
   6   0  -5   -3.07    9.25
  -6   0   4  283.09   14.32
  -6   0   4  267.61   15.63
   6   0  -4  271.54   12.58
  -6   0   3    0.12    8.60
  -6   0   3   -8.03   12.44
   6   0  -3    3.37    5.70
  -6   0   2  565.43   21.12
  -6   0   2  547.27   24.26
   6   0  -2  639.26   20.39
  -6   0   1    4.09    7.66
   6   0  -1    2.11   12.66
  -6   0   1   -2.51    9.59
  -6   0   0 5694.90  124.82
   6   0   0 6005.76  122.76
  -6   0  -1    2.99    8.04
   6   0   1  -11.34   10.59
  -6   0  -1    0.31   10.75
  -6   0  -2   18.34    8.65
   6   0   2    9.33   10.52
  -6   0  -2   15.88   10.31
  -6   0  -3    1.15    8.56
   6   0   3   -2.53    9.14
  -6   0  -3    2.46    8.70
  -6   0  -4   25.81   10.10
   6   0   4   35.52    8.33
  -6   0  -4   24.06   12.80
   6   0   5   -0.76    8.19
  -6   0  -5    6.38   16.66
   6   0   6 1131.05   36.48
  -6   0  -6 1150.48   40.65
   6   0   7    9.08    9.83
  -6   0  -7   -3.10   14.68
   6   0   8 1723.35   82.91
  -6   0  -8 1778.84   84.79
   6   0   9   -3.03   12.14
  -6   0  -9    1.57   22.48
  -6  -1  12  298.55   25.15
  -6   1  12  309.52   24.92
   6   1 -12  289.32   27.74
   6  -1 -12  305.88   26.24
  -6  -1  11  597.61   37.25
  -6   1  11  625.25   35.96
   6   1 -11  572.68   35.48
   6  -1 -11  604.77   33.79
  -6  -1  10   49.62   20.01
  -6   1  10   68.63   15.46
   6   1 -10   55.99   20.01
   6  -1 -10   72.12   16.51
  -6  -1   9   53.34   15.11
  -6  -1   9   68.03   17.74
  -6   1   9   70.63   14.99
   6   1  -9   47.69   14.58
   6  -1  -9   51.82   15.86
  -6  -1   8  833.05   28.10
  -6  -1   8  935.58   31.22
  -6   1   8  901.73   26.49
   6   1  -8  954.04   29.92
   6  -1  -8  929.38   27.98
  -6  -1   7  370.99   21.62
  -6  -1   7  420.74   26.44
  -6   1   7  413.45   24.65
   6   1  -7  427.66   25.04
   6  -1  -7  410.87   23.10
  -6   1   6  586.91   20.75
  -6  -1   6  608.58   21.60
  -6  -1   6  623.05   22.65
  -6   1   6  654.73   23.90
   6   1  -6  724.90   23.92
   6  -1  -6  667.60   22.27
  -6   1   5 1644.78   43.64
  -6  -1   5 1563.09   42.99
  -6  -1   5 1609.64   44.42
  -6   1   5 1712.80   41.80
   6   1  -5 1641.35   40.01
   6  -1  -5 1724.29   41.01
  -6   1   4  759.79   23.94
  -6  -1   4  703.42   23.61
  -6  -1   4  761.60   27.16
  -6   1   4  771.93   25.64
   6   1  -4  786.13   22.43
   6  -1  -4  829.50   23.31
  -6   1   3  370.81   16.26
  -6  -1   3  364.52   15.99
  -6   1   3  366.13   18.65
   6   1  -3  356.13   18.34
   6   1  -3  347.45   13.32
   6  -1  -3  373.58   15.30
  -6   1   2  512.19   18.68
  -6  -1   2  525.74   18.23
  -6   1   2  573.03   23.18
   6   1  -2  545.00   23.07
  -6   1   2  564.78   21.51
   6   1  -2  524.04   16.93
  -6   1   1  428.54   16.30
  -6  -1   1  423.11   16.48
  -6   1   1  421.92   20.22
   6   1  -1  412.08   19.28
  -6  -1   1  430.35   22.06
  -6   1   1  431.32   17.05
  -6   1   0 1017.48   29.10
  -6  -1   0  968.23   26.96
   6   1   0 1044.75   31.78
  -6   1   0 1101.39   33.20
  -6   1  -1  327.58   15.86
  -6  -1  -1  319.19   16.18
   6   1   1  335.73   16.50
   6  -1   1  308.36   15.87
  -6   1  -1  352.17   18.21
  -6  -1  -1  371.55   17.05
  -6   1  -2 1221.24   33.80
  -6  -1  -2 1316.46   36.92
   6   1   2 1341.37   36.28
   6  -1   2 1235.31   34.36
  -6   1  -2 1291.24   35.67
  -6  -1  -2 1252.84   37.93
  -6  -1  -3  588.74   20.29
   6  -1   3  621.78   20.47
   6   1   3  630.07   23.32
   6  -1   3  526.96   20.34
  -6   1  -3  558.40   25.44
  -6  -1  -3  657.37   24.72
  -6  -1  -4  402.39   19.01
   6  -1   4  397.17   15.97
   6   1   4  390.34   16.53
  -6   1  -4  401.67   18.46
  -6  -1  -4  445.09   21.49
  -6  -1  -5 1480.12   58.88
   6  -1   5 1609.02   61.36
   6   1   5 1367.52   55.98
  -6   1  -5 1491.43   61.81
  -6  -1  -5 1591.96   65.23
   6  -1   6  584.24   20.86
  -6   1  -6  608.39   28.21
  -6  -1  -6  561.44   31.04
   6  -1   7   35.37   10.17
   6   1   7   28.12   13.97
  -6   1  -7   32.77   14.96
  -6  -1  -7   32.32   22.07
   6  -1   8  106.54   11.61
   6   1   8  120.27   19.60
  -6   1  -8  105.39   28.26
  -6  -1  -8  106.37   22.32
   6  -1   9   10.36   14.39
   6   1   9   -5.71   16.47
  -6   1  -9   -5.75   29.49
  -6  -1  -9   -8.60   28.61
  -6  -2  12  276.36   28.88
  -6   2  12  299.32   21.43
   6  -2 -12  258.98   22.49
  -6  -2  11  496.03   35.17
  -6   2  11  633.11   35.58
   6   2 -11  644.55   43.72
   6  -2 -11  621.85   36.29
  -6  -2  10   33.46   13.59
  -6  -2  10   21.80   18.15
  -6   2  10   30.65   11.87
   6   2 -10   39.46   20.10
   6  -2 -10   24.88   16.26
  -6  -2   9    8.44   12.07
  -6  -2   9    7.31   15.84
  -6   2   9   13.61   15.93
   6   2  -9   -0.54   14.85
   6  -2  -9    4.45   15.09
  -6  -2   8    5.15   15.76
  -6  -2   8   -6.92   16.84
  -6   2   8   12.96   13.54
   6   2  -8   -7.99   12.38
   6  -2  -8    6.94    9.33
  -6  -2   7 1539.80   67.50
  -6   2   7 1652.99   73.46
   6   2  -7 1623.77   71.17
   6   2  -7 1513.25   69.69
   6  -2  -7 1633.92   70.45
  -6  -2   6  978.31   32.79
  -6   2   6 1034.09   31.72
   6   2  -6 1036.54   31.58
   6   2  -6  849.41   39.63
   6  -2  -6  863.52   26.32
  -6  -2   5   21.60   13.37
  -6   2   5   10.05   11.76
   6   2  -5   14.57    9.70
   6  -2  -5   11.76    7.78
  -6   2   4 1085.15   32.14
  -6  -2   4 1047.43   33.01
  -6   2   4 1032.16   29.62
   6   2  -4 1061.80   30.63
   6  -2  -4 1055.99   27.75
  -6   2   3 1533.52   38.21
  -6  -2   3 1495.55   42.13
  -6   2   3 1488.31   41.53
   6   2  -3 1490.80   39.57
   6  -2  -3 1647.01   38.96
  -6   2   2  321.20   15.41
  -6  -2   2  304.09   16.40
  -6   2   2  306.70   16.12
   6   2  -2  337.11   18.39
  -6   2   2  280.69   16.40
  -6  -2   1    4.57    8.34
   6  -2  -1   10.04    6.32
  -6   2   1    5.09   11.21
   6   2  -1   20.99   12.43
  -6   2   1   14.83    9.18
  -6  -2   0  126.49   11.39
   6  -2   0  120.86    9.69
  -6   2   0  113.68   13.50
   6   2   0  113.75   14.13
  -6   2   0  121.49   12.46
  -6  -2  -1 1182.26   30.82
   6  -2   1 1318.13   32.40
  -6   2  -1 1202.83   37.17
   6   2   1 1361.40   37.81
  -6   2  -1 1358.78   40.84
  -6  -2  -2  144.55   11.95
   6  -2   2  148.29   10.95
   6   2   2  148.66   16.04
   6  -2   2  130.70   12.48
  -6   2  -2  146.77   13.35
  -6  -2  -3   82.37   11.73
   6  -2   3  101.91    9.62
   6   2   3   91.35   13.88
  -6   2  -3  105.66   15.14
  -6  -2  -3   92.74   13.63
  -6  -2  -4  810.41   25.98
   6  -2   4  815.09   23.05
   6   2   4  859.27   27.24
  -6   2  -4  817.59   26.98
  -6  -2  -4  842.71   29.20
  -6  -2  -5  853.03   34.36
   6  -2   5  819.39   31.51
   6   2   5  762.73   31.17
  -6   2  -5  841.12   36.29
  -6  -2  -5  921.37   40.64
  -6  -2  -6   70.71   17.83
   6  -2   6   53.18   13.25
   6   2   6   52.39    9.57
  -6   2  -6   58.59   17.13
  -6  -2  -6   57.86   17.22
  -6  -2  -7   74.77   13.34
   6  -2   7   63.10   10.92
  -6   2  -7   75.24   21.58
  -6  -2  -7  105.23   21.56
   6  -2   8    4.00   11.53
   6   2   8   -0.52    9.76
  -6   2  -8   26.60   27.44
  -6   3  12   43.12   18.30
   6   3 -12   48.94   24.72
   6  -3 -12   30.36   18.32
  -6  -3  11 1046.14   52.77
  -6   3  11 1009.86   47.32
   6   3 -11 1180.75   59.63
   6  -3 -11 1029.21   53.51
  -6  -3  10   20.68   14.88
  -6   3  10   21.31   13.75
   6   3 -10   19.59   18.11
   6  -3 -10   31.82   14.93
  -6  -3   9 2158.45   76.76
  -6   3   9 2144.52   76.82
   6   3  -9 2198.98   80.37
   6  -3  -9 1994.75   75.41
  -6  -3   8   18.48   13.42
  -6   3   8   15.59   11.76
   6   3  -8   22.90   18.25
   6  -3  -8   15.03   15.62
  -6  -3   7  191.95   17.13
  -6   3   7  146.94   13.20
   6   3  -7  192.30   19.11
   6  -3  -7  164.56   14.77
  -6  -3   6   24.96   13.09
  -6   3   6   27.29    9.88
   6   3  -6   42.30   17.57
   6  -3  -6   10.79    9.75
  -6  -3   5  525.92   29.87
  -6   3   5  507.81   26.63
   6   3  -5  531.08   28.32
   6  -3  -5  537.52   27.98
  -6  -3   4    8.79   16.15
  -6   3   4    9.06   10.41
   6   3  -4   20.39   16.97
   6  -3  -4    0.36    8.89
  -6  -3   3  292.03   16.47
   6  -3  -3  333.04   13.48
  -6   3   3  338.48   18.23
   6   3  -3  335.90   17.35
   6  -3  -3  372.49   18.03
  -6  -3   2   91.15   15.95
   6  -3  -2   76.18    8.91
  -6   3   2   73.02   10.83
   6   3  -2   83.43   16.27
  -6   3   2   80.06   14.81
  -6  -3   1 2670.00   66.96
   6  -3  -1 2838.79   68.73
  -6   3   1 2812.60   74.72
   6   3  -1 2843.59   70.18
  -6   3   1 2677.24   68.43
  -6  -3   0   53.11   10.72
   6  -3   0   64.31    9.28
  -6   3   0   75.71   12.46
   6   3   0   58.97   17.60
  -6   3   0   57.70   12.43
  -6  -3  -1  831.33   39.09
   6  -3   1  757.77   33.77
  -6   3  -1  636.57   32.59
   6   3   1  811.54   39.68
  -6   3  -1  797.01   40.82
  -6  -3  -2   74.97   12.11
   6  -3   2   74.24   11.12
   6   3   2   67.93   13.01
  -6   3  -2   58.62   16.54
  -6  -3  -3  637.59   28.53
   6  -3   3  734.87   30.79
   6   3   3  810.72   35.19
  -6   3  -3  735.43   34.65
  -6  -3  -4    2.89   14.25
   6  -3   4   13.92   11.54
   6   3   4   17.97   10.10
  -6   3  -4   18.11   15.66
  -6  -3  -5  648.35   30.91
   6  -3   5  664.85   28.40
   6   3   5  574.59   28.11
  -6   3  -5  670.25   32.30
  -6  -3  -6   -4.23   11.62
   6  -3   6    5.22   13.66
   6   3   6    0.35    8.45
  -6   3  -6    1.19   21.08
  -6  -3  -7 1388.10   63.71
   6  -3   7 1549.23   42.20
  -6   3  -7 1557.24   51.86
   6  -3   8   29.79   14.90
  -6   3  -8    6.09   21.57
  -6  -4  11  337.70   22.36
  -6   4  11  327.58   19.64
   6   4 -11  377.05   27.30
   6  -4 -11  332.28   21.14
  -6  -4  10   10.61   18.42
  -6   4  10    8.27   13.97
   6   4 -10   -0.32   18.11
   6  -4 -10    1.19   16.57
  -6  -4   9  106.50   15.19
  -6   4   9  107.69   13.95
   6   4  -9  106.92   18.85
   6  -4  -9  108.50   19.39
  -6  -4   8   51.05   13.18
  -6   4   8   44.04   17.45
   6   4  -8   66.66   18.62
   6  -4  -8   53.47   16.76
  -6  -4   7  754.86   30.56
  -6   4   7  748.98   27.48
   6   4  -7  766.25   29.84
   6  -4  -7  710.66   26.85
  -6  -4   6 1757.68   64.07
  -6   4   6 1607.47   60.16
   6   4  -6 1565.13   57.52
   6  -4  -6 1559.95   56.53
  -6  -4   5    3.51   17.59
  -6   4   5    3.78   11.44
   6   4  -5   -4.02   10.78
   6  -4  -5   -3.03   13.69
  -6  -4   4  981.40   29.07
  -6   4   4  942.40   29.37
   6   4  -4  995.50   30.79
   6  -4  -4  998.33   29.78
  -6  -4   3  713.12   24.08
  -6   4   3  703.40   23.20
   6   4  -3  828.28   28.78
   6  -4  -3  806.01   26.16
  -6  -4   2  516.50   21.25
   6  -4  -2  450.13   14.87
  -6   4   2  474.40   19.18
   6   4  -2  506.87   21.18
  -6   4   2  502.82   22.85
  -6  -4   1    3.42   15.46
   6  -4  -1    1.57    7.43
  -6   4   1    2.32    8.94
   6   4  -1    6.20   12.64
  -6   4   1    5.91   11.87
  -6  -4   0  120.68   16.17
   6  -4   0   95.60    9.15
  -6   4   0   99.99   13.19
   6   4   0  104.12   14.48
  -6   4   0  120.73   19.58
  -6  -4  -1 1181.05   47.34
   6  -4   1 1203.64   47.48
   6   4   1 1229.85   52.04
  -6   4  -1 1257.85   55.03
  -6  -4  -2  751.36   32.58
   6  -4   2  824.45   33.73
   6   4   2  853.49   38.04
  -6   4  -2  824.77   36.95
  -6  -4  -3    7.70   13.40
   6  -4   3   10.66    8.69
   6   4   3   33.41   13.52
  -6   4  -3   29.30   14.44
  -6  -4  -4 1214.77   52.55
   6  -4   4 1334.24   49.60
   6   4   4 1314.22   52.55
  -6   4  -4 1403.24   57.09
  -6  -4  -5  380.42   25.92
   6  -4   5  399.01   22.02
   6   4   5  347.81   21.22
  -6   4  -5  422.37   32.96
  -6  -4  -6   44.28   18.55
   6  -4   6   32.44   13.37
   6   4   6   20.06   15.01
  -6   4  -6   18.62   17.68
  -6  -4  -7   -3.80   15.92
   6  -4   7   22.03   12.42
  -6   4  -7  -24.21   28.13
  -6  -5  10  467.96   30.99
  -6   5  10  437.67   26.53
   6   5 -10  462.16   27.30
   6  -5 -10  404.87   26.32
  -6  -5   9    8.79   16.00
  -6   5   9   18.74   18.96
   6   5  -9  -22.73   15.41
   6  -5  -9   12.69   15.57
  -6  -5   8  693.63   41.31
  -6   5   8  589.08   34.20
   6   5  -8  570.22   33.78
   6  -5  -8  622.65   35.05
  -6  -5   7  143.91   16.36
  -6   5   7  145.14   19.55
   6   5  -7  136.14   18.13
   6  -5  -7  143.69   15.48
  -6  -5   6  447.81   27.11
  -6   5   6  449.32   25.52
   6   5  -6  440.04   22.96
   6  -5  -6  461.11   24.36
  -6  -5   5  510.61   27.22
  -6   5   5  497.00   22.82
   6   5  -5  521.38   24.24
   6  -5  -5  512.95   25.29
  -6  -5   4  519.00   27.63
  -6   5   4  432.60   23.84
   6   5  -4  485.19   22.89
   6  -5  -4  452.22   20.42
  -6  -5   3   90.93   18.15
  -6   5   3   88.38   14.78
   6   5  -3   85.42   14.87
   6  -5  -3   95.68   17.69
  -6  -5   2  636.38   32.15
  -6   5   2  604.22   27.34
   6   5  -2  641.18   30.81
  -6  -5   1   48.15   17.46
   6  -5  -1   42.91   10.09
  -6   5   1   51.41   13.38
   6   5  -1   49.77   18.43
  -6   5   1   34.70   14.02
  -6  -5   0  398.32   21.93
   6  -5   0  362.91   16.23
   6   5   0  376.97   20.35
  -6   5   0  397.46   25.52
  -6  -5  -1  126.75   21.48
   6  -5   1  111.12   11.95
   6   5   1  130.00   15.37
  -6   5  -1  122.60   22.01
  -6  -5  -2  164.82   18.76
   6  -5   2  188.19   13.68
   6   5   2  189.65   17.47
  -6   5  -2  167.48   25.28
  -6  -5  -3  152.16   15.77
   6  -5   3  143.51   12.54
   6   5   3  139.93   17.18
  -6   5  -3  135.78   19.14
  -6  -5  -4  100.38   16.06
   6  -5   4  115.72   13.04
   6   5   4   82.82   13.64
  -6   5  -4   79.36   25.19
  -6  -5  -5  401.19   24.55
   6  -5   5  473.41   28.02
   6   5   5  397.75   25.51
  -6   5  -5  463.77   34.23
  -6  -5  -6  439.06   25.20
   6  -5   6  445.43   22.88
   6   5   6  342.78   21.12
  -6   5  -6  416.35   28.90
  -6  -6   8  639.37   28.60
  -6   6   8  598.83   27.79
   6   6  -8  588.38   30.87
   6  -6  -8  574.13   28.36
  -6  -6   7    2.58   17.66
  -6   6   7   -9.18   12.79
   6   6  -7    4.73   19.18
   6  -6  -7    9.89   14.83
  -6  -6   6   83.92   19.20
  -6   6   6   72.95   16.51
   6   6  -6   84.08   17.30
   6  -6  -6   85.15   15.43
  -6  -6   5  107.29   20.44
  -6   6   5   74.78   13.42
   6   6  -5   78.82   16.88
   6  -6  -5   76.35   14.00
  -6  -6   4   15.22   18.47
  -6   6   4   22.68   16.53
   6   6  -4   15.78   19.37
   6  -6  -4    0.21   13.68
  -6  -6   3  100.44   15.40
  -6   6   3  121.06   18.97
   6   6  -3   97.03   19.99
   6  -6  -3   72.57   16.31
  -6  -6   2  500.76   24.82
  -6   6   2  442.12   17.90
   6   6  -2  435.27   23.04
   6  -6  -2  474.34   23.14
  -6  -6   1   -5.22   16.03
   6   6  -1    7.05   18.23
  -6   6   1   -7.44   14.51
  -6  -6   0 1634.08   75.46
   6   6   0 1524.78   71.29
  -6   6   0 1469.16   69.01
  -6  -6  -1   91.16   16.11
   6  -6   1  100.80   13.61
   6   6   1  119.03   14.83
  -6   6  -1  116.23   19.98
  -6  -6  -2   91.79   22.99
   6  -6   2   78.61   11.46
   6   6   2   86.21   20.71
  -6   6  -2   93.35   23.10
  -6  -6  -3   27.03   15.26
   6  -6   3   19.47   13.07
   6   6   3   36.19   19.78
  -6   6  -3   16.48   20.87
  -6  -6  -4   43.31   16.23
   6  -6   4   36.25   11.79
   6   6   4   15.00   16.79
  -6   6  -4   27.27   21.34
  -6  -7   5  997.48   36.75
  -6   7   5  960.45   34.82
   6   7  -5  942.48   37.22
   6  -7  -5  962.92   38.00
  -6  -7   4   51.24   14.42
  -6   7   4   85.17   20.27
   6   7  -4   67.06   18.22
   6  -7  -4   52.11   13.82
  -6  -7   3  111.17   16.47
  -6   7   3   93.47   20.34
   6   7  -3   98.27   19.22
   6  -7  -3   87.59   16.63
  -6  -7   2  209.63   21.60
   6   7  -2  217.02   22.27
   6  -7  -2  196.16   15.21
  -6  -7   1   67.08   18.55
   6   7  -1   58.99   17.80
  -6  -7   0   22.46   23.34
   6   7   0   14.67   15.39
  -6   7   0   17.70   23.53
  -6  -7  -1  174.57   22.51
   6   7   1  154.75   18.15
  -6   7  -1  188.21   20.80
  -7   0  12    4.29   19.26
   7   0 -12   12.86   21.66
  -7   0  11   92.18   21.40
   7   0 -11   76.17   18.12
  -7   0  10   -4.82   17.79
   7   0 -10   -5.02   15.16
  -7   0   9   16.63   13.51
   7   0  -9   32.45   16.72
  -7   0   8  -20.03   18.04
   7   0  -8   -5.22   12.86
  -7   0   7 1486.88   61.02
  -7   0   7 1817.57   72.23
   7   0  -7 1688.26   66.95
  -7   0   6   -2.90   11.75
  -7   0   6    6.00   13.22
   7   0  -6   -4.73    7.92
  -7   0   5 1257.90   57.20
  -7   0   5 1423.54   63.95
   7   0  -5 1459.06   63.08
  -7   0   4   -2.69    9.24
  -7   0   4    2.71   15.76
   7   0  -4    7.71    8.68
  -7   0   3 1034.60   31.05
  -7   0   3 1024.76   33.52
   7   0  -3 1078.23   31.70
  -7   0   2    1.91    8.57
   7   0  -2   -1.45   10.20
   7   0  -2    4.20    8.70
  -7   0   1  531.11   21.70
   7   0  -1  562.79   24.25
  -7   0   1  537.40   27.80
  -7   0   0    0.48   12.70
   7   0   0   -1.83   13.47
  -7   0   0    5.68   11.50
  -7   0  -1 1783.33   77.44
   7   0   1 1752.68   75.28
  -7   0  -1 1975.24   87.24
  -7   0  -2   -5.79    9.63
   7   0   2   -3.71   11.22
  -7   0  -2    4.07   13.82
  -7   0  -3 1611.18   64.33
   7   0   3 1551.40   61.75
  -7   0  -3 1742.74   69.48
  -7   0  -4   -3.69   10.71
  -7   0  -4    5.53   14.17
   7   0   5   40.26   11.87
  -7   0  -5   15.25   16.82
   7   0   6   -5.51   10.24
  -7   0  -6    3.73   14.32
   7   0   7   21.85   13.18
  -7   0  -7    7.90   17.27
  -7  -1  12  889.69   40.59
  -7   1  12  943.22   37.59
   7  -1 -12  800.51   39.97
  -7  -1  11   14.03   23.27
  -7   1  11   -7.93   16.99
   7  -1 -11   14.64   17.77
  -7  -1  10  481.55   32.10
  -7   1  10  500.11   30.49
   7   1 -10  444.50   30.01
   7  -1 -10  505.08   31.34
  -7  -1   9  655.03   31.16
  -7   1   9  608.36   29.86
   7   1  -9  518.96   28.54
   7  -1  -9  601.65   28.86
  -7  -1   8   -4.19   14.05
  -7  -1   8  -13.85   22.08
  -7   1   8    6.00   14.34
   7   1  -8   -7.77   11.75
   7  -1  -8    0.34   11.77
  -7  -1   7    5.45   12.74
  -7  -1   7   -2.78   13.37
  -7   1   7    8.37   16.51
   7   1  -7   19.76   11.37
   7  -1  -7    3.96   12.38
  -7  -1   6    7.83    9.70
  -7  -1   6   24.40   15.80
  -7   1   6   12.67   13.09
   7   1  -6   -5.92    8.58
   7  -1  -6   19.89   11.54
  -7   1   5 1390.14   62.11
  -7  -1   5 1390.42   62.88
  -7  -1   5 1470.66   67.54
  -7   1   5 1578.51   70.85
   7   1  -5 1455.87   65.26
   7  -1  -5 1574.78   67.92
  -7   1   4  478.85   26.58
  -7  -1   4  449.39   26.40
  -7   1   4  497.80   27.58
   7   1  -4  487.90   28.76
   7   1  -4  413.78   22.30
   7  -1  -4  421.02   21.18
  -7   1   3  243.99   15.81
  -7  -1   3  215.86   17.22
  -7   1   3  234.05   18.32
   7   1  -3  230.28   15.37
   7   1  -3  216.05   11.60
   7  -1  -3  261.43   13.50
  -7   1   2  626.56   21.71
  -7  -1   2  639.45   24.98
  -7   1   2  687.14   26.13
   7   1  -2  714.24   27.15
   7   1  -2  591.23   20.18
  -7   1   1  940.04   44.41
  -7  -1   1  885.16   40.80
  -7   1   1  859.76   44.57
   7   1  -1 1046.71   49.35
  -7   1   1 1067.04   50.76
  -7   1   0  432.81   24.65
  -7  -1   0  428.55   23.35
   7   1   0  438.06   25.52
   7  -1   0  430.68   25.65
  -7  -1   0  403.26   27.16
  -7   1   0  453.26   26.25
  -7   1  -1  152.91   16.14
  -7  -1  -1  143.97   12.25
   7   1   1  142.26   14.90
   7  -1   1  135.66   14.11
  -7  -1  -1  133.98   14.03
  -7   1  -1  146.16   14.98
  -7  -1  -2   56.58   10.82
   7  -1   2   50.70    9.19
   7   1   2   44.85   12.58
   7  -1   2   55.32   11.15
  -7   1  -2   71.13   12.86
  -7  -1  -2   58.17   12.76
  -7  -1  -3  810.47   32.36
   7  -1   3  798.11   30.26
   7   1   3  801.49   33.79
  -7   1  -3  803.39   34.63
  -7  -1  -3  778.21   40.06
  -7  -1  -4  655.15   24.83
   7  -1   4  659.41   23.56
   7   1   4  619.28   24.93
  -7   1  -4  659.87   27.46
  -7  -1  -4  697.42   30.58
  -7  -1  -5  276.19   15.43
   7  -1   5  287.93   12.14
  -7   1  -5  335.73   20.85
  -7  -1  -5  259.56   19.94
   7  -1   6  400.28   22.94
   7   1   6  396.08   23.53
  -7   1  -6  419.68   28.50
   7  -1   7  241.08   13.25
   7   1   7  263.76   18.33
  -7   1  -7  274.41   21.68
  -7   2  11  835.75   29.75
   7  -2 -11  770.82   31.83
  -7   2  10  163.87   17.21
   7  -2 -10  166.00   22.38
  -7  -2   9  459.25   21.73
  -7   2   9  478.80   21.86
   7   2  -9  518.20   25.94
   7  -2  -9  459.90   20.01
  -7  -2   8  596.51   27.92
  -7   2   8  610.81   28.15
   7   2  -8  695.81   32.40
   7  -2  -8  585.27   27.74
  -7  -2   7   65.59   17.31
  -7   2   7   50.69   15.30
   7   2  -7   63.66   19.94
   7  -2  -7   78.21   14.96
  -7  -2   6  380.51   21.15
  -7   2   6  382.38   22.82
   7   2  -6  381.76   24.15
   7  -2  -6  398.46   22.81
  -7  -2   5    0.12   14.13
  -7   2   5   10.37    9.99
   7   2  -5   19.95   15.32
   7  -2  -5   15.15   11.00
  -7   2   4  790.34   23.95
  -7  -2   4  886.51   29.09
  -7   2   4  888.89   27.06
   7   2  -4  877.27   28.99
   7  -2  -4  852.72   24.99
  -7   2   3   73.82   10.54
  -7  -2   3   79.68   14.15
  -7   2   3   53.50   10.79
   7   2  -3   79.69   17.83
   7  -2  -3   82.33   12.03
  -7  -2   2   82.08   15.07
  -7   2   2   69.47   15.51
   7   2  -2   82.78   15.89
  -7   2   2   65.08   10.91
  -7  -2   1 1855.95   80.95
   7  -2  -1 1950.61   82.37
  -7   2   1 1964.12   87.21
   7   2  -1 2033.90   88.01
  -7   2   1 1923.12   85.38
  -7  -2   0 1099.08   31.67
   7  -2   0 1156.73   29.11
  -7   2   0 1042.86   39.28
   7   2   0 1178.04   35.21
  -7   2   0 1184.58   33.03
  -7  -2  -1   16.09   10.21
   7  -2   1   15.46    8.96
   7   2   1    7.20   12.01
   7  -2   1   -0.67   11.00
  -7   2  -1   16.22   13.86
  -7  -2  -2  100.48   15.92
   7  -2   2  108.78   10.74
   7   2   2  105.04   12.58
  -7   2  -2   98.52   16.30
  -7  -2  -3   15.08   16.24
   7  -2   3   30.30   11.28
   7   2   3   25.73   12.79
  -7   2  -3   22.11   13.87
  -7  -2  -4  691.41   29.66
   7  -2   4  707.70   27.83
   7   2   4  684.40   29.83
  -7   2  -4  738.68   33.49
  -7  -2  -5  263.67   18.61
   7  -2   5  290.95   19.47
   7   2   5  216.23   17.09
  -7   2  -5  264.00   20.64
  -7  -2  -6   -3.42   10.12
   7  -2   6   13.89    9.20
  -7   2  -6   -3.80   21.81
   7  -2   7  230.13   16.81
   7   2   7  210.60   14.86
  -7   2  -7  206.17   26.77
  -7   3  11   13.35   18.14
   7   3 -11   14.58   22.09
   7  -3 -11   12.01   18.65
  -7  -3  10  213.02   23.72
  -7   3  10  213.64   20.31
   7   3 -10  254.43   24.90
   7  -3 -10  211.64   19.53
  -7  -3   9   33.79   19.15
  -7   3   9   23.22   16.88
   7   3  -9   25.56   14.46
   7  -3  -9    8.05   16.08
  -7  -3   8  597.26   24.93
  -7   3   8  577.59   23.23
   7   3  -8  613.27   24.73
   7  -3  -8  596.22   20.12
  -7  -3   7   32.04   15.38
  -7   3   7   42.90   13.24
   7   3  -7   23.58   17.34
   7  -3  -7   56.08   13.99
  -7  -3   6 2343.41   69.48
  -7   3   6 2281.13   68.26
   7   3  -6 2347.11   68.60
   7  -3  -6 2264.47   64.19
  -7  -3   5   -2.41   13.56
  -7   3   5    7.24    9.28
   7   3  -5   11.72   16.38
   7  -3  -5   -6.93    9.91
  -7  -3   4   -0.81   11.47
  -7   3   4   -1.65   14.68
   7   3  -4   -0.08   11.33
   7  -3  -4    7.45    8.87
  -7  -3   3  -11.58   18.25
   7  -3  -3   -4.68    7.63
  -7   3   3    2.55   10.90
   7   3  -3   -7.00   10.62
   7  -3  -3    7.20    9.01
  -7  -3   2  652.64   32.09
   7  -3  -2  661.03   28.40
  -7   3   2  716.49   34.80
   7   3  -2  725.12   35.67
  -7   3   2  688.14   32.09
  -7  -3   1   20.11   11.46
   7  -3  -1   -6.85    7.48
  -7   3   1    6.09   12.04
   7   3  -1    8.40   18.27
  -7   3   1   -5.54   11.71
  -7  -3   0 1440.37   57.14
   7  -3   0 1407.40   54.74
  -7   3   0 1343.88   56.70
   7   3   0 1464.09   58.62
  -7   3   0 1417.23   60.23
  -7  -3  -1   -8.47   16.36
   7  -3   1   -5.35   11.51
   7   3   1   11.51   14.02
  -7   3  -1   -4.66   15.43
  -7  -3  -2 1821.13   56.20
   7  -3   2 2192.97   64.12
   7   3   2 2064.02   63.08
  -7   3  -2 2060.74   62.67
  -7  -3  -3   14.95   12.05
   7  -3   3   17.51    8.99
   7   3   3   29.78   14.50
  -7   3  -3   19.30   14.30
  -7  -3  -4  378.88   20.26
   7  -3   4  404.21   16.65
   7   3   4  345.10   19.34
  -7   3  -4  379.05   26.20
  -7  -3  -5   19.12   12.12
   7  -3   5   15.51   13.87
   7   3   5   22.30   14.51
  -7   3  -5    8.84   23.97
  -7  -3  -6  259.16   18.00
   7  -3   6  265.53   18.59
  -7   3  -6  276.53   22.42
  -7  -4  10   45.98   17.03
  -7   4  10   44.02   14.02
   7   4 -10   39.06   25.81
   7  -4 -10   52.83   23.11
  -7  -4   9  144.78   20.87
  -7   4   9  111.55   20.00
   7   4  -9  149.65   23.90
   7  -4  -9  126.46   17.60
  -7  -4   8  451.21   33.04
  -7   4   8  358.69   28.58
   7   4  -8  418.04   30.02
   7  -4  -8  410.75   26.07
  -7  -4   7  173.05   19.04
  -7   4   7  169.48   19.88
   7   4  -7  170.09   20.45
   7  -4  -7  125.36   15.29
  -7  -4   6   16.34   18.48
  -7   4   6   48.71   12.11
   7   4  -6   45.64   19.68
   7  -4  -6   35.15   17.65
  -7  -4   5  101.99   18.55
  -7   4   5  107.75   13.17
   7   4  -5  120.81   19.29
   7  -4  -5  110.54   12.89
  -7  -4   4 1266.96   42.04
  -7   4   4 1284.01   44.14
   7   4  -4 1364.38   46.24
   7  -4  -4 1304.01   42.52
  -7  -4   3  684.91   30.73
  -7   4   3  637.68   28.61
   7   4  -3  665.71   27.04
   7  -4  -3  679.21   25.32
  -7  -4   2   20.71   18.80
   7  -4  -2   27.04    9.53
  -7   4   2   38.57   12.80
   7   4  -2   56.32   16.29
  -7   4   2   49.40   17.89
  -7  -4   1 1435.90   49.52
   7  -4  -1 1296.00   40.18
  -7   4   1 1321.08   45.21
   7   4  -1 1474.61   47.48
  -7   4   1 1435.91   49.18
  -7  -4   0  355.97   24.84
   7  -4   0  346.13   17.34
   7   4   0  336.78   19.62
  -7   4   0  348.24   24.36
  -7  -4  -1   97.45   14.92
   7  -4   1   82.02   11.27
   7   4   1  109.33   13.76
  -7   4  -1  107.47   15.06
  -7  -4  -2   10.34   14.22
   7  -4   2   -6.94   12.36
   7   4   2    7.31   16.91
  -7   4  -2   13.69   13.38
  -7  -4  -3   48.90   16.38
   7  -4   3   30.66   11.36
   7   4   3   37.17   14.52
  -7   4  -3   42.33   15.06
  -7  -4  -4  515.71   28.70
   7  -4   4  498.30   28.49
   7   4   4  446.47   27.36
  -7   4  -4  485.33   29.81
  -7  -4  -5  783.93   31.30
   7  -4   5  758.86   25.00
   7   4   5  636.45   25.27
  -7   4  -5  738.78   30.40
  -7  -5   8   13.54   15.92
  -7   5   8   -0.35   15.11
   7   5  -8   -2.07   16.16
   7  -5  -8    1.49   13.45
  -7  -5   7  112.67   17.13
  -7   5   7  126.03   15.78
   7   5  -7  113.23   19.15
   7  -5  -7  119.92   15.46
  -7  -5   6    7.28   20.11
  -7   5   6    5.70   20.34
   7   5  -6    2.46   15.63
   7  -5  -6   14.00   11.85
  -7  -5   5  468.15   32.18
  -7   5   5  460.75   26.64
   7   5  -5  495.31   28.76
   7  -5  -5  427.81   24.44
  -7  -5   4  138.72   19.65
  -7   5   4  112.54   16.72
   7   5  -4  123.11   15.20
   7  -5  -4  126.37   15.26
  -7  -5   3  187.28   21.45
  -7   5   3  164.12   16.32
   7   5  -3  170.26   17.11
   7  -5  -3  179.10   15.62
  -7  -5   2  218.56   18.33
  -7   5   2  174.20   16.51
   7   5  -2  209.97   21.06
   7  -5  -2  215.32   15.81
  -7  -5   1  534.53   21.65
   7   5  -1  538.76   20.81
  -7   5   1  545.87   30.24
  -7  -5   0  255.67   20.05
   7  -5   0  229.06   16.68
   7   5   0  258.85   24.97
  -7   5   0  237.18   22.13
  -7  -5  -1  356.51   25.04
   7  -5   1  355.13   21.49
   7   5   1  379.17   27.71
  -7   5  -1  377.68   27.78
  -7  -5  -2   16.96   18.25
   7  -5   2   11.21   15.78
   7   5   2    0.27   16.68
  -7   5  -2    6.20   16.96
  -7  -5  -3  403.48   26.50
   7  -5   3  339.14   20.22
   7   5   3  345.54   26.30
  -7   5  -3  399.04   34.29
  -7  -5  -4  230.67   23.49
   7  -5   4  235.16   19.08
   7   5   4  213.27   20.12
  -7   5  -4  236.51   31.53
  -7  -6   6   25.99   17.55
  -7   6   6   31.37   20.76
   7   6  -6    1.48   15.21
   7  -6  -6   -1.33   18.96
  -7  -6   5  352.61   28.29
  -7   6   5  335.59   22.71
   7   6  -5  299.68   24.92
   7  -6  -5  298.02   23.05
  -7  -6   4  109.28   20.16
  -7   6   4  119.43   18.16
   7   6  -4  124.29   23.27
   7  -6  -4  132.01   15.66
  -7  -6   3  417.96   26.86
  -7   6   3  346.07   26.52
   7   6  -3  521.33   30.41
   7  -6  -3  474.92   29.98
  -7  -6   2   86.19   18.37
   7   6  -2   93.10   19.46
   7  -6  -2   74.06   15.53
  -7  -6   1   82.92   18.12
   7   6  -1   88.05   22.40
  -7   6   1   78.34   22.44
  -7  -6   0   21.18   19.10
   7   6   0   26.10   15.67
  -7   6   0    7.87   21.96
  -7  -6  -1  945.49   37.07
   7   6   1  839.89   35.64
  -7   6  -1  890.95   32.99
  -7  -6  -2   13.33   18.21
   7   6   2    7.98   17.56
  -7   6  -2    3.73   26.86
  -8   0  11   -3.22   23.52
  -8   0  10   53.58   20.81
  -8   0   9    0.02   15.13
   8   0  -9   -7.83   16.76
  -8   0   8  671.46   25.65
   8   0  -8  615.39   22.77
  -8   0   7   -6.52   15.86
   8   0  -7  -12.15   14.55
  -8   0   6  135.55   15.86
  -8   0   6  178.78   22.73
   8   0  -6  153.61   15.01
  -8   0   5   -0.81   12.21
  -8   0   5  -23.37   16.76
   8   0  -5   -7.47   10.10
  -8   0   4 2612.82   93.42
  -8   0   4 2681.96  103.20
   8   0  -4 2676.85   97.22
  -8   0   3   -0.82   10.53
   8   0  -3   -9.72   15.39
   8   0  -3    1.23    8.87
  -8   0   2  785.56   31.68
   8   0  -2  895.93   39.00
   8   0  -2  835.32   33.33
  -8   0   1    6.43   15.13
   8   0  -1   -4.51   17.38
  -8   0   1    7.91   13.43
  -8   0   0  252.58   18.76
   8   0   0  254.28   17.51
  -8   0   0  273.11   21.33
  -8   0  -1   -7.35   10.50
   8   0   1    2.85   11.07
  -8   0  -1   -7.10   15.30
  -8   0  -2   65.94   11.60
   8   0   2   50.54   13.31
  -8   0  -2   53.44   18.30
  -8   0  -3   -0.68   17.80
  -8   0  -3   -8.32   17.17
   8   0   4 1241.87   65.90
   8   0   5   -0.28    9.92
   8   0   6  311.90   15.88
  -8  -1  10  701.39   30.65
  -8   1  10  753.24   30.99
   8  -1 -10  573.49   28.25
  -8  -1   9  403.26   30.96
  -8   1   9  391.52   27.29
   8  -1  -9  344.88   26.20
  -8  -1   8    7.24   15.97
  -8   1   8   29.23   18.67
   8  -1  -8    1.40   16.42
  -8  -1   7  565.13   25.15
  -8  -1   7  611.37   27.69
  -8   1   7  707.16   27.75
   8  -1  -7  625.50   22.16
  -8  -1   6  666.45   28.19
  -8   1   6  763.32   29.81
   8   1  -6  815.84   31.42
   8  -1  -6  749.62   28.65
  -8   1   5   -5.15   11.88
  -8  -1   5    4.00   16.52
  -8   1   5    3.43   14.38
   8   1  -5    2.63   21.63
   8  -1  -5    7.57   10.58
  -8   1   4   12.12   12.56
  -8  -1   4   17.97   13.39
  -8   1   4   32.40   18.77
   8   1  -4   29.61   12.07
   8  -1  -4   14.10   11.12
  -8   1   3    8.41   10.96
  -8  -1   3    5.72   13.73
  -8   1   3    4.78   15.47
   8   1  -3  -27.45   15.91
   8  -1  -3    0.66   10.51
  -8   1   2 1356.33   50.78
  -8  -1   2 1368.57   52.31
  -8   1   2 1359.70   59.73
   8   1  -2 1491.23   55.76
   8  -1  -2 1575.15   58.86
  -8   1   1  909.97   37.47
  -8  -1   1  950.54   38.40
   8   1  -1 1065.65   44.18
   8  -1  -1 1016.37   41.68
  -8   1   1 1150.69   49.78
  -8   1   0   29.37   16.40
  -8  -1   0   37.23   12.95
   8   1   0   18.06   15.62
   8  -1   0   22.37   14.42
  -8   1   0   22.01   12.76
  -8   1  -1  886.36   32.28
  -8  -1  -1  836.38   31.77
   8   1   1  844.39   30.18
   8  -1   1  776.03   30.20
  -8   1  -1  912.13   36.84
  -8  -1  -2  636.26   28.40
   8  -1   2  671.12   27.33
   8   1   2  642.74   29.18
  -8   1  -2  713.81   33.04
  -8  -1  -3    7.03   15.02
   8  -1   3    3.32    9.66
   8   1   3   14.98   13.04
  -8   1  -3   15.34   16.88
  -8  -1  -4   36.87   13.71
   8  -1   4   41.90   10.28
  -8   1  -4   60.31   18.29
  -8  -1  -5   14.48   17.54
   8  -1   5   35.62   12.93
  -8   1  -5   44.86   21.77
  -8   2  10   15.07   21.76
   8   2 -10   55.34   20.96
   8  -2 -10   18.55   17.72
  -8   2   9  296.59   24.21
   8   2  -9  319.28   25.13
   8  -2  -9  202.46   18.01
  -8  -2   8  222.83   20.82
  -8   2   8  226.06   19.07
   8   2  -8  234.85   21.54
   8  -2  -8  207.86   21.67
  -8  -2   7  376.43   23.18
  -8   2   7  407.56   20.31
   8   2  -7  437.57   24.27
   8  -2  -7  363.19   17.60
  -8  -2   6  228.29   18.44
  -8   2   6  260.52   21.28
   8   2  -6  249.96   18.24
   8  -2  -6  202.87   17.14
  -8  -2   5  522.88   31.13
  -8   2   5  539.75   26.79
   8   2  -5  538.87   27.54
   8  -2  -5  554.87   25.80
  -8  -2   4   22.35   13.12
  -8   2   4   21.64   18.05
   8   2  -4   28.78   17.05
   8  -2  -4   35.29   12.04
  -8   2   3  448.09   22.14
  -8  -2   3  502.36   23.92
  -8   2   3  550.45   26.61
   8   2  -3  559.82   24.06
   8  -2  -3  551.57   22.36
  -8  -2   2  201.05   15.70
   8  -2  -2  193.93   13.06
  -8   2   2  209.39   18.52
   8   2  -2  193.61   18.95
   8  -2  -2  230.14   14.88
  -8  -2   1  673.70   29.95
   8  -2  -1  656.36   24.15
   8   2  -1  687.21   29.27
  -8  -2   0  365.99   20.25
   8  -2   0  331.35   17.71
   8   2   0  356.18   21.00
   8  -2   0  328.03   19.89
  -8   2   0  348.71   23.57
  -8  -2  -1  214.59   17.00
   8  -2   1  188.55   13.66
   8   2   1  215.43   20.35
  -8   2  -1  239.71   19.17
  -8  -2  -2   98.59   13.25
   8  -2   2   96.37   10.48
   8   2   2  105.80   13.79
  -8   2  -2  110.13   17.13
  -8  -2  -3  371.26   24.89
   8  -2   3  396.81   22.80
   8   2   3  347.58   22.81
  -8   2  -3  429.64   32.66
  -8  -2  -4   -1.42   18.21
   8  -2   4   -7.16   13.60
  -8   2  -4    5.15   13.46
  -8  -2  -5  132.68   14.45
   8  -2   5  159.70   14.68
  -8   2  -5  147.53   20.97
  -8  -3   9  155.25   21.70
  -8   3   9  160.51   19.76
   8   3  -9  159.99   23.73
   8  -3  -9  172.09   19.93
  -8  -3   8   -1.32   17.13
  -8   3   8   -7.52   21.76
   8   3  -8    1.13   15.35
   8  -3  -8   -4.84   18.68
  -8  -3   7   40.30   20.93
  -8   3   7   42.59   13.63
   8   3  -7   28.90   14.76
   8  -3  -7   44.47   15.53
  -8  -3   6    3.21   15.36
  -8   3   6   -2.16   13.93
   8   3  -6   13.27   16.09
   8  -3  -6    1.59   11.39
  -8  -3   5 1316.91   61.84
  -8   3   5 1275.54   33.26
   8   3  -5 1323.12   61.04
   8  -3  -5 1226.43   29.29
  -8  -3   4   29.93   19.85
  -8   3   4   17.00   18.00
   8   3  -4   24.86   16.08
   8  -3  -4   21.92   13.54
  -8  -3   3 1372.19   53.56
  -8   3   3 1408.74   54.69
   8   3  -3 1518.93   57.74
   8  -3  -3 1487.79   54.52
  -8  -3   2  -10.60   16.03
   8  -3  -2    8.47   10.06
  -8   3   2   -0.22   11.64
   8   3  -2   -0.87   14.31
  -8  -3   1   11.14   15.53
   8  -3  -1    7.92    9.12
  -8   3   1   18.46   18.02
   8   3  -1   23.49   12.68
  -8   3   1   -3.69   16.33
  -8  -3   0   11.70   12.92
   8  -3   0   16.97   10.18
   8   3   0   26.01   13.18
  -8   3   0    4.39   15.41
  -8  -3  -1   79.80   18.11
   8  -3   1   71.61   14.93
   8   3   1   73.57   17.85
  -8   3  -1   82.83   17.59
  -8  -3  -2   -7.33   17.72
   8  -3   2    8.08   10.00
   8   3   2    8.56   20.06
  -8   3  -2   16.63   19.18
  -8  -3  -3  532.05   31.68
   8  -3   3  471.08   25.42
   8   3   3  448.53   26.67
  -8   3  -3  538.97   31.99
  -8  -3  -4    3.28   18.22
   8  -3   4   13.90   13.33
  -8   3  -4   38.85   20.81
  -8  -4   8  581.77   28.70
  -8   4   8  534.55   27.82
   8   4  -8  574.14   29.36
   8  -4  -8  564.90   28.38
  -8  -4   7  141.45   17.89
  -8   4   7  138.33   16.72
   8   4  -7  172.19   18.78
   8  -4  -7  132.18   16.88
  -8  -4   6   36.87   24.94
  -8   4   6   48.32   20.08
   8   4  -6   32.69   14.28
   8  -4  -6   41.84   15.25
  -8  -4   5   69.71   20.99
  -8   4   5   59.74   16.01
   8   4  -5   67.31   16.15
   8  -4  -5   83.13   15.98
  -8  -4   4   29.20   17.73
  -8   4   4   26.85   13.48
   8   4  -4   27.74   17.09
   8  -4  -4   24.23   14.20
  -8  -4   3  215.88   26.24
  -8   4   3  219.89   21.56
   8   4  -3  225.72   17.57
   8  -4  -3  230.94   20.02
  -8  -4   2  349.70   23.72
  -8   4   2  311.26   24.03
   8   4  -2  391.44   27.90
   8  -4  -2  409.03   25.41
  -8  -4   1  270.90   21.12
   8   4  -1  285.93   24.11
  -8   4   1  281.90   27.10
  -8  -4   0  976.43   52.87
   8  -4   0  878.79   46.67
   8   4   0 1031.97   55.92
  -8   4   0  975.39   52.22
  -8  -4  -1   52.36   17.62
   8  -4   1   56.08   10.87
   8   4   1   64.88   21.60
  -8   4  -1   73.13   19.85
  -8  -4  -2  147.76   16.54
   8  -4   2  156.80   15.49
   8   4   2  171.86   15.99
  -8   4  -2  138.80   19.99
  -8  -4  -3  178.46   18.29
   8  -4   3  190.21   17.89
   8   4   3  175.97   20.65
  -8   4  -3  155.31   23.77
  -8  -5   6  620.41   30.45
  -8   5   6  555.23   27.40
   8   5  -6  581.77   33.35
   8  -5  -6  569.09   25.78
  -8  -5   5   31.88   23.29
  -8   5   5   34.58   19.93
   8   5  -5    7.47   18.76
   8  -5  -5   32.10   18.89
  -8  -5   4   10.19   24.03
  -8   5   4    9.19   12.81
   8   5  -4   20.59   18.97
   8  -5  -4   12.18   20.24
  -8  -5   3    2.97   20.89
   8   5  -3   -6.60   19.06
   8  -5  -3    4.98   16.97
  -8  -5   2  300.16   20.18
   8   5  -2  328.96   20.91
   8  -5  -2  318.36   23.03
  -8  -5   1  347.22   25.37
   8   5  -1  363.24   23.53
  -8   5   1  305.45   20.90
  -8  -5   0   26.53   16.02
   8   5   0   21.98   24.71
  -8   5   0   32.60   17.50
  -8  -5  -1  194.44   19.11
   8   5   1  160.15   24.02
  -8   5  -1  184.23   23.19
  -9   0   9 1276.39   45.22
  -9   0   8  -11.38   18.21
  -9   0   7   16.69   18.24
  -9   0   6   -2.36   17.79
  -9   0   5   25.52   15.63
   9   0  -5   32.85   19.47
  -9   0   4    2.63   13.89
   9   0  -4   10.45   22.23
  -9   0   3  109.73   17.63
   9   0  -3  112.88   19.39
  -9   0   2    3.37   12.34
   9   0  -2  -11.88   17.55
  -9   0   1 1481.54   67.53
   9   0  -1 1491.93   68.97
  -9   0   0    8.58   11.88
   9   0   0    2.04   12.68
  -9   0  -1   51.91   20.39
  -9   0  -2    1.44   15.09
  -9   1   9  232.51   28.49
  -9   1   8    2.86   23.73
   9   1  -8    8.29   20.86
  -9   1   7  704.24   43.19
   9   1  -7  693.72   37.81
  -9  -1   6  668.05   38.60
  -9   1   6  754.91   42.18
   9   1  -6  809.96   44.69
   9  -1  -6  677.90   37.36
  -9  -1   5   70.26   16.47
  -9   1   5   68.32   21.96
   9   1  -5   60.93   16.73
   9  -1  -5   67.60   13.59
  -9  -1   4  504.16   31.17
  -9   1   4  444.43   30.45
   9   1  -4  620.86   37.80
   9  -1  -4  437.73   24.60
  -9   1   3  451.81   25.30
  -9  -1   3  528.72   32.03
   9   1  -3  592.72   35.16
   9  -1  -3  570.33   32.84
   9  -1  -3  494.69   27.90
  -9   1   2   26.08   13.34
  -9  -1   2   29.46   14.84
   9   1  -2   29.82   18.26
   9  -1  -2   33.03   19.15
   9  -1  -2   34.38   14.59
  -9   1   1   44.01   15.79
  -9  -1   1   86.80   18.39
   9   1  -1   62.82   20.03
   9  -1  -1   64.03   17.78
  -9   1   0   20.25   14.20
  -9  -1   0    7.95   17.05
   9   1   0   10.76   15.23
   9  -1   0    7.59   18.55
  -9  -1  -1  659.55   34.62
   9  -1   1  666.46   33.94
   9   1   1  676.60   39.53
  -9  -1  -2  204.79   18.67
   9  -1   2  185.27   13.25
  -9  -1  -3    2.41   16.09
   9  -1   3   19.61   13.35
  -9   2   8  411.78   26.16
   9   2  -8  440.61   26.20
   9  -2  -8  361.38   24.05
  -9  -2   7   78.79   17.09
  -9   2   7   87.09   20.88
   9   2  -7   87.52   18.98
   9  -2  -7   69.39   17.97
  -9  -2   6  118.99   22.50
  -9   2   6  141.23   20.57
   9   2  -6  156.12   18.33
   9  -2  -6  109.66   13.88
  -9  -2   5 1192.64   60.83
  -9   2   5 1121.91   59.02
   9   2  -5 1362.91   69.78
   9  -2  -5 1185.32   61.81
  -9  -2   4  457.78   30.08
  -9   2   4  525.65   35.38
   9   2  -4  525.68   34.15
   9  -2  -4  496.98   30.85
  -9  -2   3   -0.05   13.03
  -9   2   3   -4.24   22.18
   9   2  -3    1.27   15.85
   9  -2  -3    8.79   14.39
  -9  -2   2   69.83   18.76
   9  -2  -2   56.96   11.91
  -9   2   2   49.73   19.91
   9   2  -2   88.72   19.14
   9  -2  -2   82.14   19.82
  -9  -2   1    1.29   15.73
   9  -2  -1   -1.25   13.01
   9   2  -1    5.03   17.92
   9  -2  -1   13.63   19.22
  -9   2   1   -4.97   13.07
  -9  -2   0  363.46   25.89
   9  -2   0  351.78   20.81
   9   2   0  374.21   28.13
  -9   2   0  377.42   24.94
  -9  -2  -1   48.05   17.30
   9  -2   1   60.65   10.78
   9   2   1   48.44   19.31
  -9   2  -1   49.29   19.56
  -9  -2  -2  187.58   19.41
   9  -2   2  172.61   13.57
  -9   2  -2  188.16   23.03
  -9  -3   7   -2.64   20.20
  -9   3   7   -0.95   17.82
   9   3  -7   -2.17   24.21
   9  -3  -7  -17.18   18.21
  -9  -3   6  105.58   18.17
  -9   3   6   90.02   19.48
   9   3  -6   82.19   18.55
   9  -3  -6  120.27   18.77
  -9  -3   5   14.02   21.53
  -9   3   5   -4.78   15.32
   9   3  -5  -11.52   18.54
   9  -3  -5  -18.64   15.05
  -9  -3   4   48.60   25.69
  -9   3   4   40.60   19.72
   9   3  -4   34.46   15.84
   9  -3  -4    8.28   12.42
  -9  -3   3   12.78   23.36
  -9   3   3  -11.54   17.17
   9   3  -3    1.26   20.71
   9  -3  -3   -8.94   12.79
  -9  -3   2 1071.58   52.82
   9   3  -2 1205.98   57.54
   9  -3  -2 1300.86   60.70
  -9  -3   1   32.97   18.41
   9   3  -1   29.99   20.72
  -9   3   1   33.75   16.47
  -9  -3   0  656.46   30.03
   9  -3   0  532.78   20.27
   9   3   0  570.64   26.61
  -9   3   0  655.56   35.81
  -9  -3  -1   -0.59   18.60
   9  -3   1  -13.75   12.35
   9   3   1    0.47   14.92
  -9   3  -1    9.49   24.01
  -9  -4   5 1487.71   52.14
  -9   4   5 1349.31   47.77
   9   4  -5 1519.68   52.86
   9  -4  -5 1418.89   47.13
  -9  -4   4  231.84   30.62
  -9   4   4  149.28   20.29
   9   4  -4  177.87   18.34
   9  -4  -4  187.92   22.06
  -9  -4   3   14.59   23.99
   9   4  -3    6.88   24.02
   9  -4  -3   21.78   14.77
  -9  -4   2  128.37   22.55
   9   4  -2  149.67   24.53
   9  -4  -2  131.39   20.54
  -9  -4   1   20.14   19.45
   9   4  -1   51.04   18.36
  -9   4   1   34.56   18.51
  10   0  -5    0.98   24.48
  10   0  -4  328.67   24.02
 -10   0   3    6.57   18.14
  10   0  -3   -6.70   17.86
 -10   0   2   13.79   14.09
  10   0  -2   57.04   23.33
 -10   0   1    8.37   19.50
  10   1  -5  155.94   26.01
 -10  -1   4  311.05   21.30
  10   1  -4  425.26   28.16
  10  -1  -4  346.94   24.27
 -10  -1   3  261.56   21.30
  10   1  -3  280.30   28.51
  10  -1  -3  300.86   24.86
 -10  -1   2  142.01   17.93
  10   1  -2  126.00   19.14
  10  -1  -2  167.38   25.28
 -10   1   1   50.11   19.57
 -10  -1   1   58.08   22.22
  10   1  -1   46.45   16.88
   0   0   0    0.00    0.00
;
_shelx_hkl_checksum     79005
_shelx_res_file
;
TITL shelxt_a.res in P2(1)/n
    shelx.res
    created by SHELXL-2018/3 at 16:15:57 on 14-Dec-2022
CELL  0.71075   7.8434   7.0795  10.9133   90.000  102.836   90.000
ZERR     2.00   0.0005   0.0004   0.0007    0.000    0.008    0.000
LATT   1
SYMM  1/2 - X, 1/2 + Y, 1/2 - Z
SFAC  RB   CO   C    O    H
UNIT  4 2 8 24 16
MERG   2
FMAP   2
PLAN   20
ACTA
TEMP 173
BOND
HTAB
LIST   4
L.S.  10
EQIV $14 -x+2, -y, -z+1
EQIV $12 -x+3/2, y+1/2, -z+3/2
EQIV $13 x-1/2, -y+1/2, z-1/2
HTAB O2 O4
HTAB O2 O4_$14
HTAB O2 O6_$14
HTAB O1 O5_$12
HTAB O1 O6_$13
WGHT    0.032300
FVAR       0.70621
RB1   1    0.815340    0.660299    0.379620    11.00000    0.01880    0.02412 =
         0.01580    0.00010    0.00529    0.00190
CO1   2    0.500000    0.000000    0.500000    10.50000    0.01045    0.01303 =
         0.00658   -0.00043    0.00112    0.00024
O1    4    0.516452    0.291172    0.491116    11.00000    0.01950    0.01417 =
         0.01180    0.00045   -0.00203   -0.00333
O2    4    0.870455    0.240838    0.395528    11.00000    0.02481    0.02683 =
         0.02307    0.00072    0.01379   -0.00021
O3    4    0.506307    0.019837    0.690600    11.00000    0.01234    0.02162 =
         0.00833   -0.00107    0.00110    0.00095
O4    4    0.770668   -0.015197    0.572348    11.00000    0.01212    0.02023 =
         0.00927   -0.00122    0.00242    0.00098
O5    4    0.691628   -0.031361    0.874221    11.00000    0.01801    0.02913 =
         0.00815    0.00212    0.00165   -0.00002
O6    4    0.962715    0.032951    0.753260    11.00000    0.01257    0.03052 =
         0.01261    0.00054   -0.00088   -0.00065
C1    3    0.657773   -0.001378    0.759376    11.00000    0.01383    0.01193 =
         0.00988   -0.00188    0.00311   -0.00082
C2    3    0.812147    0.007569    0.691278    11.00000    0.01343    0.01028 =
         0.01303    0.00141    0.00317    0.00200
H1    5    0.828373    0.168046    0.448596    11.00000    0.05631
H2    5    0.942403    0.172988    0.367192    11.00000    0.07865
H3    5    0.594019    0.342316    0.532306    11.00000    0.02272
H4    5    0.493795    0.345219    0.427213    11.00000    0.02909
HKLF 4
REM  shelxt_a.res in P2(1)/n
REM wR2 = 0.0496, GooF = S = 0.974, Restrained GooF = 0.974 for all data
REM R1 = 0.0206 for 1169 Fo > 4sig(Fo) and 0.0254 for all 1343 data
REM 104 parameters refined using 0 restraints
END
WGHT      0.0323      0.0000
REM Instructions for potential hydrogen bonds
HTAB O2 O4
HTAB O2 O4_$14
HTAB O2 O6_$14
HTAB O1 O5_$12
HTAB O1 O6_$13
REM Highest difference peak  0.647,  deepest hole -0.642,  1-sigma level  0.099
Q1    1   0.8738  0.7423  0.3601  11.00000  0.05    0.65
Q2    1   0.7548  0.7432  0.4012  11.00000  0.05    0.56
Q3    1   0.8813  0.5774  0.3545  11.00000  0.05    0.56
Q4    1   0.7473  0.5829  0.4034  11.00000  0.05    0.45
Q5    1   0.7322  0.0107  0.7279  11.00000  0.05    0.44
Q6    1   0.7055  0.6865  0.4416  11.00000  0.05    0.41
Q7    1   0.9256  0.6427  0.3140  11.00000  0.05    0.37
Q8    1   0.4318  0.0739  0.5253  11.00000  0.05    0.36
Q9    1   0.5668  0.0776  0.4796  11.00000  0.05    0.32
Q10   1   0.8264 -0.0082  0.4648  11.00000  0.05    0.30
Q11   1   0.9040  0.1332  0.3620  11.00000  0.05    0.29
Q12   1   0.6559 -0.0585  0.8156  11.00000  0.05    0.26
Q13   1   0.7620  0.8058  0.2995  11.00000  0.05    0.26
Q14   1   0.6562  0.3775  0.5724  11.00000  0.05    0.26
Q15   1   0.5682  0.0001  0.7220  11.00000  0.05    0.25
Q16   1   0.5114  0.0373  0.6270  11.00000  0.05    0.25
Q17   1   0.7894  0.0052  0.8711  11.00000  0.05    0.25
Q18   1   0.4192  0.0183  0.7375  11.00000  0.05    0.25
Q19   1   0.5186 -0.1368  0.7569  11.00000  0.05    0.25
Q20   1   0.5782  0.1430  0.5598  11.00000  0.05    0.25
;
_shelx_res_checksum     7807
data_II
_audit_creation_method     'SHELXL-2018/3'
_chemical_name_systematic
;
<i>catena</i>-Poly[dirubidium [[dichloridocobalt(II)]-\m-oxalato]]
;
_chemical_name_common
;
Dirubidium cobalt(II) dichloride oxalate
;
_chemical_formula_moiety     'Rb2  Cl2  Co1  C2  O4'
_chemical_formula_sum     'C2 Cl2 Co O4 Rb2'
_chemical_formula_iupac     'Rb2 [Co Cl2 (C2 O4)]'
_chemical_formula_weight     388.79
_chemical_melting_point     ?
_symmetry_cell_setting     orthorhombic
_symmetry_space_group_name_H-M     'I m m m'
_symmetry_space_group_name_Hall     '-I 2 2'
loop_
    _space_group_symop_operation_xyz
    'x, y, z'
    '-x, -y, z'
    '-x, y, -z'
    'x, -y, -z'
    'x+1/2, y+1/2, z+1/2'
    '-x+1/2, -y+1/2, z+1/2'
    '-x+1/2, y+1/2, -z+1/2'
    'x+1/2, -y+1/2, -z+1/2'
    '-x, -y, -z'
    'x, y, -z'
    'x, -y, z'
    '-x, y, z'
    '-x+1/2, -y+1/2, -z+1/2'
    'x+1/2, y+1/2, -z+1/2'
    'x+1/2, -y+1/2, z+1/2'
    '-x+1/2, y+1/2, z+1/2'
_cell_length_a     5.3445(3)
_cell_length_b     6.4380(4)
_cell_length_c     12.5866(8)
_cell_angle_alpha     90
_cell_angle_beta     90
_cell_angle_gamma     90
_cell_volume     433.08(5)
_cell_formula_units_Z     2
_cell_measurement_reflns_used     800
_cell_measurement_theta_min     3.2
_cell_measurement_theta_max     27.5
_cell_measurement_temperature     173(2)
_exptl_crystal_description     'prism'
_exptl_crystal_colour     'purple'
_exptl_crystal_size_max     0.20
_exptl_crystal_size_mid     0.15
_exptl_crystal_size_min     0.07
_exptl_crystal_density_diffrn     2.981
_exptl_crystal_density_meas     ?
_exptl_crystal_density_method     'not measured'
_exptl_crystal_F_000     358
_exptl_absorpt_coefficient_mu     13.725
_exptl_absorpt_correction_type     multi-scan
_exptl_absorpt_process_details
;
(SADABS; Krause <i>et al.</i>,  2015)
;
_exptl_absorpt_correction_T_min     0.671
_exptl_absorpt_correction_T_max     1.00
_exptl_special_details
;
;
_diffrn_ambient_temperature     173(2)
_diffrn_source     'Sealed Tube'
_diffrn_radiation_type     MoK\a
_diffrn_radiation_wavelength     0.71075
_diffrn_measurement_device_type     'Rigaku Mercury2 (2x2 bin mode)'
_diffrn_measurement_method     'profile data from \w-scans'
_diffrn_detector_area_resol_mean     13.6612
_diffrn_reflns_number     2218
_diffrn_reflns_av_R_equivalents     0.0340
_diffrn_reflns_av_unetI/netI     0.0192
_diffrn_reflns_theta_min     3.237
_diffrn_reflns_theta_max     27.464
_diffrn_reflns_theta_full     25.242
_diffrn_measured_fraction_theta_max     0.994
_diffrn_measured_fraction_theta_full     0.992
_diffrn_reflns_limit_h_min     -6
_diffrn_reflns_limit_h_max     6
_diffrn_reflns_limit_k_min     -8
_diffrn_reflns_limit_k_max     8
_diffrn_reflns_limit_l_min     -16
_diffrn_reflns_limit_l_max     16
_refine_special_details
;
;
_reflns_number_total     310
_reflns_number_gt     296
_reflns_threshold_expression     'I > 2\s(I)'
_refine_ls_structure_factor_coef     Fsqd
_refine_ls_matrix_type     full
_refine_ls_R_factor_all     0.0193
_refine_ls_R_factor_gt     0.0177
_refine_ls_wR_factor_gt     0.0421
_refine_ls_wR_factor_ref     0.0427
_refine_ls_goodness_of_fit_ref     1.112
_refine_ls_restrained_S_all     1.112
_refine_ls_number_reflns     310
_refine_ls_number_parameters     22
_refine_ls_number_restraints     0
_refine_ls_hydrogen_treatment     undef
_refine_ls_weighting_scheme     calc
_refine_ls_weighting_details
                      'w=1/[\s^2^(Fo^2^)+(0.0276P)^2^] where P=(Fo^2^+2Fc^2^)/3'
_atom_sites_solution_hydrogens     .
_atom_sites_solution_primary     ?
_atom_sites_solution_secondary     ?
_refine_ls_shift/su_max     0.000
_refine_ls_shift/su_mean     0.000
_refine_diff_density_max     0.625
_refine_diff_density_min     -0.530
_refine_ls_extinction_method     none
_refine_ls_extinction_coef     .
loop_
    _atom_type_symbol
    _atom_type_description
    _atom_type_scat_dispersion_real
    _atom_type_scat_dispersion_imag
    _atom_type_scat_source
    'Rb' 'Rb' -0.9393 2.9676
                         'International Tables Vol C Tables 4.2.6.8 and 6.1.1.4'
    'Cl' 'Cl' 0.1484 0.1585
                         'International Tables Vol C Tables 4.2.6.8 and 6.1.1.4'
    'Co' 'Co' 0.3494 0.9721
                         'International Tables Vol C Tables 4.2.6.8 and 6.1.1.4'
    'C' 'C' 0.0033 0.0016
                         'International Tables Vol C Tables 4.2.6.8 and 6.1.1.4'
    'O' 'O' 0.0106 0.0060
                         'International Tables Vol C Tables 4.2.6.8 and 6.1.1.4'
_computing_data_collection
;
CrystalClear (Rigaku, 2015)
;
_computing_cell_refinement
;
CrystalClear (Rigaku, 2015)
;
_computing_data_reduction
;
CrystalClear (Rigaku, 2015)
;
_computing_structure_solution
;
SHELXT (Sheldrick, 2015a)
;
_computing_structure_refinement
;
SHELXL (Sheldrick, 2015b)
;
_computing_molecular_graphics
;
Ortep for Windows (Farrugia, 2012)
;
_computing_publication_material
;
WinGX (Farrugia, 2012)
;
loop_
    _atom_site_type_symbol
    _atom_site_label
    _atom_site_fract_x
    _atom_site_fract_y
    _atom_site_fract_z
    _atom_site_U_iso_or_equiv
    _atom_site_adp_type
    _atom_site_calc_flag
    _atom_site_occupancy
    _atom_site_disorder_assembly
    _atom_site_disorder_group
    Rb Rb1 0.500000 0.500000 0.34642(3) 0.01924(15) Uani d 1 . .
    Co Co1 0.500000 1.000000 0.500000 0.01332(18) Uani d 1 . .
    Cl Cl1 0.500000 1.000000 0.30247(7) 0.0198(2) Uani d 1 . .
    O O1 0.7911(3) 0.7898(2) 0.500000 0.0154(4) Uani d 1 . .
    C C1 1.000000 0.8775(5) 0.500000 0.0123(7) Uani d 1 . .
loop_
    _atom_site_aniso_label
    _atom_site_aniso_U_11
    _atom_site_aniso_U_22
    _atom_site_aniso_U_33
    _atom_site_aniso_U_12
    _atom_site_aniso_U_13
    _atom_site_aniso_U_23
    Rb1 0.0230(2) 0.0136(2) 0.0211(2) 0.000 0.000 0.000
    Co1 0.0072(3) 0.0105(3) 0.0222(3) 0.000 0.000 0.000
    Cl1 0.0233(4) 0.0172(4) 0.0190(4) 0.000 0.000 0.000
    O1 0.0106(9) 0.0106(7) 0.0251(8) -0.0006(6) 0.000 0.000
    C1 0.0119(16) 0.0125(16) 0.0125(14) 0.000 0.000 0.000
_geom_special_details
;
 All esds (except the esd in the dihedral angle between two l.s. planes)
 are estimated using the full covariance matrix.  The cell esds are taken
 into account individually in the estimation of esds in distances, angles
 and torsion angles; correlations between esds in cell parameters are only
 used when they are defined by crystal symmetry.  An approximate (isotropic)
 treatment of cell esds is used for estimating esds involving l.s. planes.
;
loop_
    _geom_bond_atom_site_label_1
    _geom_bond_atom_site_label_2
    _geom_bond_site_symmetry_2
    _geom_bond_distance
    _geom_bond_publ_flag
    Rb1 O1 . 3.1045(13) ?
    Rb1 O1 3_656 3.1045(13) ?
    Rb1 O1 11_565 3.1045(13) ?
    Rb1 O1 9_666 3.1045(13) ?
    Rb1 Cl1 13_565 3.2639(6) ?
    Rb1 Cl1 13_665 3.2639(6) ?
    Rb1 Cl1 1_545 3.2662(3) ?
    Rb1 Cl1 . 3.2662(3) ?
    Co1 O1 11_575 2.0616(17) ?
    Co1 O1 3_656 2.0616(17) ?
    Co1 O1 9_676 2.0616(17) ?
    Co1 O1 . 2.0616(17) ?
    Co1 Cl1 9_676 2.4863(9) ?
    Co1 Cl1 . 2.4863(9) ?
    O1 C1 . 1.251(2) ?
    C1 C1 9_776 1.577(6) ?
loop_
    _geom_angle_atom_site_label_1
    _geom_angle_atom_site_label_2
    _geom_angle_atom_site_label_3
    _geom_angle_site_symmetry_1
    _geom_angle_site_symmetry_3
    _geom_angle
    _geom_angle_publ_flag
    O1 Rb1 O1 . 3_656 60.14(6) ?
    O1 Rb1 O1 . 11_565 73.89(5) ?
    O1 Rb1 O1 3_656 11_565 102.98(4) ?
    O1 Rb1 O1 . 9_666 102.98(4) ?
    O1 Rb1 O1 3_656 9_666 73.89(5) ?
    O1 Rb1 O1 11_565 9_666 60.14(6) ?
    O1 Rb1 Cl1 . 13_565 140.15(3) ?
    O1 Rb1 Cl1 3_656 13_565 86.98(3) ?
    O1 Rb1 Cl1 11_565 13_565 140.15(3) ?
    O1 Rb1 Cl1 9_666 13_565 86.98(3) ?
    O1 Rb1 Cl1 . 13_665 86.98(3) ?
    O1 Rb1 Cl1 3_656 13_665 140.15(3) ?
    O1 Rb1 Cl1 11_565 13_665 86.98(3) ?
    O1 Rb1 Cl1 9_666 13_665 140.15(3) ?
    Cl1 Rb1 Cl1 13_565 13_665 109.92(3) ?
    O1 Rb1 Cl1 . 1_545 134.25(3) ?
    O1 Rb1 Cl1 3_656 1_545 134.25(3) ?
    O1 Rb1 Cl1 11_565 1_545 60.86(3) ?
    O1 Rb1 Cl1 9_666 1_545 60.86(3) ?
    Cl1 Rb1 Cl1 13_565 1_545 84.419(8) ?
    Cl1 Rb1 Cl1 13_665 1_545 84.419(8) ?
    O1 Rb1 Cl1 . . 60.86(3) ?
    O1 Rb1 Cl1 3_656 . 60.86(3) ?
    O1 Rb1 Cl1 11_565 . 134.25(3) ?
    O1 Rb1 Cl1 9_666 . 134.25(3) ?
    Cl1 Rb1 Cl1 13_565 . 84.418(8) ?
    Cl1 Rb1 Cl1 13_665 . 84.418(8) ?
    Cl1 Rb1 Cl1 1_545 . 160.49(3) ?
    O1 Co1 O1 11_575 3_656 180.0 ?
    O1 Co1 O1 11_575 9_676 97.97(9) ?
    O1 Co1 O1 3_656 9_676 82.03(9) ?
    O1 Co1 O1 11_575 . 82.03(9) ?
    O1 Co1 O1 3_656 . 97.97(9) ?
    O1 Co1 O1 9_676 . 180.0 ?
    O1 Co1 Cl1 11_575 9_676 90.0 ?
    O1 Co1 Cl1 3_656 9_676 90.0 ?
    O1 Co1 Cl1 9_676 9_676 90.0 ?
    O1 Co1 Cl1 . 9_676 90.0 ?
    O1 Co1 Cl1 11_575 . 90.0 ?
    O1 Co1 Cl1 3_656 . 90.0 ?
    O1 Co1 Cl1 9_676 . 90.0 ?
    O1 Co1 Cl1 . . 90.0 ?
    Cl1 Co1 Cl1 9_676 . 180.0 ?
    Co1 Cl1 Rb1 . 13_565 125.042(14) ?
    Co1 Cl1 Rb1 . 13_665 125.042(14) ?
    Rb1 Cl1 Rb1 13_565 13_665 109.92(3) ?
    Co1 Cl1 Rb1 . . 80.247(16) ?
    Rb1 Cl1 Rb1 13_565 . 95.582(8) ?
    Rb1 Cl1 Rb1 13_665 . 95.582(8) ?
    Co1 Cl1 Rb1 . 1_565 80.246(16) ?
    Rb1 Cl1 Rb1 13_565 1_565 95.582(8) ?
    Rb1 Cl1 Rb1 13_665 1_565 95.582(8) ?
    Rb1 Cl1 Rb1 . 1_565 160.49(3) ?
    C1 O1 Co1 . . 112.18(16) ?
    C1 O1 Rb1 . 9_666 135.91(8) ?
    Co1 O1 Rb1 . 9_666 90.94(5) ?
    C1 O1 Rb1 . . 135.91(8) ?
    Co1 O1 Rb1 . . 90.94(5) ?
    Rb1 O1 Rb1 9_666 . 77.02(4) ?
    O1 C1 O1 3_756 . 126.4(3) ?
    O1 C1 C1 3_756 9_776 116.81(15) ?
    O1 C1 C1 . 9_776 116.81(15) ?
_shelx_estimated_absorpt_T_min     ?
_shelx_estimated_absorpt_T_max     ?
_shelx_hkl_file
;
   0   0   2  278.61    9.78
   0   0   2  251.74    9.95
   0   0  -2  257.90   10.92
   0   0   2  261.65   10.08
   0   0   4  313.91   11.05
   0   0   4  295.25   11.28
   0   0  -4  280.00   11.31
   0   0  -6 6462.07  162.54
   0   0   8  495.02   16.24
   0   0  -8  485.52   16.48
   0   0  -8  477.07   17.97
   0   0  10   33.22    4.22
   0   0 -10   43.14    5.92
   0   0 -10   34.93    6.50
   0   0  12  614.08   25.59
   0   0 -12  629.55   26.45
   0   0  14  733.70   31.37
   0   0 -14  705.66   31.12
   0   0  16    0.00    9.88
   0   0 -16   -3.16    9.27
   0   1   1  156.60    7.93
   0  -1   1  160.37    6.57
   0  -1   1  152.61    6.97
   0   1  -1  154.41    6.88
   0  -1  -1  159.99    8.00
   0   1   1  149.41   10.04
   0   1  -1  153.39    9.15
   0  -1  -3 4578.85  128.12
   0   1  -3 4311.10  120.74
   0   1   5 1830.59   52.77
   0  -1   5 1889.48   53.49
   0  -1   5 1830.06   53.55
   0  -1  -5 1874.88   53.88
   0   1  -5 1773.89   52.59
   0  -1  -5 1637.63   47.78
   0   1   7  726.23   22.69
   0  -1   7  714.92   22.33
   0  -1   7  705.25   22.81
   0  -1  -7  684.06   21.70
   0   1  -7  673.96   23.06
   0   1   9 2097.95   55.34
   0  -1   9 2029.48   52.57
   0  -1  -9 1906.94   50.15
   0   1  -9 2134.24   54.36
   0   1  -9 1971.45   53.12
   0   1  11  860.28   25.39
   0  -1  11  891.66   26.06
   0  -1 -11  878.99   26.42
   0   1 -11  899.71   27.08
   0   1 -11  923.65   29.18
   0   1  13  447.33   20.06
   0  -1  13  478.93   20.93
   0  -1 -13  444.40   20.62
   0   1 -13  469.79   21.83
   0   1 -13  396.07   20.62
   0   1  15  461.15   27.55
   0  -1  15  464.58   26.99
   0  -1 -15  456.44   27.33
   0   1 -15  468.94   29.11
   0   2   2 1557.69   46.25
   0  -2   2 1444.01   42.01
   0  -2   2 1397.06   40.34
   0  -2  -2 1416.52   41.89
   0   2   2 1423.31   43.53
   0   2  -2 1421.36   42.99
   0   2   4  915.03   29.00
   0  -2   4  974.39   28.93
   0  -2   4  887.35   27.17
   0  -2  -4  911.50   28.17
   0   2   4  974.95   29.63
   0   2  -4  896.74   28.96
   0   2   6 2286.92   66.53
   0  -2   6 2203.54   62.87
   0  -2   6 2267.60   65.14
   0  -2  -6 2126.45   60.35
   0   2  -6 2157.53   63.70
   0   2   8   18.02    4.14
   0  -2   8   17.24    3.20
   0  -2   8   22.41    5.78
   0  -2  -8   11.44    5.77
   0   2  -8   14.85    7.43
   0   2  10  184.87    8.33
   0  -2  10  200.23    9.17
   0  -2 -10  184.83    9.12
   0   2 -10  205.95    9.81
   0   2 -10  189.47   11.08
   0   2  12   91.96    8.12
   0  -2  12   96.36    7.22
   0  -2 -12   81.61    7.60
   0   2 -12   97.82    8.42
   0   2 -12   95.25   10.64
   0   2  14  224.92   16.84
   0  -2  14  213.56   14.49
   0  -2 -14  234.46   16.53
   0   2 -14  220.94   15.54
   0   3   1  385.18   14.02
   0  -3   1  402.98   13.85
   0  -3   1  392.42   13.57
   0  -3  -1  390.10   13.50
   0   3   1  393.52   15.14
   0   3  -1  359.69   14.49
   0   3   3 1030.80   31.71
   0  -3   3 1027.91   31.01
   0  -3   3  995.32   31.19
   0  -3  -3 1095.45   33.01
   0   3   3 1063.30   33.29
   0   3  -3  976.42   30.84
   0   3   5  200.23    9.08
   0  -3   5  213.16    8.59
   0  -3   5  201.98    8.72
   0  -3  -5  220.26    9.55
   0   3   5  216.17    9.32
   0   3  -5  195.31    9.97
   0   3   7 1484.33   39.61
   0  -3   7 1520.83   41.52
   0  -3   7 1420.28   38.59
   0  -3  -7 1568.58   41.77
   0   3  -7 1480.57   40.64
   0   3   9  756.99   23.98
   0  -3   9  760.97   22.71
   0  -3   9  695.76   21.88
   0  -3  -9  752.14   22.99
   0   3  -9  747.41   24.24
   0   3  11  286.57   14.30
   0  -3  11  290.28   13.81
   0  -3 -11  289.39   14.42
   0   3 -11  313.08   16.22
   0   3 -11  282.13   16.36
   0   3  13  688.49   39.06
   0  -3  13  670.02   38.05
   0  -3 -13  684.79   38.80
   0   3 -13  619.04   36.30
   0   3 -13  710.61   41.25
   0   3  15  195.93   17.90
   0  -3  15  169.11   14.41
   0  -3 -15  182.99   15.79
   0   4   0 5812.35  164.24
   0  -4   0 6152.15  154.61
   0   4   0 5968.49  168.23
   0   4   2   64.31    6.43
   0  -4   2   65.97    4.50
   0  -4   2   62.78    4.27
   0  -4  -2   69.95    4.96
   0   4   2   83.91    7.56
   0   4  -2   76.33    8.45
   0   4   4   72.96    6.98
   0  -4   4   65.71    5.51
   0  -4   4   64.42    4.60
   0  -4  -4   65.36    5.94
   0   4   4   78.84    6.00
   0   4  -4   72.19    8.59
   0   4   6 2427.86   63.58
   0  -4   6 2277.33   60.98
   0  -4  -6 2473.32   63.62
   0   4  -6 2417.37   63.56
   0   4   8   28.44    7.19
   0  -4   8   27.48    4.33
   0  -4   8   21.31    4.17
   0  -4  -8   31.24    8.03
   0   4  -8   34.70    8.96
   0   4  10   37.05    7.92
   0  -4  10   33.97    5.29
   0  -4 -10   35.13    5.85
   0   4 -10   13.33    8.83
   0   4  12  163.37   13.52
   0  -4  12  174.92   12.45
   0  -4 -12  177.28   13.21
   0   4 -12  150.67   12.80
   0   4  14  255.96   20.91
   0  -4  14  238.44   17.34
   0  -4 -14  251.16   19.42
   0   4 -14  221.15   19.99
   0   5   1   37.97    5.51
   0  -5   1   28.28    5.62
   0  -5   1   28.89    4.43
   0  -5  -1   34.45    4.46
   0   5   1   30.93    6.86
   0   5  -1   19.97    7.54
   0   5   3 1722.92   48.20
   0  -5   3 1780.08   49.85
   0  -5  -3 1715.20   46.83
   0   5   3 1738.23   48.49
   0   5  -3 1783.28   50.74
   0   5   5  660.36   21.66
   0  -5   5  647.81   20.04
   0  -5  -5  668.69   20.53
   0   5   5  644.65   20.23
   0   5  -5  641.95   21.39
   0   5   7  328.49   16.16
   0  -5   7  339.69   14.92
   0  -5  -7  350.91   17.28
   0   5  -7  353.49   18.73
   0   5   9  980.11   41.60
   0  -5   9  947.15   40.00
   0  -5  -9 1071.21   44.17
   0   5  -9 1063.15   45.59
   0   5  11  424.56   25.20
   0  -5  11  408.48   23.83
   0  -5 -11  460.41   27.64
   0   5 -11  472.36   30.14
   0   5  13  211.80   16.12
   0  -5  13  193.73   15.38
   0  -5 -13  254.24   18.66
   0   5 -13  239.60   20.26
   0  -6   0 2862.13  107.60
   0   6   0 2791.19   75.24
   0   6   2   78.71    7.67
   0  -6   2   80.02    6.48
   0  -6  -2   79.82    6.16
   0   6   2   91.52    7.22
   0   6  -2   63.48    7.43
   0   6   4   90.17    9.06
   0  -6   4   79.58    7.02
   0  -6  -4   81.94    6.82
   0   6   4   69.02    7.52
   0   6  -4   89.88    9.55
   0   6   6 1149.80   47.45
   0  -6   6 1211.32   49.43
   0  -6  -6 1205.31   48.81
   0   6  -6 1207.89   50.18
   0   6   8    0.50    8.74
   0  -6   8    6.34    4.39
   0  -6  -8   15.30    5.86
   0   6  -8   -3.32   10.24
   0   6  10   35.96    8.73
   0  -6  10   40.24    7.37
   0  -6 -10   30.31    7.08
   0   6 -10   49.76   13.77
   0  -7   1   53.44    6.73
   0  -7  -1   65.12    9.45
   0   7   1   59.43    8.33
   0   7  -1   48.08   10.16
   0   7   3  407.23   19.71
   0  -7   3  460.27   21.56
   0   7   3  404.83   19.79
   0   7  -3  434.31   20.81
   0   7   5   84.79    9.65
   0  -7   5  104.53    9.59
   0  -7  -5   80.42    7.46
   0   7  -5   88.34   13.64
   0   7   7  437.57   28.37
   0  -7   7  418.47   27.12
   0  -7  -7  383.50   24.84
   0   7  -7  433.82   28.77
   0  -8   0 1372.23   84.34
   0   8   0 1414.85   86.42
   0  -8   2   27.10    7.89
   0  -8  -2   29.71    8.82
   0   8  -2   39.22   11.57
   0  -8   4   32.85    7.89
   0   8  -4   31.36   13.05
   1   0  -1 2823.10   81.26
   1   0   3 5319.11  147.54
   1   0  -3 5091.92  140.27
   1   0   5 1095.70   32.70
  -1   0   5 1182.08   34.39
   1   0   5 1175.90   35.36
   1   0  -5 1044.15   32.70
   1   0  -5 1170.14   35.62
  -1   0  -5 1162.49   35.11
   1   0   7  961.80   29.07
  -1   0   7  957.61   28.77
   1   0   7 1009.28   31.12
   1   0  -7  947.83   29.64
   1   0  -7 1004.21   31.25
  -1   0  -7 1000.62   30.41
   1   0   9  272.56    9.53
  -1   0   9  287.23   10.53
   1   0   9  287.42   11.45
   1   0  -9  278.05   11.71
   1   0  -9  258.67    9.92
  -1   0  -9  277.58   10.99
   1   0  11    3.67    5.05
  -1   0  11    3.18    5.36
   1   0  11   -5.63    6.38
   1   0 -11    9.68    6.18
  -1   0 -11   -3.32    6.40
   1   0  13  338.50   16.66
  -1   0  13  294.99   13.97
   1   0 -13  336.63   17.61
  -1   0 -13  328.21   17.72
   1   0  15   27.95    7.67
  -1   0  15   14.35    6.52
   1   0 -15   20.49   10.09
  -1   0 -15   28.06    9.53
  -1   1   0  328.78   12.42
  -1  -1   0  342.76   11.57
   1   1   0  350.67   13.14
   1  -1   0  352.85   12.55
   1   1   0  358.08   13.34
  -1   1   0  337.95   11.84
   1   1   2  229.46    9.97
  -1   1   2  211.30    8.55
  -1  -1   2  215.94    8.11
   1  -1   2  226.11    8.95
   1   1   2  234.71    9.78
   1  -1   2  214.69    8.89
   1   1  -2  245.79   10.43
   1  -1  -2  239.00    9.56
   1   1   2  211.43    9.08
   1   1  -2  216.35    9.80
  -1   1  -2  225.81    9.36
  -1   1   2  218.85    8.07
   1   1   4 3225.27   92.13
  -1   1   4 3193.44   90.02
  -1  -1   4 3333.42   93.48
   1   1   4 3377.68   96.84
   1  -1   4 3505.04   99.53
   1  -1  -4 3257.58   92.11
   1   1  -4 3472.00   99.38
   1   1  -4 3361.66   96.19
  -1   1  -4 3369.74   94.82
  -1  -1  -4 3243.89   93.93
   1   1   6  393.06   14.00
  -1   1   6  382.25   12.80
   1  -1   6  384.97   12.85
  -1  -1   6  400.29   13.24
   1   1   6  401.49   14.43
   1  -1   6  390.13   13.76
   1  -1  -6  403.66   14.96
   1  -1  -6  395.45   14.61
   1   1  -6  403.59   15.62
  -1   1  -6  421.53   14.65
  -1  -1  -6  404.30   13.73
   1   1   8   63.83    5.29
  -1   1   8   61.49    5.56
   1  -1   8   64.43    5.00
  -1  -1   8   66.68    4.33
   1   1   8   64.86    7.12
   1  -1   8   56.91    5.91
   1  -1  -8   73.43    7.44
   1   1  -8   51.03    7.69
   1   1  -8   64.70    6.66
  -1   1  -8   54.06    5.85
  -1  -1  -8   62.68    4.86
   1   1  10 2475.34   66.90
  -1   1  10 2486.59   66.11
   1  -1  10 2447.03   65.73
  -1  -1  10 2512.36   66.52
   1  -1  10 2439.80   64.67
   1  -1 -10 2573.23   70.01
   1   1 -10 2382.29   66.02
  -1  -1 -10 2532.38   67.35
   1   1 -10 2572.83   70.22
  -1   1 -10 2620.58   71.11
  -1  -1 -10 2353.18   65.36
   1   1  12  215.06   11.78
  -1   1  12  196.76   10.29
   1  -1  12  223.72   11.53
  -1  -1  12  218.14   10.76
   1  -1  12  214.12   12.45
   1  -1 -12  234.35   13.46
   1   1 -12  211.59   12.77
  -1  -1 -12  201.09   10.66
   1   1 -12  197.68   11.24
  -1   1 -12  204.37   12.82
   1   1  14   30.67    7.44
  -1   1  14   48.64   11.03
   1  -1  14   44.41    7.31
  -1  -1  14   45.50    7.86
   1  -1 -14   38.27    8.77
   1   1 -14   31.27    7.35
  -1  -1 -14   50.60    9.84
  -1   1 -14   35.67    8.19
   1   1  16  445.18   30.38
  -1   1  16  443.76   28.94
  -1  -1  16  447.05   29.89
   1  -1 -16  536.10   34.84
   1   1 -16  427.72   29.08
  -1  -1 -16  502.61   32.83
  -1   1 -16  478.57   31.55
   1   2   1 3940.65  110.43
  -1   2   1 4146.77  116.15
  -1  -2   1 4066.25  113.18
   1   2   1 3625.73  102.20
   1  -2  -1 4184.45  118.28
   1   2   1 4035.47  113.93
   1   2  -1 3820.70  108.06
  -1   2  -1 3811.19  107.10
  -1   2   1 3866.73  110.17
   1   2   3 1880.74   55.21
  -1   2   3 1850.57   54.50
  -1  -2   3 1993.67   56.66
   1  -2   3 1848.96   52.87
   1   2   3 1799.24   52.92
   1  -2   3 1792.38   52.48
   1  -2  -3 1953.27   55.95
   1   2   3 1849.60   55.58
   1   2  -3 1768.82   53.17
  -1   2   3 1772.42   51.64
  -1   2  -3 1844.95   53.14
   1   2   5 1733.62   51.20
  -1   2   5 1835.62   53.39
   1  -2   5 1841.20   53.40
  -1  -2   5 1841.43   53.43
   1   2   5 1769.38   53.13
   1  -2   5 2007.92   57.53
   1  -2  -5 1832.43   53.20
   1   2  -5 1714.63   51.81
   1   2   5 1926.90   55.79
  -1   2  -5 1846.00   54.27
   1   2   7 1459.77   40.45
  -1   2   7 1516.57   39.30
   1  -2   7 1532.03   40.27
  -1  -2   7 1541.36   40.26
   1  -2   7 1611.71   42.72
  -1  -2  -7 1526.28   40.94
   1   2  -7 1340.09   38.30
  -1   2  -7 1587.33   42.26
  -1  -2  -7 1453.99   38.74
   1   2   9   67.68    5.83
  -1   2   9   80.90    5.96
   1  -2   9   68.44    5.16
  -1  -2   9   81.52    6.51
   1  -2   9   79.60    6.98
   1  -2  -9   68.83    7.20
   1   2  -9   47.98    5.84
  -1  -2  -9   78.81    7.31
   1   2  -9   62.93    9.25
  -1   2  -9   86.78    9.19
   1   2  11   25.97    7.70
  -1   2  11   23.78    7.10
   1  -2  11   36.21    5.54
  -1  -2  11   30.79    4.59
   1  -2  11   36.37    7.36
   1  -2 -11   42.10    6.70
   1   2 -11   32.07    7.30
  -1  -2 -11   24.76    6.04
   1   2 -11   29.79    8.04
  -1   2 -11   32.32    7.46
   1   2  13  496.40   23.50
  -1   2  13  446.64   20.99
   1  -2  13  465.69   20.85
  -1  -2  13  468.39   21.31
   1  -2  13  434.94   21.21
   1  -2 -13  434.69   21.00
   1   2 -13  435.87   21.13
  -1  -2 -13  447.07   21.06
   1   2 -13  424.14   20.68
  -1   2 -13  485.76   24.31
   1   2  15   61.42    8.44
  -1   2  15   62.98   11.59
   1  -2  15   62.91    9.19
  -1  -2  15   48.11    8.34
   1  -2 -15   61.11   12.17
  -1  -2 -15   51.23    7.97
  -1   2 -15   92.39   12.73
  -1   3   0   33.85    4.33
  -1  -3   0   37.12    3.74
   1  -3   0   35.41    4.39
  -1  -3   0   31.55    3.44
   1   3   0   38.05    6.87
  -1   3   0   30.27    5.30
   1   3   2  667.31   21.69
  -1   3   2  669.48   22.11
  -1  -3   2  669.14   20.93
   1  -3   2  662.47   21.49
   1  -3   2  682.23   21.54
   1  -3  -2  680.05   21.55
  -1  -3  -2  603.25   19.89
   1   3   2  667.86   22.23
   1   3  -2  686.56   23.54
  -1   3   2  629.98   21.42
  -1   3  -2  650.32   21.30
   1   3   4 3303.14   95.10
  -1   3   4 3192.61   91.00
  -1  -3   4 3260.17   92.58
   1  -3   4 3156.35   94.56
   1  -3   4 3257.46   94.33
   1  -3  -4 3293.53   93.21
  -1  -3  -4 3015.49   86.74
   1   3   4 3184.16   91.70
   1   3  -4 3155.97   89.69
  -1   3   4 3107.75   89.86
  -1   3  -4 3235.13   91.21
   1   3   6   77.99    6.74
  -1   3   6   82.38    6.67
   1  -3   6   79.46    5.06
  -1  -3   6   81.99    5.12
   1  -3   6   82.13    5.31
   1  -3  -6   73.60    5.46
   1   3  -6   79.81    5.60
  -1  -3  -6   79.77    5.69
   1   3   6   92.49    6.11
   1   3  -6   79.33    8.67
  -1   3  -6   88.78    6.47
   1   3   8    0.61    6.86
  -1   3   8   -0.78    6.35
   1  -3   8    2.78    4.06
  -1  -3   8   -1.29    3.43
   1  -3   8   -5.02    4.86
   1  -3  -8   -2.67    6.32
   1   3  -8   -4.98    3.80
  -1  -3  -8   -1.28    5.06
   1   3  -8    0.45    7.72
  -1   3  -8   -2.60    6.07
  -1  -3  -8    3.21    2.91
   1   3  10 2389.17   65.80
  -1   3  10 2422.67   65.25
   1  -3  10 2446.57   66.29
  -1  -3  10 2370.90   62.47
   1  -3  10 2381.77   65.17
   1  -3 -10 2495.84   67.70
  -1  -3 -10 2354.65   64.04
   1   3 -10 2376.77   66.56
  -1   3 -10 2487.84   67.92
   1   3  12   52.45    7.05
  -1   3  12   75.76   11.67
   1  -3  12   64.30    6.01
  -1  -3  12   83.07    8.58
   1  -3  12   83.30   10.52
   1  -3 -12   81.10    8.72
  -1  -3 -12   71.07    9.14
   1   3 -12   59.73    8.51
  -1   3 -12   87.35   11.56
   1   3  14    8.15   11.19
  -1   3  14    7.18    7.92
   1  -3  14   14.78    8.47
  -1  -3  14    6.64    8.01
   1  -3 -14   16.72    8.48
  -1  -3 -14    1.12    9.68
  -1   3 -14    5.43   10.24
  -1   3 -14    9.89   10.08
   1   4   1 2019.98   53.39
  -1   4   1 2134.36   56.50
  -1  -4   1 2124.97   55.54
   1  -4   1 2166.57   60.37
   1  -4   1 2177.30   56.65
   1  -4  -1 2178.35   56.99
  -1  -4  -1 2067.35   53.98
   1   4   1 2042.78   53.49
   1   4  -1 2198.51   58.81
  -1   4   1 1999.04   54.29
  -1   4  -1 1994.83   54.10
   1   4   3 1121.39   31.68
  -1   4   3 1133.88   32.54
  -1  -4   3 1092.52   30.64
   1  -4   3 1065.36   29.89
   1  -4   3 1061.19   29.41
   1  -4  -3 1060.27   28.92
  -1  -4  -3 1088.01   30.47
   1   4   3 1090.67   31.26
   1   4  -3 1163.31   33.42
  -1   4   3 1059.31   30.85
  -1   4  -3 1051.26   30.05
   1   4   5 1038.66   29.41
  -1   4   5 1097.86   30.36
  -1  -4   5 1044.95   28.06
   1  -4   5  985.37   28.07
   1  -4   5 1025.75   29.13
   1  -4  -5 1059.33   29.39
  -1  -4  -5 1074.11   30.43
   1   4   5 1073.12   30.48
   1   4  -5 1057.45   31.76
  -1   4   5  977.71   28.00
  -1   4  -5 1100.78   31.63
   1   4   7  976.91   29.57
  -1   4   7 1014.93   30.11
   1  -4   7  942.43   28.07
  -1  -4   7 1002.82   28.51
   1  -4   7 1013.93   30.01
   1  -4  -7 1028.87   29.34
  -1  -4  -7  960.22   29.32
   1   4   7 1050.52   31.84
   1   4  -7  978.75   30.14
  -1   4  -7 1073.10   32.08
   1   4   9   55.57    6.67
  -1   4   9   44.23    6.46
   1  -4   9   48.81    5.85
  -1  -4   9   43.80    6.48
   1  -4   9   46.71    5.98
   1  -4  -9   50.20    8.95
  -1  -4  -9   46.56    5.77
   1   4  -9   39.92    9.92
  -1   4  -9   72.57    9.06
   1   4  11   32.23    7.97
  -1   4  11   33.72    9.16
   1  -4  11   18.45    6.22
  -1  -4  11   23.38    7.15
   1  -4  11   14.94    6.16
   1  -4 -11   24.06    6.83
  -1  -4 -11   43.21    8.83
   1   4 -11   37.88    8.79
  -1   4 -11   29.55    7.97
   1   4  13  331.23   23.25
  -1   4  13  354.75   24.55
   1  -4  13  311.44   21.91
  -1  -4  13  318.54   20.95
   1  -4 -13  380.94   25.38
  -1  -4 -13  352.61   23.82
   1   4 -13  296.12   22.79
  -1   4 -13  353.00   24.80
  -1   5   0   91.15    7.06
  -1  -5   0   86.08    5.75
   1  -5   0   86.08    5.60
   1   5   0   84.20    8.04
  -1   5   0   78.17    8.36
   1   5   2  229.81    9.59
  -1   5   2  212.31   10.92
  -1  -5   2  210.80    8.52
   1  -5   2  226.15    9.45
   1  -5   2  199.73    9.15
   1  -5  -2  233.61   10.25
  -1  -5  -2  203.11    8.64
   1   5   2  230.93   10.64
   1   5  -2  228.82   12.10
  -1   5   2  202.88    9.83
  -1   5  -2  207.61   10.66
   1   5   4 1492.04   42.47
  -1   5   4 1527.08   43.50
  -1  -5   4 1477.86   42.65
   1  -5   4 1529.54   44.54
   1  -5   4 1420.02   40.30
   1  -5  -4 1475.29   40.21
  -1  -5  -4 1531.92   42.86
   1   5   4 1548.10   43.72
   1   5  -4 1643.95   47.86
  -1   5   4 1488.20   42.69
  -1   5  -4 1516.84   42.63
   1   5   6  114.03    9.29
  -1   5   6  117.28    9.17
  -1  -5   6  109.18    6.60
   1  -5   6   98.91    6.38
   1  -5   6   92.07    6.52
   1  -5  -6  120.05    7.62
  -1  -5  -6  114.41    8.44
   1   5   6  123.22    7.60
   1   5  -6  101.30    9.54
  -1   5  -6  130.60   10.77
   1   5   8   -2.18    7.11
  -1   5   8   -0.55    7.08
   1  -5   8   10.44    6.75
  -1  -5   8   10.68    4.74
   1  -5  -8    7.35    5.85
  -1  -5  -8    8.89    7.99
   1   5  -8    1.03    8.11
  -1   5  -8    5.02   10.89
   1   5  10 1395.03   77.12
  -1   5  10 1373.04   75.62
   1  -5  10 1271.63   70.49
  -1  -5  10 1368.12   75.28
   1  -5 -10 1438.01   87.39
  -1  -5 -10 1530.07   93.24
   1   5 -10 1521.70   93.73
  -1   5 -10 1361.46   75.16
   1   5  12   73.94   10.93
  -1   5  12   80.34   11.92
  -1  -5  12   63.02    8.29
   1  -5 -12   85.59   11.80
  -1  -5 -12   74.96    8.21
   1   5 -12   55.12   14.97
  -1   5 -12   64.16   12.15
  -1   6   1 1016.33   40.16
  -1  -6   1 1026.35   40.45
   1  -6   1 1042.79   42.16
  -1  -6  -1  993.92   39.04
   1  -6   1  975.94   38.89
   1  -6  -1  985.32   39.28
   1   6   1  914.41   36.55
   1   6  -1 1053.80   42.62
  -1   6   1  990.52   40.29
  -1   6  -1  975.25   39.75
   1   6   3  628.76   26.02
  -1   6   3  677.16   28.37
  -1  -6   3  649.86   26.92
   1  -6   3  686.32   28.72
   1  -6  -3  651.68   26.84
  -1  -6  -3  575.20   23.70
   1   6   3  700.79   29.26
   1   6  -3  691.75   29.11
  -1   6   3  716.66   29.93
  -1   6  -3  676.31   29.17
   1   6   5  512.47   23.46
  -1   6   5  466.35   21.37
  -1  -6   5  504.99   21.82
   1  -6   5  481.68   20.93
   1  -6  -5  492.74   21.63
  -1  -6  -5  474.50   21.07
   1   6   5  483.97   21.43
   1   6  -5  510.75   24.16
  -1   6  -5  544.49   25.64
   1   6   7  467.07   21.31
  -1   6   7  503.92   22.82
  -1  -6   7  492.32   21.56
   1  -6   7  490.66   21.81
   1  -6  -7  520.53   23.19
  -1  -6  -7  537.19   23.52
   1   6  -7  539.87   25.10
  -1   6  -7  526.72   24.59
   1   6   9   36.34   12.16
  -1   6   9   45.20    8.61
   1  -6   9   20.02    5.00
  -1  -6   9   38.81    6.08
   1  -6  -9   40.47    7.96
  -1  -6  -9   33.02    7.04
   1   6  -9   49.41   11.27
  -1   6  -9   58.61   11.69
   1   6  11   -0.15    8.48
  -1   6  11    9.01    9.76
  -1  -6  11   14.11    8.85
   1  -6 -11   -5.55    8.71
  -1  -6 -11    7.05    8.40
   1   6 -11   23.06   14.21
  -1   6 -11   20.65   13.44
  -1  -7   0   51.46    7.06
   1  -7   0   56.28    6.67
   1   7   0   44.78    8.55
  -1   7   0   40.77    7.19
  -1   7   2  104.80    8.58
  -1  -7   2   92.71    9.53
   1  -7   2   95.38    8.75
  -1  -7  -2  103.09    7.93
   1  -7  -2   91.13    7.78
   1   7   2   98.09    9.05
   1   7  -2  100.91    9.84
  -1   7   2   88.99    8.23
  -1   7  -2  112.46   11.92
   1   7   4  754.27   42.86
  -1   7   4  712.13   40.27
  -1  -7   4  813.35   46.04
   1  -7   4  803.45   45.30
   1  -7  -4  724.30   40.53
   1   7   4  676.39   38.94
   1   7  -4  869.84   50.56
  -1   7  -4  734.47   41.71
   1   7   6   67.36    8.83
  -1   7   6   65.64   10.15
  -1  -7   6   63.75    7.72
   1  -7   6   66.31    9.11
   1  -7  -6   61.53    7.40
   1   7  -6   61.15    9.32
  -1   7  -6   66.58   11.86
   1   7   8    4.26   12.86
  -1   7   8    2.47    7.12
  -1  -7   8    6.44   10.29
   1  -7   8    6.36    8.73
   1  -7  -8    2.82    7.96
   1   7  -8   11.75   11.23
  -1   7  -8   29.24    9.62
  -1  -8   1  398.65   27.40
   1  -8   1  408.11   27.11
  -1  -8  -1  398.51   26.04
   1  -8  -1  378.37   25.34
   1   8   1  347.63   23.96
   1   8  -1  438.88   29.72
  -1   8  -1  440.62   30.75
  -1  -8   3  379.20   25.07
   1  -8   3  407.34   27.58
  -1  -8  -3  368.13   25.00
   1   8  -3  441.10   30.79
  -1   8  -3  430.07   28.93
  -2   0   2  725.02   22.01
  -2   0  -2  760.08   23.24
   2   0   2  775.60   23.84
   2   0  -2  807.74   24.76
   2   0  -2  771.50   24.20
  -2   0  -2  753.54   23.00
   2   0   4  488.55   17.14
  -2   0   4  512.24   16.41
   2   0   4  552.02   18.15
   2   0  -4  529.36   17.52
   2   0  -4  527.85   17.90
  -2   0  -4  501.98   16.38
   2   0   6 2352.97   67.63
  -2   0   6 2443.91   69.89
   2   0   6 2382.68   67.41
   2   0  -6 2526.26   72.71
   2   0  -6 2629.74   76.48
  -2   0  -6 2547.65   73.35
   2   0   8    0.70    3.83
  -2   0   8    5.52    5.03
   2   0   8    4.00    5.36
   2   0  -8    5.40    6.60
   2   0  -8    3.14    3.30
  -2   0  -8    4.12    4.11
   2   0  10  104.58    6.68
  -2   0  10  105.22    5.84
   2   0  10   89.63    6.50
   2   0 -10   90.42    9.87
   2   0 -10   95.38    6.43
  -2   0 -10   97.58    6.49
   2   0  12  145.74    9.43
  -2   0  12  138.27    8.26
   2   0  12  136.85   10.71
   2   0 -12  102.60    8.87
  -2   0 -12  133.47    9.68
  -2   0  14  263.14   16.27
   2   0  14  241.69   17.53
   2   0 -14  269.08   19.79
  -2   1  -1    6.95    3.82
  -2   1   1    6.86    2.79
  -2  -1   1    8.66    2.64
  -2  -1  -1    7.08    2.19
   2   1   1    7.48    3.32
   2  -1   1    7.30    3.29
   2   1  -1    8.52    2.88
   2  -1  -1    8.77    3.16
   2   1   1   12.13    4.11
   2   1  -1    7.73    4.33
  -2   1  -1   11.84    3.45
  -2   1   1    6.31    2.88
   2   1   3 2386.84   69.63
  -2   1   3 2312.22   66.62
  -2  -1   3 2504.11   70.22
   2   1   3 2462.11   72.23
   2  -1   3 2453.08   70.37
   2   1  -3 2601.19   73.97
   2  -1  -3 2500.59   70.65
   2   1   3 2295.81   66.51
   2   1  -3 2540.41   73.64
  -2   1  -3 2463.77   69.41
  -2   1   3 2335.45   66.61
   2   1   5  814.85   26.91
  -2   1   5  829.79   25.40
  -2  -1   5  830.11   25.03
   2   1   5  868.58   26.82
   2  -1   5  883.73   27.41
   2   1  -5  878.83   26.95
   2  -1  -5  841.31   26.30
   2   1  -5  815.70   25.82
  -2   1  -5  842.61   25.33
  -2  -1  -5  813.86   24.87
  -2   1   5  831.31   25.06
   2   1   7  788.21   23.31
  -2   1   7  803.73   22.27
  -2  -1   7  801.35   21.64
   2   1   7  855.09   24.62
   2  -1   7  839.60   24.19
   2  -1  -7  772.25   22.81
   2   1  -7  909.66   26.12
   2  -1  -7  888.54   25.87
   2   1  -7  861.19   25.48
  -2   1  -7  822.20   23.57
  -2  -1  -7  831.41   23.17
   2   1   9 1261.61   36.34
   2  -1   9 1264.93   35.24
  -2   1   9 1356.28   36.70
  -2  -1   9 1372.23   37.61
   2   1   9 1317.01   36.62
   2  -1   9 1352.05   38.02
   2   1  -9 1327.70   37.91
   2   1  -9 1347.42   38.31
  -2   1  -9 1353.57   38.30
  -2  -1  -9 1322.02   36.86
   2   1  11  536.50   22.29
   2  -1  11  550.78   22.99
  -2   1  11  560.91   23.00
  -2  -1  11  540.36   22.07
   2   1  11  529.55   22.54
   2  -1  11  558.08   23.74
   2  -1 -11  554.27   23.86
   2   1 -11  528.89   22.60
  -2   1 -11  585.23   24.76
  -2  -1 -11  530.67   22.34
   2   1  13  390.99   17.90
   2  -1  13  416.09   19.74
  -2   1  13  431.51   19.30
  -2  -1  13  454.92   20.98
   2  -1  13  432.07   20.69
   2  -1 -13  444.57   21.14
   2   1 -13  362.23   18.05
  -2   1 -13  425.96   20.68
  -2   1  15  328.82   21.94
  -2  -1  15  341.72   23.66
   2  -1  15  304.20   21.46
   2  -1 -15  341.00   23.72
  -2  -1 -15  345.69   24.68
   2   2   0 9999.00  248.60
  -2   2   2    2.97    4.76
  -2  -2   2    4.10    3.10
   2  -2   2    0.73    2.03
   2   2   2    5.32    3.43
   2   2  -2    0.64    2.51
   2  -2   2    3.77    3.42
   2  -2  -2    8.31    3.99
   2   2   2    2.56    3.96
   2   2  -2    4.01    5.13
  -2   2  -2    0.18    3.37
  -2   2   2    1.68    2.76
   2   2   4    7.94    4.56
  -2   2   4    5.52    3.91
   2  -2   4    6.96    2.42
  -2  -2   4    9.93    3.83
   2   2   4    8.72    3.95
   2  -2   4   16.81    4.67
   2   2  -4   15.49    3.05
   2  -2  -4   11.13    5.10
   2   2   4    5.95    4.00
   2   2  -4    8.90    6.00
  -2   2  -4   11.70    3.45
  -2   2   4    9.57    2.32
   2   2   6 3821.42   98.80
  -2   2   6 3836.24   97.16
   2  -2   6 3605.88   90.10
  -2  -2   6 3968.67  100.03
   2   2   6 3932.69  100.62
   2  -2   6 3893.22   98.27
   2   2  -6 3841.31   98.03
   2  -2  -6 3717.61   94.61
   2   2  -6 3845.40   98.51
  -2   2  -6 3778.81   96.10
  -2  -2  -6 3870.40   98.10
   2   2   8  134.13    7.86
  -2   2   8  146.91    7.07
   2  -2   8  146.04    6.52
  -2  -2   8  151.48    6.58
   2   2   8  155.10    7.86
   2  -2   8  139.28    7.42
   2  -2  -8  142.89    9.28
   2   2  -8  153.58    7.35
   2   2  -8  161.26   10.23
  -2   2  -8  159.78    7.99
  -2  -2  -8  144.63    6.62
   2   2  10   10.65    5.29
  -2   2  10    5.46    5.87
   2  -2  10   10.18    4.02
  -2  -2  10   17.52    4.88
   2   2  10    9.84    6.09
   2  -2  10   12.59    5.22
   2  -2 -10    6.59    6.33
   2   2 -10    7.53    5.29
   2   2 -10   11.25    4.97
  -2   2 -10   15.41    8.01
  -2  -2 -10   10.69    4.16
   2   2  12  296.53   15.29
  -2   2  12  280.41   14.88
   2  -2  12  302.72   15.12
  -2  -2  12  300.14   15.42
   2  -2  12  293.56   14.44
   2  -2 -12  295.52   15.25
   2   2 -12  264.79   14.03
  -2  -2 -12  327.66   16.81
   2   2 -12  277.39   14.59
  -2   2 -12  300.14   15.81
   2   2  14  379.08   23.18
  -2   2  14  370.10   22.30
  -2  -2  14  412.03   24.60
   2  -2  14  395.37   26.93
   2  -2 -14  454.87   27.50
  -2  -2 -14  426.26   25.71
  -2   2 -14  364.65   24.26
  -2   3  -1   18.55    3.71
  -2   3   1   25.81    4.81
  -2  -3   1   19.38    3.18
  -2  -3  -1   22.42    4.30
   2   3   1   22.12    3.77
   2   3  -1   16.56    3.12
   2  -3   1   16.48    4.33
   2  -3  -1   21.88    4.39
   2   3   1   19.97    6.09
   2   3  -1   21.63    5.45
  -2   3  -1   18.85    4.94
  -2   3   1   20.27    3.68
   2   3   3 2205.18   64.15
  -2   3   3 2137.67   61.61
  -2  -3   3 2112.55   61.27
   2  -3   3 2120.97   62.45
   2   3   3 2185.16   64.69
   2  -3   3 2144.99   61.98
   2  -3  -3 2150.78   62.10
   2   3   3 2199.93   65.75
   2   3  -3 1990.52   58.73
  -2   3   3 2150.84   62.37
  -2   3  -3 2083.86   59.85
   2   3   5  776.83   23.41
  -2   3   5  810.16   23.65
   2  -3   5  792.76   22.43
  -2  -3   5  809.06   22.28
   2   3   5  832.14   24.08
   2  -3   5  796.94   23.30
   2  -3  -5  767.38   22.77
   2   3   5  782.68   23.31
   2   3  -5  716.78   22.92
  -2   3   5  765.33   22.11
  -2   3  -5  775.91   22.31
   2   3   7  471.30   16.51
  -2   3   7  524.23   17.79
   2  -3   7  484.86   15.15
  -2  -3   7  508.29   15.41
   2   3   7  520.27   18.27
   2  -3   7  516.46   16.28
   2  -3  -7  465.65   16.14
   2   3  -7  494.26   18.39
  -2   3  -7  494.25   16.12
  -2  -3  -7  519.67   16.84
   2   3   9 1096.32   31.61
  -2   3   9 1166.39   33.58
   2  -3   9 1134.23   31.95
  -2  -3   9 1126.37   32.38
   2  -3   9 1168.13   34.55
   2  -3  -9 1154.29   33.28
  -2  -3  -9 1114.35   31.09
   2   3  -9 1139.42   34.78
  -2   3  -9 1140.50   33.41
  -2  -3  -9 1032.43   30.77
   2   3  11  480.99   22.49
  -2   3  11  473.12   21.53
  -2  -3  11  510.69   22.36
   2  -3  11  478.88   21.51
   2  -3 -11  520.13   23.48
  -2  -3 -11  485.13   22.42
   2   3 -11  509.82   24.05
  -2   3 -11  489.41   22.51
   2   3  13  339.92   21.50
  -2   3  13  320.69   20.58
  -2  -3  13  327.76   19.54
   2  -3  13  318.80   20.51
   2  -3 -13  333.67   22.10
  -2  -3 -13  351.24   21.25
   2   3 -13  300.49   20.46
  -2   3 -13  325.04   23.26
  -2   4   0 3256.57   83.70
  -2  -4   0 3272.03   84.88
   2  -4   0 3221.53   83.10
   2   4   0 3100.12   79.29
  -2   4   0 3154.20   81.47
  -2   4   2  356.70   12.44
  -2  -4   2  321.42   11.28
   2  -4   2  353.66   12.36
  -2  -4  -2  349.12   12.25
   2  -4   2  356.56   12.65
   2  -4  -2  332.00   12.04
  -2  -4  -2  327.38   11.43
   2   4   2  335.60   12.86
   2   4  -2  355.10   13.90
  -2   4   2  329.68   11.60
  -2   4  -2  334.10   11.75
   2   4   4  290.60   12.20
  -2   4   4  293.07   10.84
  -2  -4   4  285.67   10.34
   2  -4   4  295.44   10.05
   2  -4   4  306.55   11.60
   2  -4  -4  320.00   12.52
  -2  -4  -4  312.86   11.38
   2   4   4  310.85   12.29
   2   4  -4  296.99   12.55
  -2   4   4  302.51   11.37
  -2   4  -4  286.31   10.88
   2   4   6 1239.15   36.32
  -2   4   6 1295.03   37.68
   2  -4   6 1188.57   33.46
  -2  -4   6 1296.63   36.61
   2  -4   6 1271.23   37.85
   2  -4  -6 1298.71   37.16
  -2  -4  -6 1197.48   33.42
   2   4   6 1316.56   38.24
  -2   4  -6 1303.17   37.11
   2   4   8   -0.45    7.97
  -2   4   8    2.63    6.98
   2  -4   8    3.06    4.03
  -2  -4   8    3.54    5.67
   2  -4   8    3.99    5.60
   2  -4  -8    4.75    5.46
  -2  -4  -8    6.34    7.65
   2   4  -8    7.16    7.42
  -2   4  -8    3.64    6.94
  -2  -4  -8   10.98    4.30
   2   4  10  113.83    9.97
  -2   4  10   93.92    9.13
  -2  -4  10   98.19    7.38
   2  -4  10  116.42    8.45
   2  -4 -10  119.84   10.56
  -2  -4 -10  102.87    9.36
   2   4 -10  113.72   12.86
  -2   4 -10  113.03   11.95
   2   4  12   45.08   10.47
  -2   4  12   70.06   10.33
  -2  -4  12   58.27    8.60
   2  -4  12   49.24    8.41
   2  -4 -12   64.12    8.73
  -2  -4 -12   65.42    8.83
   2   4 -12   58.33   10.36
  -2   4 -12   67.09   12.51
  -2   5   1  156.47    8.02
  -2  -5   1  137.17    7.43
  -2  -5  -1  144.25    8.75
   2  -5   1  141.55    6.87
   2  -5   1  145.80    8.13
   2  -5  -1  144.17    8.08
   2   5   1  140.70   10.05
   2   5  -1  145.07   10.80
  -2   5   1  143.80    8.93
  -2   5  -1  152.77   10.12
  -2   5   3  492.36   17.44
  -2  -5   3  487.02   15.47
   2  -5   3  520.41   16.86
   2  -5   3  511.01   16.26
   2  -5  -3  506.11   17.04
  -2  -5  -3  459.13   15.63
   2   5   3  516.31   17.90
   2   5  -3  503.53   18.79
  -2   5   3  495.50   17.94
  -2   5  -3  539.92   19.26
   2   5   5   90.25    7.77
  -2   5   5   96.46    8.95
  -2  -5   5   90.04    8.00
   2  -5   5   91.85    6.84
   2  -5   5  100.27    7.13
   2  -5  -5   98.45    8.05
  -2  -5  -5   86.17    6.48
   2   5   5   99.39    7.87
   2   5  -5   93.13   12.16
  -2   5  -5   98.68    9.87
   2   5   7  720.63   29.55
  -2   5   7  773.71   32.00
   2  -5   7  679.77   27.59
  -2  -5   7  722.12   29.24
   2  -5   7  729.88   30.23
   2  -5  -7  794.45   31.77
  -2  -5  -7  752.59   30.67
   2   5   7  724.59   29.73
   2   5  -7  716.85   31.53
  -2   5  -7  775.06   31.85
   2   5   9  346.98   17.13
  -2   5   9  302.81   15.77
  -2  -5   9  365.36   17.10
   2  -5   9  334.39   16.66
   2  -5  -9  369.37   18.82
  -2  -5  -9  388.22   18.66
   2   5  -9  326.49   18.51
  -2   5  -9  361.44   18.54
   2   5  11  130.11   12.42
  -2   5  11  109.72   12.03
  -2  -5  11  127.93   10.36
   2  -5 -11  144.13   12.15
  -2  -5 -11  145.76   13.97
   2   5 -11  101.72   13.71
  -2   5 -11  167.14   16.46
  -2  -6   0 2345.20   90.75
   2  -6   0 2430.12  100.53
   2  -6   0 2257.86   86.84
   2   6   0 2489.76   99.13
  -2   6   0 2304.67   88.32
  -2   6   2   44.71    8.87
  -2  -6   2   50.87    5.86
   2  -6   2   56.74    6.09
  -2  -6  -2   57.13    6.42
   2  -6   2   51.12    6.41
   2  -6  -2   54.10    7.87
   2   6   2   45.42    8.07
   2   6  -2   56.13   10.27
  -2   6   2   59.26    8.59
  -2   6  -2   38.93    8.92
  -2   6   4   56.16    7.32
  -2  -6   4   54.84    6.97
   2  -6   4   47.14    6.49
   2  -6   4   50.98    6.81
   2  -6  -4   41.23    8.73
   2   6   4   48.91    7.97
   2   6  -4   61.65   13.21
  -2   6  -4   52.36    7.83
   2   6   6 1036.23   43.38
  -2   6   6 1049.71   43.39
  -2  -6   6 1006.17   41.65
   2  -6   6  950.38   40.48
   2  -6  -6  996.75   41.13
  -2  -6  -6  954.27   39.36
   2   6  -6 1164.47   48.80
  -2   6  -6 1127.76   48.53
   2   6   8   10.08    7.45
  -2   6   8   16.58   10.73
  -2  -6   8    3.99    8.33
   2  -6  -8    4.28    8.97
  -2  -6  -8    5.32    5.61
   2   6  -8   12.80    8.87
  -2   6  -8   18.69   12.13
   2   6  10    5.71    8.24
  -2   6  10   20.47   11.94
  -2  -6  10   15.30    8.19
   2  -6 -10   15.16    9.15
  -2  -6 -10   21.43    9.69
   2   6 -10   14.76   14.36
  -2   6 -10   12.13    9.67
  -2  -7   1   15.04    7.96
  -2  -7  -1   19.07    6.72
   2  -7   1   28.45    8.43
   2  -7  -1   17.61    7.44
   2  -7  -1   28.08    6.34
   2   7   1   35.40   10.10
   2   7  -1   39.98   12.10
  -2   7   1   27.36    9.27
  -2   7  -1   24.07    9.16
  -2   7   3  794.83   45.26
  -2  -7   3  852.12   48.15
   2  -7   3  772.25   43.64
  -2  -7  -3  778.99   44.06
   2  -7  -3  743.37   42.91
   2   7   3  821.47   46.23
   2   7  -3  923.49   52.48
  -2   7  -3  913.56   53.33
  -2   7   5  331.38   22.99
  -2  -7   5  338.16   21.98
  -2  -7  -5  317.79   21.14
   2  -7  -5  316.40   21.57
   2   7  -5  390.05   26.76
  -2   7  -5  370.60   26.06
   2   7   7   99.31   11.08
  -2   7   7   83.18    9.59
  -2  -7   7  106.71   14.46
   2  -7  -7   68.15   10.89
   2   7  -7   96.52   11.91
  -2   7  -7   96.01   16.34
  -2  -8   0 1359.74   83.01
   2  -8   0 1198.60   74.72
   2   8   0 1459.81   89.79
  -3   0   1 2889.17   81.93
  -3   0  -1 2594.94   74.20
   3   0   1 2877.40   82.22
   3   0  -1 2899.78   82.97
   3   0  -1 2958.64   85.48
  -3   0  -1 2784.80   79.07
  -3   0   3  895.04   26.94
   3   0   3  942.33   29.45
   3   0  -3  950.73   29.27
   3   0  -3  940.10   29.34
  -3   0  -3  911.14   27.76
  -3   0   5 1462.14   38.69
   3   0   5 1435.78   38.56
   3   0  -5 1431.68   38.59
   3   0  -5 1469.07   39.92
  -3   0  -5 1432.82   36.94
  -3   0   7 1224.68   32.36
   3   0   7 1218.57   33.20
   3   0  -7 1216.78   33.80
   3   0  -7 1267.02   34.80
  -3   0  -7 1241.57   33.64
  -3   0   9   34.77    4.72
   3   0   9   39.87    6.52
   3   0  -9   46.89    7.02
   3   0  -9   41.91    5.52
  -3   0  -9   39.53    6.16
  -3   0  11   30.05    5.83
   3   0  11   25.58    7.06
   3   0 -11   22.35    8.28
  -3   0 -11   29.15    5.84
  -3   0  13  362.00   22.01
   3   0  13  339.86   21.54
   3   0 -13  300.76   19.59
  -3   0 -13  320.87   20.44
  -3   1   0   80.02    4.89
  -3  -1   0   93.35    4.83
   3   1   0   90.89    5.50
   3  -1   0   86.47    5.46
   3   1   0   91.06    6.18
  -3   1   0   90.04    6.00
  -3   1   2  288.83   10.45
  -3  -1   2  313.20   10.99
  -3  -1  -2  289.98   10.15
   3   1   2  307.32   11.69
   3  -1   2  293.70   11.15
   3   1  -2  319.18   11.62
   3  -1  -2  301.84   10.93
   3   1   2  285.57   11.45
   3   1  -2  310.66   12.51
  -3   1  -2  299.65   10.66
  -3   1   2  283.70    9.99
  -3   1   4 2149.48   54.45
  -3  -1   4 2104.76   53.64
  -3  -1  -4 2033.92   52.34
   3   1   4 2166.47   57.10
   3  -1   4 2146.65   55.58
   3   1  -4 2355.58   61.39
   3  -1  -4 2147.93   56.16
   3   1  -4 2168.25   57.31
  -3   1  -4 2196.30   56.99
  -3   1   4 2106.69   54.11
  -3  -1  -4 2099.27   54.27
   3   1   6  144.44    7.84
  -3   1   6  145.11    6.46
  -3  -1   6  147.33    6.98
   3   1   6  154.77    8.08
   3  -1   6  144.70    7.43
   3   1  -6  147.94    6.91
   3  -1  -6  140.15    7.96
   3   1  -6  151.97    8.26
  -3   1  -6  143.86    8.04
  -3  -1  -6  147.03    6.58
  -3   1   6  155.17    6.60
   3   1   8   12.47    4.73
  -3   1   8   12.12    5.93
  -3  -1   8   17.69    5.47
   3   1   8   11.25    6.28
   3  -1   8   11.51    4.99
   3   1  -8   14.61    5.59
   3  -1  -8   11.72    6.11
   3   1  -8   11.68    4.98
  -3   1  -8    9.31    4.97
  -3  -1  -8   12.83    4.84
  -3   1   8    9.86    2.63
   3   1  10 1510.31   59.74
  -3   1  10 1747.12   66.66
  -3  -1  10 1698.23   63.82
   3   1  10 1746.80   66.69
   3  -1  10 1683.65   64.42
   3   1 -10 1731.23   66.50
   3  -1 -10 1612.03   62.27
   3   1 -10 1622.85   63.24
  -3   1 -10 1720.96   65.65
  -3  -1 -10 1748.68   67.19
  -3   1  12  111.88    8.16
  -3  -1  12   95.63    7.23
   3   1  12  121.53   11.85
   3  -1  12  101.61   10.03
   3   1 -12   91.08    7.47
   3  -1 -12   89.27   10.00
  -3   1 -12   91.97    9.31
  -3  -1 -12  112.21    8.99
  -3   1  14   11.00    7.26
  -3  -1  14   11.70    5.40
   3   1  14   24.23    7.83
   3  -1  14   19.67   11.80
   3  -1 -14   15.42    8.65
  -3   2  -1 1076.44   30.62
  -3   2   1 1093.83   30.60
  -3  -2   1 1157.26   31.25
  -3  -2  -1 1129.19   30.08
   3   2   1 1096.99   33.48
   3   2  -1 1079.34   32.67
   3  -2   1 1145.83   33.82
   3  -2  -1 1175.32   34.95
   3   2   1 1148.34   34.29
   3   2  -1 1129.31   34.77
  -3   2  -1 1154.32   33.84
  -3   2   1 1132.38   33.36
  -3   2   3 1699.59   44.81
  -3  -2   3 1664.73   42.38
  -3  -2  -3 1755.00   46.43
   3   2   3 1719.16   46.17
   3  -2   3 1713.12   45.92
   3   2  -3 1738.55   45.48
   3  -2  -3 1697.96   44.08
   3   2   3 1661.55   43.37
   3   2  -3 1668.87   44.68
  -3   2  -3 1723.24   45.31
  -3   2   3 1650.77   43.31
   3   2   5  560.38   17.61
  -3   2   5  568.63   17.34
  -3  -2   5  565.03   16.58
   3   2   5  540.87   16.56
   3  -2   5  545.80   17.44
   3   2  -5  593.31   17.83
   3  -2  -5  562.94   16.84
   3   2  -5  565.57   17.54
  -3   2  -5  538.17   16.53
  -3   2   5  546.85   16.00
  -3  -2  -5  571.27   16.86
   3   2   7  558.94   18.59
  -3   2   7  580.07   17.99
  -3  -2   7  583.70   18.06
   3   2   7  572.09   18.35
   3  -2   7  580.91   17.95
   3   2  -7  605.24   18.45
   3  -2  -7  583.68   19.45
   3   2  -7  583.60   19.58
  -3   2  -7  568.47   17.68
  -3  -2  -7  585.36   17.63
   3   2   9  140.11    9.62
  -3   2   9  136.70    8.91
  -3  -2   9  142.60    8.72
   3   2   9  149.84    9.99
   3  -2   9  127.43    8.50
   3   2  -9  136.52    8.01
   3  -2  -9  137.04    9.27
   3   2  -9  143.33   11.22
  -3   2  -9  136.58    8.32
  -3  -2  -9  128.03    7.75
   3   2  11   -6.60    6.67
  -3   2  11   -0.55    8.93
  -3  -2  11   -3.31    6.97
   3   2  11   -1.63    7.16
   3  -2  11    1.69    5.53
   3  -2 -11   10.12    8.16
   3   2 -11    8.79    5.85
  -3   2 -11    6.91    6.07
  -3  -2 -11   -1.07    4.64
  -3   2  13  224.07   16.12
  -3  -2  13  202.13   14.43
   3   2  13  200.50   15.77
   3  -2  13  179.29   14.88
   3  -2 -13  192.20   14.98
  -3   2 -13  200.53   15.76
  -3   3   0  128.50    7.05
  -3  -3   0  123.50    6.10
   3   3   0  124.70    6.41
   3  -3   0  125.06    7.20
   3   3   0  121.65    9.51
  -3   3   0  117.22    5.95
  -3   3   2  162.85    8.16
  -3  -3   2  141.22    6.75
  -3  -3  -2  159.44    6.96
   3  -3   2  138.69    6.08
   3   3   2  151.16    7.54
   3   3  -2  135.77    6.27
   3  -3   2  155.08    7.60
   3  -3  -2  160.56    7.96
   3   3   2  147.72    8.83
   3   3  -2  159.32   10.26
  -3   3  -2  147.09    7.06
  -3   3   2  152.31    6.98
  -3   3   4 1412.23   37.28
  -3  -3   4 1478.39   38.19
  -3  -3  -4 1466.53   41.44
   3  -3   4 1447.45   38.71
   3  -3  -4 1396.76   37.12
   3   3   4 1430.54   39.62
   3   3  -4 1399.64   38.43
  -3   3  -4 1407.68   38.02
  -3   3   4 1389.19   37.18
   3   3   6  145.26    9.04
  -3   3   6  143.14    9.37
  -3  -3   6  137.68    6.86
   3   3   6  154.00    8.82
   3  -3   6  138.11    7.61
   3  -3  -6  146.24    9.68
   3   3  -6  133.77   10.11
  -3   3  -6  129.16    7.61
   3   3   8   24.08    7.28
  -3   3   8   13.48    6.28
  -3  -3   8   17.15    4.92
   3   3   8   10.26    6.46
   3  -3   8   14.06    6.35
   3  -3  -8   16.84    7.86
   3   3  -8   15.84    7.50
  -3   3  -8   19.13    8.07
  -3  -3  -8    8.90    4.76
   3   3  10 1288.50   53.85
  -3   3  10 1471.61   59.99
  -3  -3  10 1420.36   56.99
   3   3  10 1377.70   56.28
   3  -3  10 1304.53   53.19
   3  -3 -10 1298.79   53.95
   3   3 -10 1360.72   56.61
  -3   3 -10 1390.32   56.68
  -3  -3 -10 1301.31   55.17
  -3   3  12   81.04    9.85
  -3  -3  12   92.24   10.39
   3  -3  12   80.97    8.49
   3  -3 -12   78.58   10.47
  -3  -3 -12  102.23   10.19
   3   3 -12   77.18    8.23
  -3   3 -12   75.06   14.12
  -3   4  -1 1776.40   49.92
  -3   4   1 1800.95   49.00
  -3  -4   1 1736.06   48.50
  -3  -4  -1 1786.36   50.02
   3   4   1 1646.43   46.34
   3  -4   1 1698.72   47.74
   3  -4  -1 1668.48   44.91
   3   4   1 1691.13   47.76
   3   4  -1 1669.69   46.78
  -3   4  -1 1718.39   47.59
  -3   4   1 1656.34   45.55
  -3   4   3  439.80   15.84
  -3  -4   3  436.04   13.78
   3  -4   3  382.14   13.32
  -3  -4  -3  444.32   15.41
   3   4   3  439.01   15.24
   3  -4   3  444.09   15.68
   3  -4  -3  438.64   15.33
   3   4   3  428.89   15.98
   3   4  -3  396.65   15.95
  -3   4   3  435.09   14.42
  -3   4  -3  435.90   15.17
   3   4   5  966.04   29.40
  -3   4   5  947.15   28.46
  -3  -4   5  900.02   26.20
   3   4   5  930.25   28.13
   3  -4   5  974.94   28.73
   3  -4  -5  905.49   26.35
   3   4   5  949.80   28.95
   3   4  -5  863.32   27.91
  -3   4   5  874.46   26.84
  -3   4  -5  905.65   26.36
   3   4   7  824.44   34.21
  -3   4   7  926.00   37.44
  -3  -4   7  835.62   32.94
   3   4   7  854.17   34.90
   3  -4   7  880.06   36.06
   3  -4  -7  841.32   33.52
   3   4   7  880.16   35.76
   3   4  -7  875.64   37.20
  -3   4  -7  891.74   35.22
   3   4   9   12.10    7.19
  -3   4   9    0.02    8.05
  -3  -4   9   -1.23    7.35
   3  -4   9    8.18    5.76
   3  -4  -9    6.89    5.82
  -3  -4  -9   15.98    6.60
   3   4  -9   11.48    8.13
  -3   4  -9   27.79    9.79
  -3  -4  -9   10.23    6.60
   3   4  11   35.17    8.15
  -3   4  11   21.98   10.13
  -3  -4  11   60.54    9.45
   3  -4  11   30.05    7.75
   3  -4 -11   47.82   11.65
  -3  -4 -11   30.46   11.23
   3   4 -11   55.26   11.96
  -3   4 -11   37.69   12.16
  -3   5   0   10.42    6.34
  -3  -5   0   11.62    6.80
   3  -5   0   12.26    7.16
   3   5   0   13.46    8.59
  -3   5   0    3.68    6.96
  -3   5   2  370.67   16.92
  -3  -5   2  357.12   15.79
  -3  -5  -2  358.41   15.72
   3  -5   2  326.46   14.93
   3  -5   2  334.07   15.15
   3  -5  -2  328.44   14.59
   3   5   2  349.55   18.05
   3   5  -2  393.02   19.93
  -3   5   2  385.07   17.99
  -3   5  -2  392.46   18.03
  -3   5   4 1423.39   55.64
  -3  -5   4 1482.58   56.76
  -3  -5  -4 1393.72   54.26
   3  -5   4 1504.24   58.92
   3  -5  -4 1339.29   51.99
  -3  -5  -4 1353.68   53.69
   3   5   4 1506.07   58.60
   3   5  -4 1422.31   55.53
  -3   5   4 1494.57   58.67
  -3   5  -4 1412.29   55.12
   3   5   6   22.52   10.99
  -3   5   6   14.08    7.15
  -3  -5   6    6.33    5.56
   3  -5   6    8.37    5.51
   3  -5  -6    7.36    8.27
  -3  -5  -6   12.68    6.08
   3   5   6   15.13    6.47
   3   5  -6    3.00    8.51
  -3   5  -6   14.10   10.61
   3   5   8    0.61    6.28
  -3   5   8   10.29    6.84
  -3  -5   8    7.65    5.31
   3  -5   8    7.44    7.00
   3  -5  -8   14.78    7.02
  -3  -5  -8   -2.08    8.36
   3   5  -8    7.45    9.25
  -3   5  -8    1.62    6.72
   3   5  10 1095.54   67.30
  -3   5  10 1232.60   75.73
  -3  -5  10 1163.49   70.81
   3  -5  10 1059.31   66.35
   3  -5 -10 1252.61   77.11
  -3  -5 -10 1263.53   78.49
   3   5 -10 1113.63   69.27
  -3   5 -10 1281.26   78.69
  -3   6   1  623.13   27.79
  -3  -6   1  642.92   28.15
  -3  -6  -1  669.98   29.07
   3  -6   1  618.82   27.59
   3  -6   1  639.09   27.48
   3  -6  -1  607.99   26.51
   3   6   1  665.76   29.33
   3   6  -1  637.33   28.28
  -3   6   1  693.19   30.38
  -3   6  -1  688.18   30.56
  -3   6   3  447.17   20.54
  -3  -6   3  435.09   20.01
  -3  -6  -3  428.85   19.26
   3  -6   3  429.18   19.47
   3  -6  -3  414.88   19.74
   3   6   3  494.64   23.96
   3   6  -3  473.58   22.96
  -3   6  -3  471.68   23.18
  -3   6   5  319.22   20.68
  -3  -6   5  325.92   19.83
  -3  -6  -5  303.31   18.23
   3  -6   5  355.39   22.10
   3  -6  -5  335.16   20.79
   3   6   5  318.20   20.30
   3   6  -5  337.62   23.79
  -3   6  -5  350.16   23.20
   3   6   7  304.95   22.67
  -3   6   7  321.04   22.46
  -3  -6   7  311.95   20.50
   3  -6  -7  321.10   22.17
   3   6  -7  324.06   23.08
  -3   6  -7  345.77   24.79
  -3  -7   0   91.96    9.79
   3  -7   0   91.27    8.52
   3   7   0  111.92   13.16
  -3   7   0  120.17   11.62
  -3   7   2   20.66    7.60
  -3  -7   2   17.14    6.03
  -3  -7  -2   15.84    9.57
   3  -7   2   12.82    6.58
   3  -7  -2   10.60    7.56
   3   7   2    6.27   10.01
   3   7  -2   20.04   10.07
  -3   7  -2   18.31   11.15
  -3   7   4  297.11   21.17
  -3  -7   4  342.60   22.70
  -3  -7  -4  304.10   20.29
   3  -7  -4  311.89   21.66
   3   7   4  310.27   22.21
   3   7  -4  360.92   26.63
  -3   7  -4  334.87   24.79
  -4   0   0 4473.61  113.66
   4   0   0 4983.30  130.96
  -4   0   0 4977.96  129.21
  -4   0   2    0.93    3.39
   4   0   2    0.93    4.87
   4   0  -2    5.02    4.76
  -4   0  -2    1.97    4.32
  -4   0   2    5.28    4.75
  -4   0   4    5.50    3.92
   4   0   4    2.40    4.20
   4   0  -4   19.19    4.81
   4   0  -4    9.23    5.87
  -4   0  -4   10.04    4.35
  -4   0   6 2295.60   60.23
   4   0   6 2310.22   62.81
   4   0  -6 2225.10   59.43
   4   0  -6 2407.68   66.59
  -4   0  -6 2212.96   58.78
  -4   0   8  125.26    7.73
   4   0   8  122.05    9.00
   4   0  -8  100.51    7.59
   4   0  -8  120.02    8.35
  -4   0  -8  115.92    7.42
  -4   0  10   -0.02    6.66
   4   0  10    5.15    6.52
   4   0 -10    8.90    6.52
  -4   0 -10    8.61    6.82
  -4   0  12  232.72   15.08
   4   0  12  215.80   14.53
   4   0 -12  185.79   13.73
  -4   0 -12  196.82   15.38
  -4   1   1    9.06    3.47
  -4  -1   1   19.14    3.35
  -4  -1  -1   14.73    2.97
   4   1   1   16.02    5.44
   4   1  -1   20.58    4.78
   4  -1   1   22.12    4.36
   4  -1  -1   12.98    4.28
   4   1  -1   12.55    6.32
  -4   1  -1   16.84    5.13
  -4   1   1   19.65    4.44
  -4   1   3 1438.84   38.09
  -4  -1   3 1440.69   37.29
   4   1   3 1346.96   36.46
   4  -1   3 1401.96   36.98
   4   1  -3 1443.14   39.53
   4  -1  -3 1398.06   37.61
   4   1  -3 1401.73   38.04
  -4   1  -3 1417.56   38.31
  -4   1   3 1333.39   34.78
  -4  -1  -3 1401.69   36.87
  -4   1   5  554.06   17.50
  -4  -1   5  561.49   16.90
   4   1   5  563.98   18.59
   4  -1   5  555.46   18.04
   4   1  -5  598.47   18.92
   4  -1  -5  546.62   16.80
   4   1  -5  582.64   18.65
  -4   1  -5  554.79   18.09
  -4  -1  -5  576.09   18.45
  -4   1   5  586.20   18.33
  -4   1   7  304.89   13.50
  -4  -1   7  291.39   13.20
   4   1   7  269.72   12.80
   4  -1   7  292.80   14.20
   4   1  -7  313.12   14.48
   4  -1  -7  295.09   14.12
   4   1  -7  307.16   15.23
  -4   1  -7  294.85   14.24
  -4  -1  -7  285.23   13.65
  -4   1   7  302.75   13.48
  -4   1   9  911.44   38.07
  -4  -1   9  871.74   35.73
   4   1   9  879.66   37.48
   4  -1   9  813.65   34.38
   4   1  -9  866.71   36.21
   4  -1  -9  877.72   37.13
   4   1  -9  768.46   32.32
  -4   1  -9  883.61   36.88
  -4  -1  -9  861.02   36.07
  -4   1  11  416.32   25.10
  -4  -1  11  399.81   23.78
   4   1  11  383.32   22.98
   4  -1  11  319.64   19.38
   4   1 -11  357.90   21.94
   4  -1 -11  394.99   23.50
  -4   1 -11  386.81   23.42
  -4  -1 -11  397.92   24.30
  -4   1  13  192.92   15.31
  -4  -1  13  183.79   13.90
   4   1  13  176.91   14.52
   4  -1  13  185.08   14.17
   4  -1 -13  135.00   12.84
  -4   1 -13  147.35   13.68
  -4  -2   0 2721.49   73.13
   4   2   0 2647.30   71.74
   4  -2   0 2734.52   71.73
   4   2   0 2670.74   70.61
  -4   2   0 2759.89   72.37
  -4   2   2  121.81    6.87
  -4  -2   2  141.79    7.03
  -4  -2  -2  120.39    5.75
   4   2   2  107.25    5.88
   4   2  -2  119.66    6.23
   4  -2   2  120.23    6.81
   4  -2  -2  125.06    6.67
   4   2   2  129.51    8.42
   4   2  -2  110.84    8.43
  -4   2  -2  130.60    7.40
  -4   2   2  128.80    6.42
  -4   2   4  116.82    6.95
  -4  -2   4  113.59    6.83
  -4  -2  -4  104.29    5.68
   4   2   4   91.32    5.85
   4  -2   4  114.70    7.89
   4   2  -4  120.97    6.52
   4  -2  -4  101.58    7.46
   4   2  -4  110.67    9.45
  -4   2  -4  116.62    6.74
  -4   2   4  117.57    6.59
  -4  -2  -4  117.80    8.07
  -4   2   6 1282.58   50.00
  -4  -2   6 1180.03   32.71
   4   2   6 1239.97   35.56
   4  -2   6 1209.69   47.26
   4   2  -6 1248.55   35.72
   4  -2  -6 1192.88   46.55
   4   2  -6 1146.66   45.37
  -4   2  -6 1220.79   46.74
  -4   2   6 1143.45   31.84
  -4  -2  -6 1273.43   49.03
  -4   2   8    6.68    9.15
  -4  -2   8    3.59    6.00
   4   2   8   -0.81    6.07
   4  -2   8    1.23    5.75
   4  -2  -8   -1.78    5.95
   4   2  -8    1.12    6.51
  -4   2  -8    6.47    5.94
  -4  -2  -8   13.21    7.80
  -4   2  10   31.77    8.24
  -4  -2  10   34.13    6.36
   4   2  10   39.74    8.35
   4  -2  10   34.72    6.75
   4  -2 -10   31.52    8.91
   4   2 -10   26.18    6.20
  -4   2 -10   36.26    7.91
  -4  -2 -10   36.30    6.55
  -4   2  12   82.96    8.76
  -4  -2  12   63.05    8.74
   4   2  12   54.28    9.20
   4  -2  12   75.52   10.15
   4  -2 -12   49.88    9.15
  -4   2 -12   58.42    8.12
  -4   3   1   28.09    5.37
  -4  -3   1   24.58    4.82
  -4  -3  -1   36.36    5.13
   4   3   1   29.95    4.24
   4   3  -1   32.64    4.17
   4  -3   1   39.79    6.19
   4  -3  -1   32.28    6.60
   4   3   1   37.46    8.39
   4   3  -1   35.49    6.15
  -4   3  -1   29.89    4.43
  -4   3   1   34.61    4.42
  -4   3   3  583.47   19.50
  -4  -3   3  588.50   17.80
  -4  -3  -3  575.66   18.04
   4   3   3  603.56   19.13
   4  -3   3  613.90   19.63
   4  -3  -3  555.41   17.45
   4   3   3  593.58   20.15
   4   3  -3  577.48   20.01
  -4   3  -3  568.15   17.54
  -4   3   3  587.25   18.22
  -4   3   5  171.77   10.02
  -4  -3   5  162.78    8.56
  -4  -3  -5  171.20    9.54
   4   3   5  190.93   10.39
   4  -3   5  173.84    9.55
   4  -3  -5  191.00   11.33
   4   3   5  181.63   11.11
   4   3  -5  192.06   12.19
  -4   3  -5  171.91    9.78
  -4   3   5  163.10    8.17
  -4   3   7  499.36   22.50
  -4  -3   7  471.82   20.83
  -4  -3  -7  406.30   18.57
   4   3   7  461.79   21.01
   4  -3   7  487.92   21.58
   4  -3  -7  462.94   21.56
   4   3  -7  477.11   22.11
  -4   3  -7  487.74   22.53
  -4  -3  -7  523.60   23.43
  -4   3   9  427.25   25.63
  -4  -3   9  394.93   23.26
   4   3   9  426.06   25.39
   4  -3   9  406.55   24.56
   4  -3  -9  398.72   24.24
   4   3  -9  417.93   25.58
  -4   3  -9  412.01   24.54
  -4  -3  -9  415.07   24.94
  -4   3  11  181.64   14.66
  -4  -3  11  181.99   13.31
   4   3  11  192.78   15.36
   4  -3  11  150.83   11.77
   4  -3 -11  167.39   16.04
   4   3 -11  137.33   12.71
  -4   3 -11  162.22   14.33
  -4  -4   0 2117.17   80.51
   4  -4   0 2052.68   77.78
   4   4   0 2123.26   80.83
  -4   4   0 2046.03   77.20
  -4   4   2   42.53    6.59
  -4  -4   2   49.68    5.93
  -4  -4  -2   53.92    6.49
   4   4   2   40.43    5.29
   4  -4   2   37.03    9.09
   4  -4  -2   49.77    6.73
   4   4   2   55.90    7.89
   4   4  -2   58.54    8.69
  -4   4  -2   38.70    5.45
  -4   4   2   41.90    6.51
  -4   4   4   45.69    6.97
  -4  -4   4   41.39    5.23
  -4  -4  -4   42.38    5.90
   4   4   4   41.54    5.91
   4  -4   4   42.47    8.37
   4  -4  -4   32.71    8.12
   4   4   4   48.90    7.28
   4   4  -4   30.35    7.27
  -4   4  -4   44.75    7.11
  -4   4   4   40.13    6.18
  -4   4   6  892.32   37.88
  -4  -4   6  984.50   40.71
  -4  -4  -6  912.02   39.29
   4   4   6  897.03   37.73
   4  -4   6  979.09   41.06
   4  -4  -6  899.44   38.01
   4   4   6 1009.03   42.02
   4   4  -6  955.75   40.87
  -4   4  -6  931.29   38.82
  -4   4   8   10.93    7.45
  -4  -4   8   16.46    7.42
   4   4   8   10.01    6.66
   4  -4   8   10.01    8.21
   4  -4  -8   12.75    8.11
   4   4  -8    5.38    8.71
  -4   4  -8    3.37    9.13
  -4  -4  -8   10.99    7.84
  -4   4  10   17.32    7.77
  -4  -4  10   25.19    6.57
   4   4  10   19.85    7.16
   4  -4  10   -4.90    8.23
   4  -4 -10   45.24   10.24
   4   4 -10   16.26    9.01
  -4   4 -10   11.49   10.10
  -4  -5   1    2.46    6.35
  -4  -5  -1   -7.00    6.64
   4  -5   1    2.58    5.03
   4  -5  -1   -1.61    7.50
   4   5   1   -1.04    8.29
   4   5  -1    1.46    9.86
  -4   5   1    5.51    7.03
  -4   5  -1    5.50    6.12
  -4   5   3  553.50   25.38
  -4  -5   3  590.63   25.07
  -4  -5  -3  575.20   25.24
   4  -5   3  601.66   26.94
   4  -5  -3  576.97   25.52
   4   5   3  568.77   25.72
   4   5  -3  595.47   27.17
  -4   5   3  581.99   25.91
  -4   5  -3  597.72   26.00
  -4   5   5  189.74   14.57
  -4  -5   5  221.24   14.66
  -4  -5  -5  208.96   14.26
   4  -5   5  223.81   15.42
   4  -5  -5  215.41   15.29
   4   5   5  232.52   15.40
   4   5  -5  217.02   16.90
  -4   5  -5  242.14   17.98
  -4   5   7  184.68   13.61
  -4  -5   7  173.88   12.86
  -4  -5  -7  140.51   10.98
   4  -5   7  193.12   14.10
   4  -5  -7  173.00   12.32
  -4  -5  -7  186.99   13.93
   4   5   7  205.50   15.63
   4   5  -7  160.72   17.58
  -4   5  -7  184.46   12.99
  -4   5   9  350.32   24.98
  -4  -5   9  397.44   25.75
   4  -5   9  350.10   24.51
   4  -5  -9  403.25   27.10
   4   5  -9  366.42   26.23
  -4   5  -9  380.08   25.49
  -4  -6   0 1247.73   69.03
   4  -6   0 1191.43   66.44
   4   6   0 1319.46   72.76
  -4   6   0 1303.77   72.46
  -4  -6   2   24.13    6.74
  -4  -6  -2   31.51    8.07
   4  -6   2   27.30    7.31
   4  -6  -2   34.55    9.51
   4   6   2   37.74   12.89
   4   6  -2   29.47   10.24
  -4   6  -2   30.79    8.28
  -4  -6   4   31.68    9.29
  -4  -6  -4   22.13    6.95
   4  -6   4   26.42    8.77
   4  -6  -4   22.36    7.93
   4   6   4   23.47    6.81
   4   6  -4   12.56   11.77
  -4   6  -4   27.31    8.69
  -4   6   6  477.44   32.22
  -4  -6   6  557.82   36.05
  -4  -6  -6  476.39   31.72
   4  -6   6  599.66   38.17
   4  -6  -6  566.32   36.06
   4   6  -6  518.55   34.78
  -4   6  -6  574.60   37.09
   5   0   1  294.59   11.16
   5   0  -1  355.50   13.48
  -5   0  -1  329.63   11.57
  -5   0   1  366.88   13.15
  -5   0   3  979.61   38.69
   5   0   3  934.22   37.97
   5   0  -3  955.37   37.75
  -5   0  -3 1019.13   39.95
  -5   0   3 1036.53   40.19
  -5   0   5  152.96    8.96
   5   0   5  141.55   10.00
   5   0  -5  146.32    8.48
  -5   0  -5  157.21    9.16
  -5   0   5  169.45    9.54
  -5   0   7  156.29    9.56
   5   0   7  167.91   12.69
   5   0  -7  164.62    9.79
  -5   0  -7  168.35   10.87
  -5   0   7  185.79   10.71
  -5   0   9  115.76    9.87
   5   0   9  130.92   10.76
   5   0  -9  124.08    9.72
  -5   0  -9  125.79   11.40
  -5   0  11    4.42    9.54
   5   0  11    0.13    6.49
  -5   0 -11   -0.21   10.61
   5   1   0   66.91    6.86
   5  -1   0   71.25    7.91
  -5   1   0   62.82    5.90
  -5  -1   0   74.49    7.43
  -5  -1   2   69.68    6.35
   5   1   2   63.68    6.92
   5  -1   2   84.98    9.49
   5   1  -2   64.03    7.05
   5  -1  -2   62.67    5.98
   5   1  -2   52.35    6.59
  -5   1  -2   69.32    6.32
  -5   1   2   78.96    8.13
  -5  -1  -2   85.23    7.53
  -5   1   4  703.36   28.86
  -5  -1   4  741.95   29.61
   5   1   4  747.15   30.16
   5  -1   4  753.72   30.57
   5   1  -4  785.63   31.79
   5  -1  -4  711.46   28.28
   5   1  -4  687.22   27.86
  -5   1  -4  750.21   30.79
  -5   1   4  745.12   29.82
  -5  -1  -4  717.19   28.60
  -5   1   6   95.41    7.67
  -5  -1   6   89.51    7.99
   5   1   6  105.67    8.28
   5  -1   6   87.69    8.27
   5   1  -6   87.50    7.81
   5  -1  -6   89.95    8.41
   5   1  -6   97.82   10.11
  -5   1  -6   93.49   10.26
  -5  -1  -6   96.59    8.34
  -5   1   6   81.85    6.07
  -5   1   8    8.76    7.42
  -5  -1   8   14.61    6.47
   5   1   8   24.69    7.31
   5  -1   8   22.27    7.54
   5   1  -8    9.13    5.31
   5  -1  -8   16.30    5.42
   5   1  -8   11.64    7.38
  -5   1  -8   16.16    6.26
  -5  -1  -8   20.50    5.92
  -5   1  10  675.84   42.21
  -5  -1  10  725.08   45.31
   5   1  10  735.59   45.98
   5  -1  10  708.77   44.10
   5  -1 -10  692.97   43.26
  -5   1 -10  725.18   45.34
  -5  -1 -10  737.14   47.10
  -5  -2   1 1112.50   42.98
   5   2   1 1144.43   44.42
   5   2  -1 1071.95   41.86
   5  -2   1 1079.50   42.49
   5  -2  -1 1138.26   44.65
   5   2   1 1140.95   45.27
   5   2  -1 1147.60   44.72
  -5   2  -1 1207.01   46.95
  -5   2   1 1239.80   48.36
  -5  -2   3  206.41   10.43
   5   2   3  185.46    9.63
   5  -2   3  204.29   11.73
   5   2  -3  196.21   10.64
   5  -2  -3  184.69   10.99
   5   2  -3  186.78   11.31
  -5   2  -3  186.35    9.78
  -5   2   3  201.57   10.81
  -5  -2  -3  196.14   10.75
  -5   2   5  636.80   27.82
  -5  -2   5  699.11   28.97
   5   2   5  675.56   29.41
   5  -2   5  663.56   29.32
   5  -2  -5  654.27   28.11
   5   2  -5  680.39   29.81
  -5   2  -5  706.66   29.99
  -5   2   5  685.58   28.85
  -5  -2  -5  754.65   32.94
  -5   2   7  607.09   34.96
  -5  -2   7  587.58   33.18
   5   2   7  606.88   34.48
   5  -2   7  626.65   35.58
   5  -2  -7  571.89   32.55
   5   2  -7  573.34   32.99
  -5   2  -7  650.43   37.25
  -5  -2  -7  647.34   37.11
  -5   2   9   14.30    8.96
  -5  -2   9   -8.48    7.02
   5   2   9   -1.05    9.55
   5  -2   9   -4.50    7.08
   5  -2  -9    0.16    9.54
   5   2  -9   -3.91    7.37
  -5   2  -9    8.52    9.23
  -5  -2  -9    4.82    7.05
  -5  -3   0   12.03    4.94
   5   3   0   11.31    3.95
   5  -3   0    7.95    6.56
   5   3   0   18.47   10.31
  -5   3   0    7.24    5.50
  -5  -3   2  259.31   13.01
  -5  -3  -2  238.10   12.16
   5   3   2  252.71   12.88
   5  -3   2  260.62   13.52
   5  -3  -2  251.02   12.74
   5   3   2  214.77   12.21
   5   3  -2  279.01   16.76
  -5   3  -2  269.14   13.40
  -5   3   2  289.39   14.36
  -5  -3   4  989.35   41.12
   5   3   4 1027.22   42.49
   5  -3   4 1037.26   42.93
   5  -3  -4 1016.27   41.77
   5   3  -4 1091.32   45.85
  -5   3  -4 1079.96   44.14
  -5   3   4 1006.54   41.54
  -5  -3  -4 1114.02   46.07
  -5   3   6    1.43    6.46
  -5  -3   6   -3.83    6.17
   5   3   6    1.82    7.38
   5  -3   6   -3.67    8.49
   5  -3  -6   14.58    8.05
   5   3  -6    3.83    6.75
  -5   3  -6   -2.97    8.11
  -5  -3  -6    5.68    7.97
  -5   3   8    5.16    7.02
  -5  -3   8    0.99    7.80
   5   3   8   16.62    8.17
   5  -3   8   20.25    7.35
   5  -3  -8    6.73   10.24
   5   3  -8   11.25    6.82
  -5   3  -8   19.50    9.33
  -5  -3  -8   23.70    7.34
  -5  -4   1  473.75   21.38
  -5  -4  -1  444.97   19.86
   5  -4   1  482.14   27.68
   5  -4  -1  455.27   26.45
   5   4   1  414.55   21.42
   5   4  -1  486.93   22.84
  -5   4   1  475.30   27.58
  -5   4  -1  468.14   27.07
  -5  -4   3  307.82   19.18
  -5  -4  -3  283.46   17.58
   5  -4   3  330.59   20.98
   5  -4  -3  326.22   19.86
   5   4   3  337.07   21.21
   5   4  -3  296.59   20.06
  -5   4  -3  337.23   19.98
  -5   4   3  306.60   19.17
  -5  -4   5  254.63   15.68
   5  -4   5  285.76   18.19
   5  -4  -5  236.81   16.04
   5   4  -5  284.93   18.91
  -5   4  -5  293.88   18.77
  -5  -4   7  268.95   18.61
   5   4   7  214.69   15.53
   5  -4   7  277.07   20.51
   5  -4  -7  235.17   17.72
   5   4  -7  260.26   19.70
  -5   4  -7  258.84   19.50
  -5  -4  -7  288.75   20.07
  -5  -5   0   43.06    6.83
   5  -5   0   42.53    8.67
   5   5   0   39.27   10.59
  -5   5   0   38.93    7.23
  -5  -5   2   18.86    7.87
  -5  -5  -2   23.49    7.83
   5  -5   2   18.06    7.62
   5  -5  -2   24.66    9.33
   5   5   2   43.32    8.57
   5   5  -2   39.45   12.04
  -5   5   2   32.49    8.41
  -5   5  -2   26.39    9.06
  -5  -5   4  310.64   20.54
   5  -5   4  377.39   25.33
   5  -5  -4  357.92   24.03
   5   5   4  330.39   22.26
   5   5  -4  334.02   24.52
  -5   5  -4  365.75   24.27
   6   0   0 1577.85   86.63
  -6   0   0 1482.34   59.82
   6   0   2   -3.45    7.54
   6   0  -2   -5.11    7.70
  -6   0  -2   -6.00    8.72
  -6   0   2   -3.36    7.38
   6   0   4    5.80    6.08
   6   0  -4   -5.52    7.13
  -6   0  -4   -4.83    6.40
  -6   0   4    1.92    7.29
   6   0   6  749.56   46.38
   6   0  -6  704.72   44.33
  -6   0  -6  746.50   46.24
  -6   0   6  753.53   46.71
   6   0   8   32.88    7.08
  -6   0  -8   33.84    9.99
   6   1   1    6.89    6.24
   6   1  -1   10.90    7.35
   6  -1   1   14.33    6.74
   6  -1  -1    4.80    6.31
  -6   1  -1    3.75    6.23
  -6   1   1   10.39    6.80
  -6  -1  -1   11.64    8.13
  -6  -1   1    2.51    6.65
   6   1   3  489.36   28.96
   6  -1   3  475.26   28.27
   6   1  -3  477.45   27.79
   6  -1  -3  472.23   27.42
  -6   1  -3  482.24   27.92
  -6   1   3  488.96   28.01
  -6  -1  -3  520.77   29.73
  -6  -1   3  529.57   30.35
   6   1   5  215.75   15.72
   6  -1   5  227.06   16.12
   6   1  -5  191.29   14.19
   6  -1  -5  181.37   12.45
  -6   1  -5  225.67   14.96
  -6   1   5  235.25   15.55
  -6  -1  -5  231.84   14.78
  -6  -1   5  230.83   15.25
   6   1   7   76.68   10.74
   6  -1   7   87.96   10.34
   6  -1  -7   92.43   10.76
  -6   1  -7   94.62   10.53
  -6  -1  -7  133.72   15.04
  -6  -1   7   93.61    9.51
   6   2   0 1100.07   60.87
   6  -2   0 1213.35   67.19
  -6   2   0 1294.52   71.10
  -6  -2   0 1112.05   61.09
   6   2   2    8.28    5.44
   6  -2   2    4.25    6.26
   6  -2  -2   10.26    7.58
   6   2  -2   11.31    8.16
  -6   2  -2    7.50    9.73
  -6   2   2    8.64    6.67
  -6  -2  -2   14.89    6.08
   6   2   4    9.11    5.78
   6  -2   4   10.37    7.76
   6  -2  -4   -6.90    7.38
   6   2  -4    3.60    8.53
  -6   2  -4   13.74    6.76
  -6   2   4    9.56    5.40
  -6  -2  -4   16.25    6.24
   6   2   6  551.54   34.96
   6  -2   6  600.54   38.04
   6  -2  -6  539.76   34.16
   6   2  -6  449.93   29.31
  -6   2  -6  586.49   36.89
  -6  -2  -6  576.72   38.10
   6  -3   1    8.67    8.29
   6  -3  -1   13.05    8.25
   6   3   1    6.78    7.23
   6   3  -1   -2.19    7.48
  -6   3  -1    4.99    9.01
  -6   3   1   12.31    6.22
   6  -3   3  261.32   18.31
   6  -3  -3  294.11   20.22
   6   3  -3  253.53   18.41
  -6   3  -3  306.18   21.02
  -6   3   3  299.46   20.53
  -6  -3  -3  300.56   20.65
   6  -3   5  114.55   12.68
   6  -3  -5  111.69   11.86
   6   3  -5   89.76   12.69
  -6   3  -5  116.95   11.94
  -6  -3  -5  123.54   12.33
   6  -4   0  677.58   42.46
   6   4   0  692.79   43.59
  -6   4   0  731.61   46.11
   6  -4   2   23.57    9.05
   6  -4  -2   20.76    7.12
   6   4   2   21.94    9.11
   6   4  -2   20.26   11.35
  -6   4  -2   22.54    8.00
   0   0   0    0.00    0.00
;
_shelx_hkl_checksum     88809
_shelx_res_file
;
TITL shelxt_a.res in Immm
    shelx.res
    created by SHELXL-2018/3 at 16:31:20 on 14-Dec-2022
CELL  0.71075   5.3445   6.4380  12.5866   90.000   90.000   90.000
ZERR     2.00   0.0003   0.0004   0.0008    0.000    0.000    0.000
LATT   2
SYMM  - X, - Y,   Z
SYMM  - X,   Y, - Z
SYMM    X, - Y, - Z
SFAC  RB   CL   CO   C    O
UNIT  4 4 2 4 8
TEMP 173
MERG   2
FMAP   2
PLAN   20
ACTA
BOND
LIST   4
L.S.  10
WGHT    0.027600
FVAR       0.48663
RB1   1    0.500000    0.500000    0.346425    10.25000    0.02296    0.01363 =
         0.02113    0.00000    0.00000    0.00000
CO1   3    0.500000    1.000000    0.500000    10.12500    0.00723    0.01052 =
         0.02221    0.00000    0.00000    0.00000
CL1   2    0.500000    1.000000    0.302465    10.25000    0.02334    0.01715 =
         0.01902    0.00000    0.00000    0.00000
O1    5    0.791054    0.789840    0.500000    10.50000    0.01057    0.01058 =
         0.02514    0.00000    0.00000   -0.00056
C1    4    1.000000    0.877486    0.500000    10.25000    0.01193    0.01248 =
         0.01246    0.00000    0.00000    0.00000
HKLF 4
REM  shelxt_a.res in Immm
REM wR2 = 0.0427, GooF = S = 1.112, Restrained GooF = 1.112 for all data
REM R1 = 0.0177 for 296 Fo > 4sig(Fo) and 0.0193 for all 310 data
REM 22 parameters refined using 0 restraints
END
WGHT      0.0276      0.0000
REM Highest difference peak  0.625,  deepest hole -0.530,  1-sigma level  0.110
Q1    1   0.5000  0.5000  0.2795  10.25000  0.05    0.62
Q2    1   1.0000  1.0000  0.5000  10.12500  0.05    0.47
Q3    1   0.6143  1.0000  0.5893  10.50000  0.05    0.35
Q4    1   0.3610  0.4161  0.2632  11.00000  0.05    0.34
Q5    1   0.5000  1.0000  0.2407  10.25000  0.05    0.32
Q6    1   0.4243  0.5000  0.4238  10.50000  0.05    0.31
Q7    1   0.5000  1.0000  0.3645  10.25000  0.05    0.31
Q8    1   0.5000  0.3727  0.3463  10.50000  0.05    0.27
Q9    1   0.3410  0.4033  0.4180  11.00000  0.05    0.26
Q10   1   0.5000  0.3338  0.3978  10.50000  0.05    0.25
Q11   1   0.5000  0.3419  0.2914  10.50000  0.05    0.23
Q12   1   0.5000  1.1439  0.2807  10.50000  0.05    0.22
Q13   1   0.5000  0.8307  0.5710  10.50000  0.05    0.21
Q14   1   0.6273  0.7531  0.5918  11.00000  0.05    0.20
Q15   1   0.3516  1.1122  0.2394  11.00000  0.05    0.19
Q16   1   0.8049  0.7317  0.5000  10.50000  0.05    0.19
Q17   1   1.0000  0.5000  0.3999  10.25000  0.05    0.18
Q18   1   0.8139  0.8170  0.5665  11.00000  0.05    0.17
Q19   1   0.8741  0.7750  0.5707  11.00000  0.05    0.17
Q20   1   1.0000  0.6366  0.5512  10.50000  0.05    0.16
;
_shelx_res_checksum     78345
data_III
_audit_creation_method     'SHELXL-2018/3'
_chemical_name_systematic
;
Poly[dipotassium [tri-\m-oxalatocopper(II)dilithium] dihydrate]
;
_chemical_name_common
;
Dipotassium dilithium copper(II) tris(oxalate) dihydrate
;
_chemical_formula_moiety     ?
_chemical_formula_sum     'C6 H4 Cu K2 Li2 O14'
_chemical_formula_iupac     'K2 [Li2 Cu (C2 O4)3], 2H2 O'
_chemical_formula_weight     455.71
_chemical_melting_point     ?
_symmetry_cell_setting     triclinic
_symmetry_space_group_name_H-M     'P -1'
_symmetry_space_group_name_Hall     '-P 1'
loop_
    _space_group_symop_operation_xyz
    'x, y, z'
    '-x, -y, -z'
_cell_length_a     6.1847(4)
_cell_length_b     7.2575(5)
_cell_length_c     8.1795(5)
_cell_angle_alpha     101.327(11)
_cell_angle_beta     91.723(11)
_cell_angle_gamma     113.563(11)
_cell_volume     327.56(5)
_cell_formula_units_Z     1
_cell_measurement_reflns_used     888
_cell_measurement_theta_min     2.5
_cell_measurement_theta_max     27.5
_cell_measurement_temperature     173(2)
_exptl_crystal_description     "prism"
_exptl_crystal_colour     "blue"
_exptl_crystal_size_max     0.14
_exptl_crystal_size_mid     0.14
_exptl_crystal_size_min     0.07
_exptl_crystal_density_diffrn     2.310
_exptl_crystal_density_meas     ?
_exptl_crystal_density_method     'not measured'
_exptl_crystal_F_000     225
_exptl_absorpt_coefficient_mu     2.385
_exptl_absorpt_correction_type     multi-scan
_exptl_absorpt_process_details
;
(SADABS; Krause <i>et al.</i>,  2015)
;
_exptl_absorpt_correction_T_min     0.610
_exptl_absorpt_correction_T_max     1.00
_exptl_special_details
;
;
_diffrn_ambient_temperature     173(2)
_diffrn_source     'Sealed Tube'
_diffrn_radiation_type     MoK\a
_diffrn_radiation_wavelength     0.71075
_diffrn_measurement_device_type     'Rigaku Mercury2 (2x2 bin mode)'
_diffrn_measurement_method     'profile data from \w-scans'
_diffrn_detector_area_resol_mean     13.6612
_diffrn_reflns_number     3403
_diffrn_reflns_av_R_equivalents     0.0951
_diffrn_reflns_av_unetI/netI     0.1075
_diffrn_reflns_theta_min     2.558
_diffrn_reflns_theta_max     27.542
_diffrn_reflns_theta_full     25.242
_diffrn_measured_fraction_theta_max     0.991
_diffrn_measured_fraction_theta_full     0.995
_diffrn_reflns_limit_h_min     -8
_diffrn_reflns_limit_h_max     8
_diffrn_reflns_limit_k_min     -9
_diffrn_reflns_limit_k_max     9
_diffrn_reflns_limit_l_min     -10
_diffrn_reflns_limit_l_max     10
_refine_special_details
;
;
_reflns_number_total     1500
_reflns_number_gt     1077
_reflns_threshold_expression     'I > 2\s(I)'
_refine_ls_structure_factor_coef     Fsqd
_refine_ls_matrix_type     full
_refine_ls_R_factor_all     0.0591
_refine_ls_R_factor_gt     0.0447
_refine_ls_wR_factor_gt     0.1113
_refine_ls_wR_factor_ref     0.1144
_refine_ls_goodness_of_fit_ref     0.935
_refine_ls_restrained_S_all     0.935
_refine_ls_number_reflns     1500
_refine_ls_number_parameters     132
_refine_ls_number_restraints     0
_refine_ls_hydrogen_treatment     refall
_refine_ls_weighting_scheme     calc
_refine_ls_weighting_details
                      'w=1/[\s^2^(Fo^2^)+(0.0439P)^2^] where P=(Fo^2^+2Fc^2^)/3'
_atom_sites_solution_hydrogens     difmap
_atom_sites_solution_primary     ?
_atom_sites_solution_secondary     ?
_refine_ls_shift/su_max     0.000
_refine_ls_shift/su_mean     0.000
_refine_diff_density_max     1.034
_refine_diff_density_min     -1.009
_refine_ls_extinction_method     none
_refine_ls_extinction_coef     .
loop_
    _atom_type_symbol
    _atom_type_description
    _atom_type_scat_dispersion_real
    _atom_type_scat_dispersion_imag
    _atom_type_scat_source
    'Cu' 'Cu' 0.3201 1.2651
                         'International Tables Vol C Tables 4.2.6.8 and 6.1.1.4'
    'K' 'K' 0.2009 0.2494
                         'International Tables Vol C Tables 4.2.6.8 and 6.1.1.4'
    'Li' 'Li' -0.0003 0.0001
                         'International Tables Vol C Tables 4.2.6.8 and 6.1.1.4'
    'C' 'C' 0.0033 0.0016
                         'International Tables Vol C Tables 4.2.6.8 and 6.1.1.4'
    'O' 'O' 0.0106 0.0060
                         'International Tables Vol C Tables 4.2.6.8 and 6.1.1.4'
    'H' 'H' 0.0000 0.0000
                         'International Tables Vol C Tables 4.2.6.8 and 6.1.1.4'
_computing_data_collection
;
CrystalClear (Rigaku, 2015)
;
_computing_cell_refinement
;
CrystalClear (Rigaku, 2015)
;
_computing_data_reduction
;
CrystalClear (Rigaku, 2015)
;
_computing_structure_solution
;
SHELXT (Sheldrick, 2015a)
;
_computing_structure_refinement
;
SHELXL (Sheldrick, 2015b)
;
_computing_molecular_graphics
;
Ortep for Windows (Farrugia, 2012)
;
_computing_publication_material
;
WinGX (Farrugia, 2012)
;
loop_
    _atom_site_type_symbol
    _atom_site_label
    _atom_site_fract_x
    _atom_site_fract_y
    _atom_site_fract_z
    _atom_site_U_iso_or_equiv
    _atom_site_adp_type
    _atom_site_calc_flag
    _atom_site_occupancy
    _atom_site_disorder_assembly
    _atom_site_disorder_group
    Cu Cu1 1.000000 1.000000 1.000000 0.0141(2) Uani d 1 . .
    K K1 0.53561(17) 0.08774(15) 0.80051(12) 0.0182(2) Uani d 1 . .
    O O1 1.1046(5) 0.7828(4) 0.9188(4) 0.0139(6) Uani d 1 . .
    O O2 0.6795(5) 0.7931(5) 0.9232(4) 0.0139(6) Uani d 1 . .
    O O3 0.9423(5) 0.4577(5) 0.7685(4) 0.0166(7) Uani d 1 . .
    O O4 0.5056(5) 0.4613(4) 0.7870(4) 0.0168(7) Uani d 1 . .
    O O5 0.1518(5) 0.2387(4) 0.4512(4) 0.0174(7) Uani d 1 . .
    O O6 -0.0303(6) -0.0777(5) 0.2817(4) 0.0194(7) Uani d 1 . .
    O O7A 0.3910(18) -0.2142(15) 0.5335(14) 0.028(2) Uani d 0.5 . .
    O O7B 0.3555(18) -0.3016(16) 0.5653(14) 0.027(2) Uani d 0.5 . .
    C C1 0.9305(7) 0.6178(6) 0.8431(5) 0.0125(8) Uani d 1 . .
    C C2 0.6818(7) 0.6206(6) 0.8495(5) 0.0129(8) Uani d 1 . .
    C C3 0.0359(7) 0.0482(6) 0.4216(6) 0.0138(8) Uani d 1 . .
    Li Li1 0.1867(13) 0.3767(13) 0.6931(10) 0.0205(17) Uani d 1 . .
    H H1 0.481(15) -0.288(12) 0.557(10) 0.06(3) Uiso d 1 . .
    H H2 0.283(15) -0.343(13) 0.491(11) 0.07(3) Uiso d 1 . .
loop_
    _atom_site_aniso_label
    _atom_site_aniso_U_11
    _atom_site_aniso_U_22
    _atom_site_aniso_U_33
    _atom_site_aniso_U_12
    _atom_site_aniso_U_13
    _atom_site_aniso_U_23
    Cu1 0.0105(4) 0.0100(4) 0.0191(4) 0.0037(3) 0.0009(3) -0.0015(3)
    K1 0.0195(5) 0.0173(5) 0.0177(5) 0.0079(4) 0.0026(4) 0.0031(4)
    O1 0.0106(14) 0.0118(14) 0.0176(16) 0.0044(11) 0.0000(11) 0.0000(12)
    O2 0.0119(14) 0.0156(15) 0.0133(15) 0.0064(12) 0.0018(11) -0.0001(12)
    O3 0.0171(15) 0.0116(14) 0.0204(17) 0.0064(12) 0.0047(13) 0.0005(12)
    O4 0.0108(14) 0.0102(14) 0.0229(17) 0.0003(12) -0.0022(12) -0.0014(12)
    O5 0.0223(16) 0.0086(14) 0.0159(16) 0.0012(12) 0.0031(13) 0.0018(12)
    O6 0.0236(17) 0.0182(16) 0.0121(16) 0.0051(13) 0.0001(13) 0.0014(13)
    O7A 0.026(5) 0.012(4) 0.043(6) 0.012(4) -0.003(4) -0.011(4)
    O7B 0.019(5) 0.014(5) 0.036(6) 0.007(4) -0.009(4) -0.017(4)
    C1 0.014(2) 0.0117(19) 0.013(2) 0.0048(16) 0.0038(16) 0.0050(16)
    C2 0.013(2) 0.016(2) 0.0092(19) 0.0061(17) 0.0011(15) 0.0027(16)
    C3 0.016(2) 0.011(2) 0.017(2) 0.0089(17) 0.0019(17) 0.0034(17)
    Li1 0.010(3) 0.029(4) 0.021(4) 0.010(3) 0.000(3) -0.002(3)
_geom_special_details
;
 All esds (except the esd in the dihedral angle between two l.s. planes)
 are estimated using the full covariance matrix.  The cell esds are taken
 into account individually in the estimation of esds in distances, angles
 and torsion angles; correlations between esds in cell parameters are only
 used when they are defined by crystal symmetry.  An approximate (isotropic)
 treatment of cell esds is used for estimating esds involving l.s. planes.
;
loop_
    _geom_bond_atom_site_label_1
    _geom_bond_atom_site_label_2
    _geom_bond_site_symmetry_2
    _geom_bond_distance
    _geom_bond_publ_flag
    Cu1 O2 . 1.938(3) ?
    Cu1 O2 2_777 1.938(3) ?
    Cu1 O1 2_777 1.942(3) ?
    Cu1 O1 . 1.942(3) ?
    K1 O7A . 2.609(10) ?
    K1 O4 . 2.814(3) ?
    K1 O2 2_667 2.821(3) ?
    K1 O7B . 2.854(10) ?
    K1 O1 2_767 2.878(3) ?
    K1 O3 . 2.919(3) ?
    K1 O2 1_545 2.946(3) ?
    K1 O1 1_445 3.036(3) ?
    K1 O7A 2_656 3.039(12) ?
    K1 O6 2_556 3.146(3) ?
    K1 O6 2_656 3.178(3) ?
    O1 C1 . 1.271(5) ?
    O2 C2 . 1.284(5) ?
    O3 C1 . 1.233(5) ?
    O3 Li1 1_655 1.907(8) ?
    O4 C2 . 1.230(5) ?
    O4 Li1 . 1.901(8) ?
    O5 C3 . 1.245(5) ?
    O5 Li1 . 1.997(9) ?
    O6 C3 . 1.255(5) ?
    O6 Li1 2_556 2.049(9) ?
    O7A H1 . 0.95(8) ?
    O7A H2 . 0.89(9) ?
    O7B H1 . 0.75(8) ?
    O7B H2 . 0.68(9) ?
    C1 C2 . 1.549(6) ?
    C3 C3 2_556 1.571(9) ?
loop_
    _geom_angle_atom_site_label_1
    _geom_angle_atom_site_label_2
    _geom_angle_atom_site_label_3
    _geom_angle_site_symmetry_1
    _geom_angle_site_symmetry_3
    _geom_angle
    _geom_angle_publ_flag
    O2 Cu1 O2 . 2_777 180.0 ?
    O2 Cu1 O1 . 2_777 93.40(12) ?
    O2 Cu1 O1 2_777 2_777 86.60(12) ?
    O2 Cu1 O1 . . 86.60(12) ?
    O2 Cu1 O1 2_777 . 93.40(12) ?
    O1 Cu1 O1 2_777 . 180.00(9) ?
    O7A K1 O4 . . 119.6(2) ?
    O7A K1 O2 . 2_667 134.7(2) ?
    O4 K1 O2 . 2_667 70.35(9) ?
    O7A K1 O7B . . 13.6(3) ?
    O4 K1 O7B . . 131.3(3) ?
    O2 K1 O7B 2_667 . 127.0(2) ?
    O7A K1 O1 . 2_767 133.6(2) ?
    O4 K1 O1 . 2_767 101.72(9) ?
    O2 K1 O1 2_667 2_767 76.43(9) ?
    O7B K1 O1 . 2_767 125.6(2) ?
    O7A K1 O3 . . 114.9(3) ?
    O4 K1 O3 . . 56.61(8) ?
    O2 K1 O3 2_667 . 106.84(9) ?
    O7B K1 O3 . . 125.5(2) ?
    O1 K1 O3 2_767 . 70.04(9) ?
    O7A K1 O2 . 1_545 80.2(2) ?
    O4 K1 O2 . 1_545 159.58(9) ?
    O2 K1 O2 2_667 1_545 100.05(8) ?
    O7B K1 O2 . 1_545 69.0(2) ?
    O1 K1 O2 2_767 1_545 57.99(8) ?
    O3 K1 O2 . 1_545 112.41(9) ?
    O7A K1 O1 . 1_445 80.5(3) ?
    O4 K1 O1 . 1_445 113.85(9) ?
    O2 K1 O1 2_667 1_445 57.50(8) ?
    O7B K1 O1 . 1_445 70.1(2) ?
    O1 K1 O1 2_767 1_445 102.44(8) ?
    O3 K1 O1 . 1_445 164.28(9) ?
    O2 K1 O1 1_545 1_445 72.19(8) ?
    O7A K1 O7A . 2_656 64.2(4) ?
    O4 K1 O7A . 2_656 64.04(18) ?
    O2 K1 O7A 2_667 2_656 132.00(18) ?
    O7B K1 O7A . 2_656 77.7(4) ?
    O1 K1 O7A 2_767 2_656 126.0(2) ?
    O3 K1 O7A . 2_656 58.7(2) ?
    O2 K1 O7A 1_545 2_656 127.94(18) ?
    O1 K1 O7A 1_445 2_656 131.4(2) ?
    O7A K1 O6 . 2_556 82.2(2) ?
    O4 K1 O6 . 2_556 61.81(9) ?
    O2 K1 O6 2_667 2_556 63.59(8) ?
    O7B K1 O6 . 2_556 84.8(2) ?
    O1 K1 O6 2_767 2_556 139.77(9) ?
    O3 K1 O6 . 2_556 116.35(9) ?
    O2 K1 O6 1_545 2_556 131.16(9) ?
    O1 K1 O6 1_445 2_556 60.12(8) ?
    O7A K1 O6 2_656 2_556 81.9(2) ?
    O7A K1 O6 . 2_656 80.2(2) ?
    O4 K1 O6 . 2_656 114.08(9) ?
    O2 K1 O6 2_667 2_656 139.69(9) ?
    O7B K1 O6 . 2_656 82.0(2) ?
    O1 K1 O6 2_767 2_656 63.34(8) ?
    O3 K1 O6 . 2_656 58.18(8) ?
    O2 K1 O6 1_545 2_656 61.26(8) ?
    O1 K1 O6 1_445 2_656 131.85(9) ?
    O7A K1 O6 2_656 2_656 75.66(19) ?
    O6 K1 O6 2_556 2_656 155.90(12) ?
    C1 O1 Cu1 . . 110.8(3) ?
    C1 O1 K1 . 2_767 137.7(3) ?
    Cu1 O1 K1 . 2_767 94.37(11) ?
    C1 O1 K1 . 1_665 133.0(3) ?
    Cu1 O1 K1 . 1_665 90.46(11) ?
    K1 O1 K1 2_767 1_665 77.56(8) ?
    C2 O2 Cu1 . . 110.7(3) ?
    C2 O2 K1 . 2_667 133.6(3) ?
    Cu1 O2 K1 . 2_667 97.23(11) ?
    C2 O2 K1 . 1_565 132.4(3) ?
    Cu1 O2 K1 . 1_565 92.37(11) ?
    K1 O2 K1 2_667 1_565 79.95(8) ?
    C1 O3 Li1 . 1_655 136.6(4) ?
    C1 O3 K1 . . 112.5(3) ?
    Li1 O3 K1 1_655 . 107.9(3) ?
    C2 O4 Li1 . . 139.7(4) ?
    C2 O4 K1 . . 116.4(3) ?
    Li1 O4 K1 . . 103.7(3) ?
    C3 O5 Li1 . . 113.3(4) ?
    C3 O6 Li1 . 2_556 111.7(4) ?
    C3 O6 K1 . 2_556 100.4(3) ?
    Li1 O6 K1 2_556 2_556 89.8(2) ?
    C3 O6 K1 . 2_656 99.4(3) ?
    Li1 O6 K1 2_556 2_656 95.6(2) ?
    K1 O6 K1 2_556 2_656 155.90(12) ?
    K1 O7A K1 . 2_656 115.8(4) ?
    K1 O7A H1 . . 100(5) ?
    K1 O7A H1 2_656 . 113(5) ?
    K1 O7A H2 . . 144(6) ?
    K1 O7A H2 2_656 . 96(6) ?
    H1 O7A H2 . . 81(7) ?
    K1 O7B H1 . . 89(6) ?
    K1 O7B H2 . . 135(8) ?
    H1 O7B H2 . . 113(9) ?
    O3 C1 O1 . . 126.1(4) ?
    O3 C1 C2 . . 118.0(4) ?
    O1 C1 C2 . . 115.9(4) ?
    O4 C2 O2 . . 125.6(4) ?
    O4 C2 C1 . . 118.7(4) ?
    O2 C2 C1 . . 115.7(3) ?
    O5 C3 O6 . . 128.1(4) ?
    O5 C3 C3 . 2_556 116.4(5) ?
    O6 C3 C3 . 2_556 115.6(5) ?
    O4 Li1 O3 . 1_455 131.6(5) ?
    O4 Li1 O5 . . 108.5(4) ?
    O3 Li1 O5 1_455 . 117.8(4) ?
    O4 Li1 O6 . 2_556 102.2(4) ?
    O3 Li1 O6 1_455 2_556 97.4(4) ?
    O5 Li1 O6 . 2_556 82.4(3) ?
_shelx_estimated_absorpt_T_min     ?
_shelx_estimated_absorpt_T_max     ?
_shelx_hkl_file
;
   0   0  -1 2109.72  122.89
   0   0  -1 1862.27  158.02
   0   0   1 2069.05  146.23
   0   0   1 2095.78  128.17
   0   0  -1 1996.20  126.65
   0   0  -2   20.28   18.34
   0   0   2   20.86   21.24
   0   0   2   20.59   23.72
   0   0  -3 1248.92   80.90
   0   0   3 1314.04   95.84
   0   0   3 1304.76   92.53
   0   0  -4 1774.72  107.07
   0   0   4 2075.89  129.26
   0   0   4 1522.48  106.34
   0   0  -5 1362.64   98.49
   0   0   5 1166.40  130.07
   0   0   5 1443.12  108.85
   0   0  -6   10.69   22.84
   0   0   6   20.19   24.78
   0   0   6   17.35   27.94
   0   0  -7   34.18   31.27
   0   0   7   22.36   29.58
   0   0   7   15.11   25.96
   0   0  -8  162.01   42.33
   0   0   8   47.62   31.12
   0   0   8  172.12   41.05
   0   0  -9  203.42   37.81
   0   0   9   73.18   59.51
   0   0   9  201.09   48.77
   0   0 -10  195.49   37.77
   0   1 -10  268.24   39.48
   0  -1  10  176.52   49.81
   0   1  -9  168.58   40.47
   0  -1   9  148.52   42.53
   0   1  -8   -3.53   36.22
   0  -1   8    7.70   24.28
   0  -1   8   29.98   38.55
   0   1  -7  118.92   31.53
   0  -1   7   72.93   34.31
   0  -1   7  147.14   41.85
   0   1  -6   57.57   27.93
   0  -1   6   22.58   26.70
   0  -1   6   56.12   31.55
   0   1  -5 1442.30  103.24
   0  -1   5 1166.07  145.02
   0  -1   5 1121.51   91.21
   0   1  -4  999.05   70.98
   0  -1   4  726.92  121.09
   0  -1   4 1011.30   80.78
   0   1  -2 2724.52  145.77
   0   1  -2 2008.89  128.70
   0  -1   2 2630.22  154.08
   0   1  -1  721.80   45.79
   0   1  -1  770.35   54.82
   0   1  -1  674.87   42.72
   0  -1   1  667.24   48.86
   0  -1   0 2360.34  129.96
   0   1   0 2456.06  130.51
   0  -1   0 2130.41  179.72
   0   1   0 1986.53  160.45
   0  -1  -1  564.56   43.58
   0   1   1  574.74   43.34
   0  -1  -1  536.12   41.63
   0  -1  -2  842.79   52.18
   0   1   2  856.63  114.61
   0   1   2  847.34   55.11
   0  -1  -3 1691.22  104.10
   0   1   3 1707.92  103.14
   0   1   3 1597.30  108.08
   0  -1  -4  506.99   44.03
   0   1   4  551.92   44.66
   0  -1  -5   76.26   27.23
   0   1   5   77.17   26.97
   0   1   5   79.42   29.46
   0  -1  -6  899.10   72.80
   0   1   6  805.79   72.93
   0   1   6  984.93   88.71
   0  -1  -7   94.04   33.87
   0   1   7   97.61   33.80
   0   1   7   43.04   35.62
   0  -1  -8   -5.56   24.65
   0   1   8    9.27   39.99
   0   1   8    2.32   32.68
   0  -1  -9    4.49   31.24
   0   1   9   10.26   39.93
   0  -1 -10  585.67   62.89
   0   2 -10  455.16   52.97
   0  -2  10  416.05   62.49
   0   2  -9  183.41   46.81
   0  -2   9  186.50   42.11
   0   2  -8   36.40   26.57
   0  -2   8   15.49   32.48
   0   2  -7    5.08   29.98
   0  -2   7    3.87   36.12
   0   2  -6  468.22   50.92
   0  -2   6   52.62   99.40
   0  -2   6  489.30   56.55
   0   2  -5 5599.31  335.12
   0  -2   5 5087.77  297.59
   0   2  -4 5272.52  281.55
   0  -2   4 5325.29  286.85
   0   2  -3 1889.28  116.98
   0  -2   3 1867.43  116.68
   0   2  -2 5433.60  269.67
   0  -2   2 5342.06  286.47
   0  -2   1   23.47   23.99
   0   2  -1   20.49   13.66
   0  -2   1   21.27   22.40
   0  -2   0 1368.25   88.21
   0   2   0 1252.56   80.33
   0  -2   0 1115.92   98.62
   0  -2  -1 4590.60  235.01
   0   2   1 4493.66  225.98
   0  -2  -2  612.05   45.90
   0   2   2  657.74   46.86
   0  -2  -2  395.37   52.69
   0  -2  -3    3.89   21.27
   0   2   3    5.53   22.84
   0  -2  -3   -2.14   10.18
   0  -2  -4  193.71   37.72
   0   2   4  189.17   38.95
   0  -2  -4   36.62   47.54
   0  -2  -5  941.46   72.59
   0   2   5  906.45   73.98
   0  -2  -6  723.75   91.79
   0   2   6  751.35   91.21
   0  -2  -7  453.09   63.15
   0   2   7  472.68   66.21
   0  -2  -8  458.27   54.61
   0   2   8  414.38   49.03
   0  -2  -9   47.76   37.46
   0   2   9   79.21   35.85
   0   3 -10   77.55   33.57
   0  -3  10   89.24   49.44
   0   3  -9  399.33   50.70
   0  -3   9  496.15   58.20
   0   3  -8 1274.45  118.88
   0  -3   8 1299.26  136.63
   0   3  -7  681.23   50.02
   0  -3   7  663.60   61.96
   0   3  -6  242.85   35.01
   0  -3   6  247.35   43.24
   0   3  -5  210.44   38.11
   0  -3   5  201.15   46.48
   0   3  -4  441.39   65.30
   0  -3   4  435.32   68.30
   0   3  -3 1959.65  113.47
   0   3  -3 1985.41  121.91
   0  -3   3 1946.69  119.73
   0  -3   2  266.94   36.22
   0   3  -2  241.33   29.60
   0  -3   2  233.35   35.27
   0  -3   1 3241.81  175.27
   0   3  -1 2300.94  130.06
   0  -3   1 2979.77  189.50
   0  -3   0   64.29   27.53
   0   3   0   77.65   23.14
   0  -3   0   74.01   23.70
   0  -3  -1 4873.37  248.78
   0   3   1 4814.11  242.34
   0  -3  -1 4188.07  374.28
   0  -3  -2 1813.90  121.29
   0   3   2 1792.96  117.54
   0  -3  -2  445.41  489.00
   0  -3  -3  140.90   37.44
   0   3   3  140.64   79.55
   0  -3  -4    1.04   17.89
   0   3   4   -2.52   30.29
   0  -3  -5 2000.40  212.79
   0   3   5 2059.96  219.78
   0  -3  -6 1261.42   75.07
   0   3   6 1296.49   65.37
   0  -3  -7 1382.07   89.04
   0   3   7 1244.62   85.83
   0  -3  -8   28.98   38.27
   0   3   8   63.96   49.30
   0   4 -10  252.52   62.02
   0  -4  10  305.14   62.21
   0   4  -9  712.08   57.11
   0  -4   9  788.46   77.42
   0   4  -8  206.12   37.24
   0  -4   8  273.71   62.67
   0   4  -7   30.09   33.31
   0  -4   7   19.42   46.45
   0   4  -6   78.66   25.87
   0  -4   6   62.06   33.70
   0   4  -5   64.19   22.45
   0  -4   5   62.01   36.30
   0   4  -4  261.57   45.32
   0  -4   4  257.58   52.54
   0   4  -3  572.09   52.44
   0   4  -3  395.69  102.66
   0  -4   3  572.46   59.09
   0  -4   2  896.11   72.04
   0   4  -2  874.50   70.55
   0  -4   2  909.55   77.37
   0  -4   1   51.30   26.92
   0   4  -1   64.14   23.08
   0  -4   1   44.81   23.92
   0  -4   0  710.93   65.42
   0   4   0  731.25   61.58
   0  -4   0  368.62   65.32
   0  -4  -1  752.21   67.57
   0   4   1  715.97   59.38
   0  -4  -2 4486.44  156.84
   0   4   2 4442.15  253.28
   0  -4  -3  730.72   64.67
   0   4   3  736.50   60.95
   0  -4  -4  967.83  115.11
   0   4   4  912.25  106.83
   0  -4  -5   54.58   39.26
   0   4   5   66.46   27.58
   0  -4  -6  -18.11   39.23
   0   4   6    9.77   31.20
   0  -4  -7  189.87   53.96
   0   4   7  182.73   47.26
   0  -4  -8   10.11   54.59
   0   4   8   21.06   56.05
   0   5  -9   12.99   37.11
   0  -5   9    2.10   43.30
   0   5  -8  217.39   37.69
   0  -5   8  235.73   53.48
   0   5  -7  346.47   51.88
   0  -5   7  355.20   55.68
   0   5  -6   24.63   31.65
   0  -5   6   26.47   44.11
   0   5  -5    5.30   25.99
   0  -5   5   -9.37   35.94
   0   5  -4   64.94   23.17
   0  -5   4   69.94   35.01
   0   5  -3 3327.29  191.16
   0   5  -3 2065.79  468.12
   0  -5   3 3066.81  198.90
   0  -5   2  884.45   75.25
   0   5  -2  486.45  158.96
   0  -5   2  784.46   75.12
   0  -5   1   28.70   30.59
   0   5  -1   33.79   26.42
   0  -5   1   28.09   30.42
   0  -5   0  283.14   40.26
   0   5   0  108.52   26.05
   0  -5   0  114.76   38.29
   0  -5  -1 1994.53  139.13
   0   5   1 1986.61  128.87
   0  -5  -2 3162.07  134.86
   0   5   2 2899.62  300.16
   0  -5  -3   10.45   27.35
   0   5   3   14.53   34.27
   0  -5  -4   54.96   40.03
   0   5   4   41.66   36.50
   0  -5  -5  140.44   46.40
   0   5   5  134.25   40.59
   0  -5  -6  375.13   63.71
   0   5   6  429.80   46.35
   0  -5  -7  182.18   66.00
   0   5   7  184.73   57.74
   0   6  -9  -22.68   40.75
   0  -6   9  -28.49   65.14
   0   6  -8  256.48   43.20
   0  -6   8  240.27   55.01
   0   6  -7  191.75   34.98
   0  -6   7  186.14   55.19
   0   6  -6  268.74   40.41
   0  -6   6  238.25   50.31
   0   6  -5  106.45   24.71
   0  -6   5  109.95   42.92
   0   6  -4   24.85   28.79
   0  -6   4   20.97   30.77
   0   6  -3 1435.91   77.45
   0   6  -3  486.98  292.15
   0  -6   3 1547.03   93.46
   0  -6   2 2071.95  103.64
   0   6  -2 2121.39   94.75
   0  -6   2 2149.70  121.55
   0  -6   1 1479.37   81.87
   0   6  -1 1364.50   72.44
   0  -6   1 1219.42  142.51
   0  -6   0  147.72   37.68
   0   6   0   82.70   31.19
   0  -6   0   56.23   38.55
   0  -6  -1   28.55   36.88
   0   6   1   35.92   34.61
   0  -6  -2   77.62   28.42
   0   6   2   91.08   34.38
   0  -6  -3  412.67   53.15
   0   6   3  410.29   50.04
   0  -6  -4  259.19   46.28
   0   6   4  245.38   46.50
   0  -6  -5    8.77   47.11
   0   6   5   -2.40   41.45
   0   7  -8  375.05   57.27
   0  -7   8  402.89   59.09
   0   7  -7  168.46   38.20
   0  -7   7  157.67   55.24
   0   7  -6  307.18   49.30
   0  -7   6  364.37   70.30
   0   7  -5  129.00   49.66
   0  -7   5  131.56   72.44
   0   7  -4  212.61   39.63
   0  -7   4  247.70   61.89
   0   7  -3  465.77   50.39
   0  -7   3  299.55   52.89
   0  -7   2  183.79   38.01
   0   7  -2   71.86   43.58
   0  -7   2  134.71   50.16
   0  -7   1   14.75   38.68
   0   7  -1    0.51   19.37
   0  -7   0  160.76   36.78
   0   7   0  173.08   31.30
   0  -7  -1   53.35   45.92
   0   7   1   34.58   25.19
   0  -7  -2  338.15   47.39
   0   7   2  322.72   40.75
   0  -7  -3  349.64   57.72
   0   7   3  345.80   47.77
   0  -7  -4   45.94   47.64
   0   7   4   65.48   52.26
   0   8  -6  770.10   58.93
   0  -8   6  703.21   77.04
   0   8  -5   22.84   35.44
   0  -8   5   24.37   64.67
   0   8  -4  178.69   35.26
   0  -8   4  122.21   47.26
   0   8  -3   87.28   32.59
   0  -8   2  369.10   54.03
   0  -8   1  678.00   62.02
   0  -8   0   23.47   37.13
   0   8   0   27.36   37.24
   0  -8  -1   19.04   35.08
   0   8   1   32.28   37.82
   1  -9   2   54.01   44.13
  -1   9  -3  242.82   39.28
   1  -8  -2  222.67   51.91
  -1   8   2  236.56   44.23
   1  -8  -1  519.46   54.58
  -1   8   1  511.91   61.81
   1  -8   0  294.37   51.00
  -1   8   0   90.96   28.89
   1  -8   1   37.39   32.63
  -1   8  -1   28.01   29.35
   1  -8   2    9.58   34.10
   1  -8   3    6.17   38.57
   1  -8   3    2.07   47.04
  -1   8  -4  680.07   59.19
   1  -8   4  662.51   76.69
  -1   8  -5  421.54   47.28
   1  -8   5  233.66   81.04
  -1   8  -6   65.95   33.64
   1  -8   6   50.14   60.92
   1  -7  -4  165.63   45.77
  -1   7   4  177.85   46.23
   1  -7  -3   -6.46   41.32
  -1   7   3    6.49   38.34
   1  -7  -2  105.51   45.87
  -1   7   2  138.88   36.12
   1  -7  -1  656.30   63.78
  -1   7   1  645.92   60.87
   1  -7   0  100.79   31.15
  -1   7   0   82.85   31.96
   1  -7   1  264.40   41.38
  -1   7  -1  260.63   42.26
   1  -7   2    7.71   34.76
  -1   7  -2   -2.52   22.86
   1  -7   2   -0.65   32.01
   1  -7   3  207.00   39.91
   1  -7   3  209.55   52.04
  -1   7  -4  316.91   49.58
   1  -7   4  224.81   60.83
  -1   7  -5  492.16   51.10
   1  -7   5  524.50   71.11
  -1   7  -6  107.10   32.66
   1  -7   6  104.62   42.89
  -1   7  -7  135.92   34.83
   1  -7   7  129.64   43.63
  -1   7  -8   70.53   56.33
   1  -7   8   83.01   48.52
   1  -6  -6  387.08   58.98
  -1   6   6  430.50   49.35
   1  -6  -5  547.02   60.77
  -1   6   5  529.14   60.80
   1  -6  -4  481.45   52.54
  -1   6   4  516.61   52.87
   1  -6  -3   91.04   42.99
  -1   6   3   78.93   31.10
   1  -6  -2   43.30   28.93
  -1   6   2   39.60   35.80
   1  -6  -1  438.26   53.78
  -1   6   1  417.06   44.16
   1  -6   0 1233.58  141.48
  -1   6   0 1354.86  151.41
   1  -6   1  860.24  108.41
  -1   6  -1  865.27  106.37
   1  -6   1  668.83  174.97
   1  -6   2   12.33   34.48
  -1   6  -2    3.11   15.59
   1  -6   2    2.53   29.32
   1  -6   3   75.35   28.39
  -1   6  -3   29.33   20.74
   1  -6   3   66.06   31.90
  -1   6  -4    8.86   19.58
   1  -6   4    5.76   27.43
  -1   6  -5 1409.42   76.26
   1  -6   5 1365.69   94.92
  -1   6  -6  271.51   40.32
   1  -6   6  279.90   58.91
  -1   6  -7   12.27   37.59
   1  -6   7   20.54   55.20
  -1   6  -8    0.99   42.14
   1  -6   8    2.19   36.05
  -1   6  -9  116.29   33.29
   1  -6   9  126.33   48.83
   1  -5  -7    5.58   40.24
  -1   5   7   -4.37   50.47
   1  -5  -6    8.91   39.20
  -1   5   6   21.11   31.85
   1  -5  -5  793.66   64.18
  -1   5   5  834.03   71.39
   1  -5  -4  861.87   66.18
  -1   5   4  786.31   61.51
   1  -5  -3   34.93   36.40
  -1   5   3   19.15   24.58
   1  -5  -2  298.88   43.60
  -1   5   2  338.78   46.68
   1  -5  -1  192.30   39.69
  -1   5   1  218.32   36.40
   1  -5   0 1324.92  102.66
  -1   5   0 1434.57  103.44
   1  -5   0 1068.52  165.68
   1  -5   1  564.66   59.26
  -1   5  -1  262.37  122.76
   1  -5   1  471.37   75.61
   1  -5   2  381.50   62.12
  -1   5  -2  318.33   48.98
   1  -5   2  343.03   63.76
  -1   5  -3   -0.93   20.61
  -1   5  -3    2.42   12.20
   1  -5   3   -2.14   29.48
  -1   5  -4   16.75   22.73
   1  -5   4   17.43   34.91
  -1   5  -5 1460.72  161.99
   1  -5   5 1464.56  167.87
  -1   5  -6  791.54   52.03
   1  -5   6  791.77   61.86
  -1   5  -7   71.89   39.26
   1  -5   7   72.39   43.92
  -1   5  -8  152.50   32.92
   1  -5   8  235.06   46.18
  -1   5  -9   21.88   34.36
   1  -5   9    3.77   43.19
   1  -4  -8  113.22   46.38
  -1   4   8  122.69   50.85
   1  -4  -7    5.74   40.84
  -1   4   7    1.90   38.20
   1  -4  -6   27.30   29.50
  -1   4   6   41.68   37.46
   1  -4  -5 1052.05   69.04
  -1   4   5  996.85   80.18
   1  -4  -4 2115.88  245.65
  -1   4   4 2260.27  246.25
   1  -4  -3  343.43   45.02
  -1   4   3  397.08   48.24
   1  -4  -2   29.86   27.59
  -1   4   2   17.94   27.61
   1  -4  -1  119.86   30.87
  -1   4   1   93.49   28.27
   1  -4  -1   49.05   31.60
   1  -4   0  950.73   80.48
  -1   4   0  934.91   73.20
   1  -4   0  510.47  167.01
   1  -4   1 1251.87   89.57
  -1   4  -1 1008.12  146.86
   1  -4   1 1448.30  101.02
  -1   4  -3   95.83   26.15
   1  -4   3   81.47   31.12
  -1   4  -4    5.76   15.63
   1  -4   4   -0.79   16.29
   1  -4   4   13.09   25.06
  -1   4  -5  203.36   30.38
   1  -4   5  197.21   38.68
  -1   4  -6  970.91  111.01
   1  -4   6 1002.28  125.89
  -1   4  -7  131.45   32.56
   1  -4   7  126.17   52.51
  -1   4  -8   15.82   36.43
   1  -4   8   34.38   44.89
  -1   4  -9   77.63   33.12
   1  -4   9   42.41   49.28
  -1   4 -10  207.48   46.48
   1  -4  10  206.91   60.92
   1  -3  -9  292.05   49.23
  -1   3   9  304.88   48.12
   1  -3  -8  368.01   45.84
  -1   3   8  305.34   55.72
   1  -3  -7  110.82   44.31
  -1   3   7   81.97   28.87
   1  -3  -6    1.32   22.56
  -1   3   6   -4.59   34.46
   1  -3  -5  187.70   32.86
  -1   3   5  218.75   31.24
   1  -3  -4 1792.59  125.67
  -1   3   4 1811.32  125.36
   1  -3  -3  678.32   65.57
  -1   3   3  710.46   64.16
   1  -3  -2   54.54   25.43
  -1   3   2   50.37   22.64
   1  -3  -1   45.55   22.94
  -1   3   1   40.39   22.48
   1  -3   0 1221.13   87.35
  -1   3   0 1214.51   80.68
   1  -3   0 1031.15  133.98
   1  -3   1 2153.17  130.01
  -1   3  -1 2628.56  146.96
   1  -3   1 2639.19  166.06
   1  -3   2  839.66   81.09
   1  -3   2 1054.57   98.71
   1  -3   2 1116.18   86.89
  -1   3  -3  295.57   33.34
   1  -3   3  262.86   41.00
   1  -3   3  301.14   42.14
  -1   3  -4  543.21   49.99
   1  -3   4  320.90   72.55
   1  -3   4  567.11   59.05
  -1   3  -5  294.05   49.08
   1  -3   5  138.17   36.20
   1  -3   5  296.15   55.35
  -1   3  -6 3244.11  318.48
   1  -3   6 2900.42  251.99
  -1   3  -7 1197.76   73.18
   1  -3   7 1324.78   90.23
  -1   3  -8    3.96   20.79
   1  -3   8   -9.55   51.68
  -1   3  -9  184.80   44.33
   1  -3   9  140.14   39.45
  -1   3 -10  131.81   43.67
   1  -3  10  204.51   55.37
   1  -2  -9  247.07   42.67
  -1   2   9  189.53   44.15
   1  -2  -8  785.17   70.10
  -1   2   8  459.10   68.71
   1  -2  -7  257.95   39.20
  -1   2   7  275.83   45.90
   1  -2  -6  184.70   38.83
  -1   2   6  185.20   40.70
  -1   2   6   22.71   22.56
   1  -2  -5   10.91   26.97
  -1   2   5    2.73   18.51
  -1   2   5    1.06   18.14
   1  -2  -4 2351.40  149.14
  -1   2   4 2337.33  164.82
  -1   2   4 1898.42  235.25
   1  -2  -3 2047.03  116.39
  -1   2   3 2201.97  136.18
  -1   2   3 1943.03  119.37
   1  -2  -2 1545.93   99.77
  -1   2   2 1502.68   91.67
   1  -2  -1  231.23   33.83
  -1   2   1  230.92   30.11
  -1   2   1  218.32   26.25
   1  -2   0  303.35   37.91
   1  -2   0  289.80   36.30
   1  -2   0  262.20   34.88
   1  -2   1  125.21   28.75
   1  -2   1  119.68   27.86
   1  -2   1  126.86   29.88
  -1   2  -2 3182.61  182.18
   1  -2   2 2814.67  204.27
   1  -2   2 3320.50  199.42
  -1   2  -3 3972.40  219.91
   1  -2   3 2839.91  248.25
   1  -2   3 3881.11  225.93
  -1   2  -4  124.08   26.47
   1  -2   4   89.29   24.61
   1  -2   4  125.75   32.05
  -1   2  -5  165.71   36.25
   1  -2   5  119.53   29.63
   1  -2   5  168.56   43.14
  -1   2  -6  142.24   31.85
   1  -2   6   18.85   30.03
   1  -2   6  121.60   30.31
  -1   2  -7 1245.03  142.72
   1  -2   7  607.22  246.71
   1  -2   7 1214.36  141.66
  -1   2  -8  102.17   35.77
   1  -2   8   99.87   44.76
  -1   2  -9    5.20   30.11
   1  -2   9   10.36   36.43
  -1   2 -10   35.75   37.53
   1  -2  10   43.95   43.12
   1  -1 -10   -0.60   38.11
   1  -1  -9   10.74   41.33
  -1   1   9   24.53   40.06
   1  -1  -8  287.91   48.85
  -1   1   8  103.85   41.12
  -1   1   8  234.86   48.82
   1  -1  -7  992.73   59.94
  -1   1   7  810.03   94.10
  -1   1   7  869.44  150.97
   1  -1  -6    4.97   25.36
  -1   1   6   -0.74   22.56
  -1   1   6    2.85   23.94
   1  -1  -5   11.37   17.30
  -1   1   5    0.96   17.63
  -1   1   5    0.91   19.30
   1  -1  -4 1031.58   77.19
  -1   1   4 1101.55   79.19
  -1   1   4 1126.79   88.79
   1  -1  -3 2551.51  149.94
  -1   1   3 2637.09  165.76
  -1   1   3 1766.80  132.16
   1  -1  -2  549.20   48.40
  -1   1   2  516.99   44.08
  -1   1   2  479.94   41.02
   1  -1  -1   71.66   23.14
   1  -1  -1   67.69   26.60
  -1   1   1   71.64   28.09
   1  -1   0 1511.31  127.87
   1  -1   0 1754.16  108.82
  -1   1   0 1496.94   85.51
  -1   1  -1 1407.86  106.17
   1  -1   1 1338.77   87.98
   1  -1   1 1422.23   99.40
   1  -1   2 6787.05  385.94
  -1   1  -3 2449.44  163.15
   1  -1   3 1988.22  232.09
   1  -1   3 2285.90  149.08
  -1   1  -4   26.87   21.64
   1  -1   4   19.37   17.71
   1  -1   4   21.49   20.21
  -1   1  -5  126.70   33.21
   1  -1   5   98.38   28.62
   1  -1   5  103.04   34.58
  -1   1  -6  213.44   34.70
   1  -1   6  219.30   39.56
   1  -1   6  242.95   41.02
  -1   1  -7 1531.37  180.20
   1  -1   7 1403.61  185.94
   1  -1   7 1678.24  189.07
  -1   1  -8  133.09   38.98
   1  -1   8   71.69   45.97
   1  -1   8  138.50   45.36
  -1   1  -9    8.91   32.73
   1  -1   9    5.86   39.35
  -1   1 -10   17.81   30.64
   1  -1  10   13.14   50.32
   1   0 -10    7.23   35.39
   1   0  -9   19.71   28.17
  -1   0   9   35.56   36.62
   1   0  -8  385.97   48.50
  -1   0   8  345.37   61.99
  -1   0   8  421.49   59.84
   1   0  -7 1747.34  190.61
  -1   0   7 1517.76  215.29
  -1   0   7 1547.21  239.87
   1   0  -6   42.38   28.69
  -1   0   6   27.28   23.42
  -1   0   6   18.71   28.21
   1   0  -5  120.23   28.24
  -1   0   5   94.97   31.14
  -1   0   5   80.13   34.23
   1   0  -4    6.42   18.84
  -1   0   4   -0.86   14.82
  -1   0   4    8.28   23.14
   1   0  -3 4576.54  239.18
  -1   0   3 3361.82  235.09
  -1   0   3 4597.22  249.32
   1   0  -2 4976.19  282.36
   1   0  -2 5489.78  299.73
  -1   0   2 5010.47  258.40
   1   0  -1 1682.90  102.10
   1   0  -1 1715.11  102.58
  -1   0   1 1657.83  100.20
   1   0   0  981.69   82.63
   1   0   0 1030.63   96.95
   1   0   0 1127.97   78.74
  -1   0   0 1150.00   74.84
  -1   0  -1   64.08   27.20
   1   0   1   73.94   23.19
  -1   0  -1   63.50   19.50
  -1   0  -2  507.67   42.03
   1   0   2  481.04   39.60
  -1   0  -3 2919.02  167.01
   1   0   3 2920.30  167.34
   1   0   3 3064.64  181.12
  -1   0  -4 1241.03   88.26
   1   0   4 1261.83   88.91
   1   0   4  848.91  117.49
  -1   0  -5  117.56   29.35
   1   0   5   98.97   28.34
   1   0   5  104.96   32.10
  -1   0  -6    2.90   18.41
   1   0   6    1.06   25.67
   1   0   6   22.13   30.77
  -1   0  -7  752.95  146.25
   1   0   7 1072.68   92.60
   1   0   7 1175.06   85.80
  -1   0  -8  481.07   61.69
   1   0   8  416.46   63.83
   1   0   8  486.32   67.26
  -1   0  -9    3.38   32.87
   1   0   9    2.22   37.71
   1   0   9   -6.95   44.31
  -1   0 -10   -4.17   44.71
   1   1 -10   66.26   43.60
  -1  -1  10   67.01   48.45
   1   1  -9   53.75   35.18
  -1  -1   9   41.48   41.38
   1   1  -8   66.16   35.57
  -1  -1   8   61.23   37.18
   1   1  -7 1211.26  136.55
  -1  -1   7  690.96  150.58
  -1  -1   7 1280.22  150.52
   1   1  -6  428.02   47.81
  -1  -1   6  161.15   87.07
  -1  -1   6  415.09   53.85
   1   1  -5  128.37   32.33
  -1  -1   5   63.83   26.67
  -1  -1   5   87.57   27.45
   1   1  -4   53.85   24.45
  -1  -1   4   11.32   17.50
  -1  -1   4   40.60   24.85
   1   1  -3 3848.96  205.13
  -1  -1   3 1968.92  366.54
  -1  -1   3 3695.43  202.91
   1   1  -2 3625.15  200.16
   1   1  -2 3342.67  188.86
  -1  -1   2 3434.85  183.16
   1   1  -1  245.95   30.59
   1   1  -1  259.85   31.75
  -1  -1   1  259.54   30.99
  -1  -1   0   70.19   24.40
   1   1   0   69.08   22.81
  -1  -1   0   55.06   22.25
  -1  -1  -1   41.10   23.19
   1   1   1   36.33   22.53
  -1  -1  -1   33.26   19.42
  -1  -1  -2  929.28   74.77
   1   1   2  913.21   66.58
  -1  -1  -2  712.47   98.24
  -1  -1  -3 1632.36  102.93
   1   1   3 1608.37  105.59
  -1  -1  -3 1165.81  193.84
  -1  -1  -4 1123.38  184.10
   1   1   4 1444.66  110.97
  -1  -1  -4  732.45  276.22
  -1  -1  -5   55.70   24.80
   1   1   5   40.32   27.94
  -1  -1  -5   18.27   23.99
  -1  -1  -6  101.14   35.13
   1   1   6   81.13   32.30
  -1  -1  -6   15.18   33.72
  -1  -1  -7  237.65   43.72
   1   1   7  223.17   48.85
  -1  -1  -7  175.40   37.96
  -1  -1  -8  696.26   61.74
   1   1   8  623.11   95.33
  -1  -1  -9  295.46   65.32
   1   1   9  196.44   55.06
   1   2 -10  117.23   39.53
  -1  -2  10   60.47   45.24
   1   2  -9  114.90   31.12
  -1  -2   9   76.23   38.39
   1   2  -8   63.33   29.32
  -1  -2   8   46.10   31.82
   1   2  -7 1097.15  125.41
  -1  -2   7 1208.60  144.26
   1   2  -6 2131.45  147.32
  -1  -2   6 2015.95  137.72
   1   2  -5  115.46   29.48
  -1  -2   5  123.44   32.56
   1   2  -4  164.70   37.05
  -1  -2   4  150.20   37.79
   1   2  -3  413.73   37.29
  -1  -2   3  437.35   44.08
   1   2  -2 1140.27   77.45
   1   2  -2 1047.75   79.57
  -1  -2   2 1295.45   91.65
  -1  -2   1 1835.80  116.83
   1   2  -1 1601.22  109.88
  -1  -2   1 1476.36  132.28
  -1  -2   0 1062.15   81.18
   1   2   0 1012.26   72.73
  -1  -2   0  981.80   74.94
  -1  -2  -1   18.74   17.73
   1   2   1   12.35   20.94
  -1  -2  -1    9.34   16.67
  -1  -2  -2   79.14   26.87
   1   2   2   77.73   22.50
  -1  -2  -2   71.68   21.97
  -1  -2  -3 1029.41  118.47
   1   2   3 1109.86   82.77
  -1  -2  -3  753.88  153.30
  -1  -2  -4 1797.49  117.41
   1   2   4 1712.10  119.43
  -1  -2  -4  493.04  460.84
  -1  -2  -5  100.03   33.62
   1   2   5   88.21   30.26
  -1  -2  -6    4.50   24.66
   1   2   6   -3.06   30.86
  -1  -2  -6   10.23   16.29
  -1  -2  -7  487.82   57.64
   1   2   7  477.59   53.83
  -1  -2  -8  244.72   42.09
   1   2   8  481.04   71.33
  -1  -2  -9  162.97   49.38
   1   2   9  170.91   52.11
   1   3 -10  264.26   45.92
  -1  -3  10  247.73   62.98
   1   3  -9   19.20   37.76
  -1  -3   9   33.32   43.20
   1   3  -8   13.69   37.11
  -1  -3   8    5.76   38.37
   1   3  -7  319.82   44.30
  -1  -3   7  274.39   51.28
   1   3  -6 1440.21  160.35
  -1  -3   6 1409.83  161.59
   1   3  -5  159.89   31.83
  -1  -3   5  172.98   35.06
   1   3  -4  120.49   33.34
  -1  -3   4  138.58   39.20
   1   3  -3   74.17   23.14
   1   3  -3   52.41   19.17
  -1  -3   3   94.40   32.05
   1   3  -2 1927.04  117.18
   1   3  -2 1443.93  218.92
  -1  -3   2 1972.69  128.37
  -1  -3   1 1223.00   87.72
   1   3  -1 1248.54   87.62
  -1  -3   1 1164.28   87.19
  -1  -3   0 1104.03   80.17
   1   3   0 1123.10   79.57
  -1  -3   0 1142.93   84.69
  -1  -3  -1   81.06   28.54
   1   3   1   81.28   28.09
  -1  -3  -1   74.32   23.04
  -1  -3  -2    4.65   22.69
   1   3   2    1.03   20.92
  -1  -3  -2   -2.53   16.82
  -1  -3  -3  312.62   42.69
   1   3   3  262.05   38.04
  -1  -3  -3   67.92   41.52
  -1  -3  -4 3172.14  118.17
   1   3   4 2854.41  294.35
  -1  -3  -4 1462.19  613.01
  -1  -3  -5  907.88  155.58
   1   3   5 1237.38   81.57
  -1  -3  -6   15.94   28.87
   1   3   6   -0.22   33.64
  -1  -3  -7   26.37   34.41
   1   3   7   32.84   29.10
  -1  -3  -8   60.44   51.88
   1   3   8   52.74   35.84
   1   4 -10  295.82   46.93
  -1  -4  10  301.62   76.19
   1   4  -9   29.63   44.31
  -1  -4   9   64.31   56.26
   1   4  -8  129.81   31.00
  -1  -4   8  142.89   40.90
   1   4  -7   38.62   38.12
  -1  -4   7   59.05   43.62
   1   4  -6  590.72   52.69
  -1  -4   6  558.75   52.54
   1   4  -5 1471.91  162.15
  -1  -4   5 1544.13  176.59
   1   4  -4    8.62   18.34
  -1  -4   4    0.38   33.52
   1   4  -3    1.56   21.47
   1   4  -3    4.35   15.44
  -1  -4   3   15.41   33.24
  -1  -4   2  330.83   57.72
   1   4  -2  279.24   58.05
  -1  -4   2  329.66   59.33
  -1  -4   1  896.34   75.09
   1   4  -1  991.77   79.87
  -1  -4   1  953.88   87.67
  -1  -4   0 1370.75  105.01
   1   4   0 1418.57  104.65
  -1  -4   0 1516.54  122.58
  -1  -4  -1  308.83  128.85
   1   4   1  250.70   34.27
  -1  -4  -1  247.59   54.76
  -1  -4  -2  593.81   59.00
   1   4   2  561.73   53.47
  -1  -4  -2  156.34  121.24
  -1  -4  -3   99.63   32.66
   1   4   3   84.70   29.61
  -1  -4  -4  367.75   45.77
   1   4   4  651.57   58.28
  -1  -4  -5  349.16   51.98
   1   4   5  259.88   45.59
  -1  -4  -6    8.97   38.29
   1   4   6    7.30   35.04
  -1  -4  -7   -0.93   39.58
   1   4   7   -8.28   41.58
   1   5  -9    8.59   37.15
  -1  -5   9   18.51   57.08
   1   5  -8   18.79   37.24
  -1  -5   8   10.33   50.31
   1   5  -7   -8.14   42.03
  -1  -5   7  -10.18   35.01
   1   5  -6  528.31   63.08
  -1  -5   6  517.62   65.98
   1   5  -5 1226.21   76.67
  -1  -5   5 1229.90   73.98
   1   5  -4    7.02   19.43
  -1  -5   4    7.27   28.77
   1   5  -3  149.94   28.67
   1   5  -3   99.63   31.14
  -1  -5   3  154.86   44.49
  -1  -5   2   20.79   24.05
   1   5  -2    0.10   21.17
  -1  -5   2   23.80   30.76
  -1  -5   1 1344.83  150.77
   1   5  -1 1024.36  250.96
  -1  -5   1 1569.11  198.16
  -1  -5   0 1391.18  152.47
   1   5   0 1450.99  162.06
  -1  -5   0  960.38  284.30
  -1  -5  -1  529.87   68.84
   1   5   1  523.26   69.67
  -1  -5  -1  391.40   79.94
  -1  -5  -2    9.39   22.96
   1   5   2    3.81   26.92
  -1  -5  -3  145.01   34.28
   1   5   3  166.38   33.02
  -1  -5  -4  436.14   50.69
   1   5   4  454.42   45.72
  -1  -5  -5  655.47   67.85
   1   5   5  582.27   62.32
  -1  -5  -6  191.29   49.51
   1   5   6  194.65   49.89
   1   6  -8   65.17   48.43
  -1  -6   8  103.37   62.67
   1   6  -7  225.45   44.49
  -1  -6   7  206.17   49.89
   1   6  -6  202.28   42.92
  -1  -6   6  190.58   58.61
   1   6  -5  711.65   61.99
  -1  -6   5  850.62   82.67
   1   6  -4  508.66   58.80
  -1  -6   4  601.43   82.82
   1   6  -3  193.39   41.13
  -1  -6   3  201.34   47.31
  -1  -6   2   16.01   26.75
   1   6  -2   12.18   25.87
  -1  -6   2   12.68   38.47
  -1  -6   1  221.17   45.94
   1   6  -1   52.18   24.07
  -1  -6   1  151.56   58.66
  -1  -6   0   33.98   31.67
   1   6   0   44.06   32.87
  -1  -6   0   23.08   34.56
  -1  -6  -1  484.98   49.46
   1   6   1  466.77   51.56
  -1  -6  -2   78.71   29.55
   1   6   2   61.15   34.46
  -1  -6  -3   -0.94   28.31
   1   6   3    9.55   31.12
  -1  -6  -4   79.12   57.16
   1   6   4   63.76   35.41
   1   7  -7   -2.20   38.47
  -1  -7   7   27.97   60.20
   1   7  -6  128.45   36.52
  -1  -7   6  135.44   53.86
   1   7  -5  369.85   47.42
  -1  -7   5  275.76   61.11
   1   7  -4  558.47   48.10
  -1  -7   4  683.78   75.66
   1   7  -3    3.43   32.46
  -1  -7   3    7.96   59.31
  -1  -7   2   21.49   29.30
  -1  -7   2   14.40   47.59
  -1  -7   1    6.70   34.36
   1   7  -1    2.32   33.80
  -1  -7   0  308.15   46.33
   1   7   0  319.99   48.09
  -1  -7  -1  448.69   49.83
   1   7   1  365.53   53.63
  -1  -7  -2  100.40   34.96
   1   7   2  145.54   39.51
   1   8  -4  111.68   34.93
   1   8  -3  140.47   39.26
  -1  -8   1   13.31   45.44
   2  -9   0   78.98   48.75
  -2   9   0   55.82   45.87
   2  -9   1  445.55   58.75
   2  -9   2  303.34   59.05
   2  -9   3  105.25   42.99
  -2   9  -4  100.91   47.62
   2  -8  -3  769.74   75.60
  -2   8   3  833.15   73.55
   2  -8  -2  272.80   46.56
  -2   8   2  401.50   55.55
   2  -8  -1   -7.10   40.49
  -2   8   1    1.01   32.84
   2  -8   0   16.37   38.42
  -2   8   0    4.29   33.52
   2  -8   1 1410.41   86.56
  -2   8  -1 1292.52   93.41
  -2   8  -2  142.89   38.34
   2  -8   3   59.64   32.68
   2  -8   3   66.63   46.50
  -2   8  -4  111.27   36.80
   2  -8   4   68.35   47.72
  -2   8  -5    1.54   35.47
   2  -8   5    4.30   39.71
  -2   8  -6  211.98   42.14
   2  -8   6  167.70   58.73
  -2   8  -7   28.52   43.01
   2  -8   7   21.34   49.26
   2  -7  -5   43.50   39.40
  -2   7   5   43.75   34.48
   2  -7  -4  226.68   58.52
  -2   7   4  222.26   46.66
   2  -7  -3  406.96   46.07
  -2   7   3  429.21   54.82
   2  -7  -2 1435.71   94.67
  -2   7   2 1475.04   96.31
   2  -7  -1  600.47   68.89
  -2   7   1  512.47   69.52
   2  -7   0   30.29   36.30
  -2   7   0   41.07   37.69
   2  -7   1   16.32   37.81
  -2   7  -1   30.29   29.08
   2  -7   2  272.52   43.73
  -2   7  -2  242.27   41.09
   2  -7   2  165.20   65.80
   2  -7   3  622.53   80.70
   2  -7   3  464.07  107.03
  -2   7  -4   81.87   28.34
   2  -7   4   72.09   35.42
  -2   7  -5    2.68   23.32
   2  -7   5   11.31   42.82
  -2   7  -6    6.82   31.42
   2  -7   6    6.90   34.50
  -2   7  -7  386.77   50.07
   2  -7   7  309.41   58.70
  -2   7  -8  492.90   56.81
   2  -7   8  412.19   57.82
   2  -6  -6  247.69   54.56
  -2   6   6  273.49   55.90
   2  -6  -5   15.74   42.94
  -2   6   5    7.60   33.04
   2  -6  -4  703.58   65.73
  -2   6   4  701.24   63.10
   2  -6  -3  540.11   69.97
  -2   6   3  509.89   64.04
   2  -6  -2 1043.99   64.91
  -2   6   2 1092.82   67.01
   2  -6  -1   40.57   31.63
  -2   6   1   26.20   28.97
   2  -6   0   25.64   33.12
  -2   6   0   37.28   31.00
   2  -6   1   13.97   21.50
  -2   6  -1   12.60   23.16
   2  -6   1   16.01   26.87
   2  -6   2  327.06   53.67
  -2   6  -2  219.81   72.59
   2  -6   2  389.81   65.24
   2  -6   3  440.63   63.15
  -2   6  -3  190.18  117.61
   2  -6   3  576.37   81.31
  -2   6  -4    5.88   20.03
  -2   6  -4   15.36   19.73
   2  -6   4   17.07   34.79
  -2   6  -5  235.49   35.09
   2  -6   5  190.63   46.08
  -2   6  -6  192.51   38.92
   2  -6   6  158.71   48.32
  -2   6  -7  529.93   58.58
   2  -6   7  479.33   56.99
  -2   6  -8  208.59   46.46
   2  -6   8  315.40   49.38
  -2   6  -9  112.26   46.56
   2  -6   9  155.19   46.38
   2  -5  -7  942.85   74.04
  -2   5   7 1157.13   89.22
   2  -5  -6  466.37   46.71
  -2   5   6  509.18   60.80
   2  -5  -5  140.11   48.07
  -2   5   5  123.45   36.55
   2  -5  -4  106.54   38.72
  -2   5   4  119.28   43.80
   2  -5  -3  113.55   32.96
  -2   5   3  102.53   32.08
   2  -5  -2 2180.85  148.90
  -2   5   2 2249.08  150.83
   2  -5  -1  530.25   56.08
  -2   5   1  518.15   48.20
   2  -5   0   32.03   30.13
  -2   5   0   20.64   17.76
   2  -5   0   24.15   22.33
   2  -5   1  781.62   72.20
  -2   5  -1  426.71   63.35
   2  -5   1  287.86   81.46
   2  -5   2 1773.23  120.34
  -2   5  -2 2107.02  136.60
   2  -5   2 1972.66  156.49
  -2   5  -3 3452.99  204.80
   2  -5   3 2719.72  512.59
   2  -5   3 3415.78  217.46
  -2   5  -4 1216.76   91.11
   2  -5   4  718.38  248.60
   2  -5   4 1162.60  102.73
  -2   5  -5   33.12   29.85
   2  -5   5   51.60   28.84
  -2   5  -6   34.75   30.72
   2  -5   6   32.81   35.51
  -2   5  -7  149.18   52.29
   2  -5   7  231.46   53.68
  -2   5  -8  454.43   45.42
   2  -5   8  472.92   60.55
  -2   5  -9   39.12   30.54
   2  -5   9   86.82   40.03
   2  -4  -8   51.15   41.23
  -2   4   8  104.91   47.24
   2  -4  -7  412.55   48.37
  -2   4   7  525.71   52.19
   2  -4  -6    0.96   35.32
  -2   4   6    7.40   31.70
   2  -4  -5  177.17   33.97
  -2   4   5  179.95   33.85
   2  -4  -4   -0.31   33.40
  -2   4   4    3.81   22.15
   2  -4  -3   27.11   26.75
  -2   4   3   41.61   26.40
   2  -4  -2   71.92   29.61
  -2   4   2   68.61   29.70
   2  -4  -1 2793.05  187.42
  -2   4   1 2623.93  166.53
  -2   4   1 1626.68  292.58
   2  -4   0 2464.42  176.23
  -2   4   0 2450.35  169.57
   2  -4   0 2672.01  212.38
   2  -4   1  228.88   44.63
   2  -4   1  211.15   43.95
   2  -4   2  566.45   74.54
   2  -4   2  737.01   66.30
   2  -4   2  620.53   64.06
  -2   4  -3 1919.64  124.93
   2  -4   3 1465.11  251.29
   2  -4   3 1874.45  128.95
  -2   4  -4 1510.35  112.11
   2  -4   4 1426.52  136.71
   2  -4   4 1432.31  119.85
  -2   4  -5  162.87   41.23
   2  -4   5  174.50   38.73
   2  -4   5  234.56   44.08
  -2   4  -6    4.92   25.87
   2  -4   6   -0.26   17.35
   2  -4   6    0.41   28.85
  -2   4  -7   49.64   27.18
   2  -4   7   57.13   48.68
  -2   4  -8   80.40   34.17
   2  -4   8   90.07   57.03
  -2   4  -9  196.19   47.16
   2  -4   9  211.05   50.67
  -2   4 -10   72.40   36.55
   2  -4  10  117.44   56.43
   2  -3  -9  139.68   44.23
  -2   3   9  118.79   47.34
   2  -3  -8   10.79   30.67
  -2   3   8   12.15   30.81
   2  -3  -7   97.33   43.17
  -2   3   7  158.23   45.89
   2  -3  -6  770.60   62.55
  -2   3   6  742.10   58.10
   2  -3  -5  201.45   37.29
  -2   3   5  250.25   46.48
   2  -3  -4   41.27   24.83
  -2   3   4   45.42   20.84
   2  -3  -3  222.51   43.02
  -2   3   3  211.48   37.38
   2  -3  -2 3197.73  173.36
  -2   3   2 3053.09  166.81
  -2   3   2 2233.65  137.33
   2  -3  -1 9999.00 1204.24
   2  -3  -1 9096.88  479.17
   2  -3   0  876.19  119.22
   2  -3   0  779.49   56.89
  -2   3   0  781.34   47.95
   2  -3   1   80.40   23.52
   2  -3   1   95.10   24.13
   2  -3   1   96.42   26.93
   2  -3   2    7.90   18.59
   2  -3   2    4.30   20.92
   2  -3   2   12.68   23.14
  -2   3  -3 2940.51  240.57
   2  -3   3 3096.89  194.68
   2  -3   3 3115.71  184.32
  -2   3  -4  242.65   41.63
   2  -3   4  200.54   37.89
   2  -3   4  213.90   42.87
  -2   3  -5   18.77   21.73
   2  -3   5   16.35   18.44
   2  -3   5   18.21   25.91
  -2   3  -6   72.22   26.88
   2  -3   6   66.18   24.63
   2  -3   6   83.78   35.27
  -2   3  -7   45.16   31.02
   2  -3   7    6.51   24.30
   2  -3   7   33.16   33.87
  -2   3  -8  100.36   38.29
   2  -3   8   74.64   44.96
  -2   3  -9  151.63   38.65
   2  -3   9  179.55   41.02
  -2   3 -10  254.19   56.26
   2  -3  10  362.56   66.15
   2  -2  -9   10.05   38.52
  -2   2   9   -2.65   33.77
   2  -2  -8   -8.08   30.69
  -2   2   8   -5.48   31.65
   2  -2  -7   28.11   32.13
  -2   2   7   14.10   23.59
   2  -2  -6  600.62   77.67
  -2   2   6  750.24   93.59
  -2   2   6  441.44   89.01
   2  -2  -5 1675.28  115.79
  -2   2   5 1835.43  150.34
  -2   2   5  402.31  424.18
   2  -2  -4 4551.89  285.64
  -2   2   4 4821.69  303.65
  -2   2   4 2212.80  979.45
   2  -2  -3  181.19   30.82
  -2   2   3  171.19   28.47
  -2   2   3  172.02   27.61
   2  -2  -2  406.63   40.22
   2  -2  -2  399.25   41.25
  -2   2   2  350.40   46.65
   2  -2  -1 2634.90  147.51
   2  -2  -1 2402.58  142.24
  -2   2   1 2572.91  140.34
   2  -2   1   45.62   20.61
   2  -2   1   58.27   27.58
  -2   2  -1   50.95   16.16
  -2   2  -2 2745.79  166.26
   2  -2   2 2692.13  179.16
   2  -2   2 2919.40  192.84
  -2   2  -3   33.22   18.99
   2  -2   3   37.24   23.27
   2  -2   3   35.49   23.04
  -2   2  -4  493.73   42.94
   2  -2   4  377.10   66.11
   2  -2   4  433.25   67.65
  -2   2  -5 2385.99  170.65
   2  -2   5 2215.10  162.98
   2  -2   5 2036.95  149.48
  -2   2  -6    2.27   27.38
   2  -2   6    0.63   20.24
   2  -2   6   25.49   31.90
  -2   2  -7   55.72   32.01
   2  -2   7   32.01   28.74
   2  -2   7   46.65   38.75
  -2   2  -8   41.98   31.17
   2  -2   8   25.62   35.27
   2  -2   8   52.69   39.16
  -2   2  -9  808.23   70.88
   2  -2   9  859.47   73.21
  -2   2 -10  358.76   60.32
   2  -2  10  404.99   62.84
   2  -1 -10  216.91   37.71
   2  -1  -9   76.72   40.16
   2  -1  -8   25.92   32.71
  -2   1   8   18.62   33.82
  -2   1   8    9.78   35.36
   2  -1  -7 1049.69   69.36
  -2   1   7 1085.08   92.27
  -2   1   7  542.68  211.50
   2  -1  -6  824.22   72.98
  -2   1   6  850.24   76.00
  -2   1   6  789.93   70.58
   2  -1  -5 1337.17   99.78
  -2   1   5 1041.72  186.37
  -2   1   5  465.56  383.45
   2  -1  -4  814.28   72.83
  -2   1   4  876.72   74.17
  -2   1   4  447.20   73.08
   2  -1  -3  101.14   29.13
  -2   1   3  104.81   25.57
   2  -1  -2  374.60   37.54
   2  -1  -2  425.10   43.01
  -2   1   2  399.66   36.73
   2  -1  -1  609.01   53.07
   2  -1  -1  691.67   54.69
  -2   1   1  670.21   46.20
   2  -1   0 4470.93  266.61
  -2   1   0 4600.41  221.91
   2  -1   1 1083.06   79.06
  -2   1  -1 1064.97   67.82
  -2   1  -2  450.38   37.72
   2  -1   2  515.27   43.95
  -2   1  -2  483.42   36.33
  -2   1  -3    9.58   16.90
   2  -1   3    9.10   21.65
   2  -1   3    7.18   21.20
  -2   1  -4  579.06  320.19
   2  -1   4 1446.38  103.49
   2  -1   4 1407.53  105.11
  -2   1  -5 1111.60   88.81
   2  -1   5 1046.38   86.36
   2  -1   5 1088.77   95.16
  -2   1  -6  979.39  116.42
   2  -1   6  892.07  106.19
   2  -1   6  976.94  119.27
  -2   1  -7  774.04   66.00
   2  -1   7  481.02   81.03
   2  -1   7  732.36   65.57
  -2   1  -8   10.63   30.46
   2  -1   8   -2.32   27.91
   2  -1   8    1.87   49.05
  -2   1  -9  132.64   48.60
   2  -1   9  117.96   50.83
   2  -1   9  151.06   52.37
   2   0 -10  696.16   59.62
   2   0  -9  659.15   60.72
  -2   0   9  628.82   67.45
   2   0  -8   25.04   30.23
  -2   0   8   28.02   28.32
   2   0  -7   18.85   30.33
  -2   0   7   19.70   21.09
  -2   0   7   10.68   25.31
   2   0  -6   -1.85   26.24
  -2   0   6   -3.64   18.26
  -2   0   6    8.36   33.32
   2   0  -5 3434.07  214.33
  -2   0   5 2637.01  315.69
  -2   0   5 3723.41  242.57
   2   0  -4  234.39   46.80
  -2   0   4  204.94   42.72
  -2   0   4  256.49   48.00
   2   0  -3    7.71   19.65
   2   0  -3    4.11   20.26
  -2   0   3    3.64   22.35
   2   0  -2 4222.15  350.17
   2   0  -2 4981.80  267.32
  -2   0   2 4641.65  242.64
   2   0  -1  344.59   39.50
   2   0  -1  330.38   37.79
  -2   0   1  354.02   35.97
  -2   0   0 9096.65  417.98
  -2   0  -1 2305.97  142.82
   2   0   1 2374.84  156.74
  -2   0  -1 2322.16  129.84
  -2   0  -2   96.11   21.98
   2   0   2  105.49   27.11
  -2   0  -2  107.78   23.69
  -2   0  -3   27.46   19.55
   2   0   3   35.18   19.38
  -2   0  -3   31.65   18.61
  -2   0  -4 4637.39  299.40
   2   0   4 4329.24  269.49
  -2   0  -4 4254.86  265.93
  -2   0  -5  709.27  280.20
   2   0   5 1306.69   91.82
  -2   0  -5 1345.13   96.62
  -2   0  -6  233.48  122.89
   2   0   6  520.66   69.36
  -2   0  -6  592.37   76.09
  -2   0  -7   -1.21   33.12
   2   0   7    5.05   24.78
  -2   0  -7    4.65   32.92
  -2   0  -8   -1.52   34.91
   2   0   8  -10.91   43.97
  -2   0  -8   13.44   31.50
  -2   0  -9   -1.31   37.08
   2   0   9   37.08   45.41
   2   1 -10  438.44   53.57
  -2  -1  10  422.35   67.21
   2   1  -9  101.84   44.64
  -2  -1   9  149.46   52.59
   2   1  -8  188.09   44.20
  -2  -1   8  201.54   57.74
   2   1  -7   12.91   31.19
  -2  -1   7    9.35   38.95
   2   1  -6   37.77   28.52
  -2  -1   6    5.64   17.00
  -2  -1   6   39.13   33.45
   2   1  -5    6.94   23.54
  -2  -1   5    0.45   12.56
  -2  -1   5   11.60   27.06
   2   1  -4  471.32   70.04
   2   1  -4  472.92   76.28
  -2  -1   4  497.22   50.02
   2   1  -2   44.99   20.74
   2   1  -2   44.58   19.81
  -2  -1   2   40.19   22.25
   2   1  -1  155.67   26.67
   2   1  -1  198.09   28.82
  -2  -1   1  210.11   29.80
  -2  -1   0 1180.90   83.49
   2   1   0 1235.45   81.52
  -2  -1   0 1084.99   91.47
  -2  -1  -2  976.54  309.84
   2   1   2 1605.44  110.39
  -2  -1  -2 1493.48  127.31
  -2  -1  -3  109.73   41.27
   2   1   3  199.12   37.48
  -2  -1  -3  171.11   40.90
  -2  -1  -4   27.05   22.00
   2   1   4   29.25   21.09
  -2  -1  -4   27.01   21.20
  -2  -1  -5  370.73   57.82
   2   1   5  371.02   52.89
  -2  -1  -5  314.61   47.61
  -2  -1  -6  615.51   58.66
   2   1   6  530.17   46.48
  -2  -1  -6  446.97   76.03
  -2  -1  -7   91.51   32.01
   2   1   7  108.79   37.56
  -2  -1  -7   31.65   31.63
  -2  -1  -8   31.88   41.52
   2   1   8    7.18   29.50
   2   1   9   13.26   49.92
   2   2 -10  198.24   40.16
  -2  -2  10  217.38   75.37
   2   2  -9  269.44   46.43
  -2  -2   9  315.54   56.12
   2   2  -8   11.52   37.54
  -2  -2   8   20.19   47.09
   2   2  -7  162.52   44.78
  -2  -2   7  176.89   50.09
   2   2  -6   59.14   26.32
  -2  -2   6   53.67   34.36
   2   2  -5  489.81   53.45
  -2  -2   5  475.13   56.08
   2   2  -4 2293.54  149.34
  -2  -2   4 2336.35  154.11
   2   2  -3 1188.07   96.74
   2   2  -3  964.01  131.80
  -2  -2   3 1246.36   98.71
   2   2  -2  727.28   65.70
   2   2  -2  759.54   65.07
  -2  -2   2  797.48   67.21
   2   2  -1  139.31   26.73
   2   2  -1   73.35   22.76
  -2  -2   1  129.91   25.67
  -2  -2   0 2588.69  455.15
   2   2   0 3420.62  202.56
  -2  -2   0 3510.81  184.35
  -2  -2  -1 2111.54  150.10
   2   2   1 1950.45  134.11
  -2  -2  -1 1875.43  138.20
  -2  -2  -2    9.98   18.39
   2   2   2   34.36   24.15
  -2  -2  -2   45.07   25.64
  -2  -2  -3   -1.84   24.33
   2   2   3   15.26   22.99
  -2  -2  -3    4.80   23.94
  -2  -2  -4    9.65   25.76
   2   2   4    0.36   20.03
  -2  -2  -4   -1.84   16.83
  -2  -2  -5   92.23   65.63
   2   2   5  277.13   40.49
  -2  -2  -5  163.64   43.50
  -2  -2  -6   13.16   34.70
   2   2   6   21.50   30.86
  -2  -2  -6    0.13   19.63
  -2  -2  -7  499.03   69.29
   2   2   7  489.64   52.06
  -2  -2  -8   -0.26   35.29
   2   2   8    3.56   38.07
   2   3 -10    9.78   38.29
  -2  -3  10   12.32   61.83
   2   3  -9  124.83   34.89
  -2  -3   9  130.19   53.05
   2   3  -8  472.96   49.79
  -2  -3   8  476.10   57.06
   2   3  -7  383.85   52.27
  -2  -3   7  393.68   63.20
   2   3  -6    1.34   21.55
  -2  -3   6  -12.10   39.46
   2   3  -5  137.94   31.32
  -2  -3   5  123.75   47.09
   2   3  -4 1268.29  106.88
  -2  -3   4 1356.42  104.47
   2   3  -3 4250.29  251.16
   2   3  -3 1118.63  887.75
  -2  -3   3 4295.35  256.24
   2   3  -2 1278.78  403.96
   2   3  -2 1239.85   96.26
  -2  -3   2 1218.84  590.34
  -2  -3   1 1018.35   83.61
   2   3  -1 1021.46   81.76
  -2  -3   1  994.86   79.49
  -2  -3   0    4.11   23.70
   2   3   0    8.29   19.73
  -2  -3   0    7.91   24.88
  -2  -3  -1  570.65   60.97
   2   3   1  632.75   60.20
  -2  -3  -1  636.42   65.19
  -2  -3  -2 1647.70  360.10
   2   3   2 2210.51  148.98
  -2  -3  -3  191.77   34.61
   2   3   3  196.82   35.89
  -2  -3  -3  151.93   36.73
  -2  -3  -4    5.08   28.80
   2   3   4   11.62   28.62
  -2  -3  -4    0.46   20.24
  -2  -3  -5   68.55   34.83
   2   3   5   81.87   39.36
  -2  -3  -6  503.37   61.10
   2   3   6  446.54   45.92
  -2  -3  -7  451.59  116.67
   2   3   7  540.20   70.28
   2   4  -9  201.58   46.30
  -2  -4   9  241.20   64.18
   2   4  -8  342.68   44.91
  -2  -4   8  326.51   50.29
   2   4  -7  373.84   49.86
  -2  -4   7  373.09   52.80
   2   4  -6  201.82   39.03
  -2  -4   6  195.49   46.63
   2   4  -5  332.34   39.76
  -2  -4   5  320.55   52.56
   2   4  -4    8.94   28.32
  -2  -4   4    4.83   38.57
   2   4  -3  891.22  104.42
   2   4  -3  374.33  163.51
  -2  -4   3  922.86  111.01
   2   4  -2  179.07   30.95
   2   4  -2  184.55   34.43
  -2  -4   2  193.74   34.12
  -2  -4   1   67.40   24.60
   2   4  -1   70.28   30.46
  -2  -4   1   85.56   33.54
  -2  -4   0   39.53   29.07
   2   4   0   43.78   26.67
  -2  -4   0   53.62   28.31
  -2  -4  -1   32.30   29.02
   2   4   1   16.92   27.63
  -2  -4  -1   43.77   28.72
  -2  -4  -2  978.51   94.62
   2   4   2  947.93   64.49
  -2  -4  -2  903.26  120.36
  -2  -4  -3  303.60   48.55
   2   4   3  286.78   48.22
  -2  -4  -4  509.21   55.62
   2   4   4  449.04   55.27
  -2  -4  -5   -6.08   27.94
   2   4   5   -4.65   35.14
  -2  -4  -6  429.29   61.53
   2   4   6  375.44   43.53
   2   5  -8  709.97   86.82
  -2  -5   8  725.81   89.88
   2   5  -7  252.54   46.32
  -2  -5   7  221.13   49.97
   2   5  -6   29.80   43.50
  -2  -5   6    5.25   38.72
   2   5  -5   47.52   26.37
  -2  -5   5   69.11   35.84
   2   5  -4   12.51   30.77
  -2  -5   4   -5.93   38.14
   2   5  -3  989.40   59.81
  -2  -5   3 1081.73   85.18
   2   5  -2  337.47   46.18
   2   5  -2  280.06   42.71
  -2  -5   2  284.10   50.80
  -2  -5   1   20.23   28.14
   2   5  -1   27.78   30.89
  -2  -5   1   27.11   34.83
  -2  -5   0   51.68   30.94
   2   5   0   15.53   24.07
  -2  -5   0   71.08   33.49
  -2  -5  -1  889.05   95.06
   2   5   1  889.62   93.59
  -2  -5  -1  774.89  107.68
  -2  -5  -2  920.31   81.14
   2   5   2  873.49   70.12
  -2  -5  -3  136.27   37.21
   2   5   3  381.87   49.26
  -2  -5  -4   50.52   30.97
   2   5   4   97.58   45.26
  -2  -5  -5   28.22   44.88
   2   5   5   58.48   42.34
   2   6  -7   43.73   46.45
  -2  -6   7   44.64   53.67
   2   6  -6  291.19   59.84
  -2  -6   6  287.23   69.84
   2   6  -5   -3.64   35.08
  -2  -6   5   -1.41   44.84
   2   6  -4   43.93   36.19
  -2  -6   4   54.49   52.79
   2   6  -3   68.07   28.26
  -2  -6   3   66.08   56.96
   2   6  -2 1225.00   88.36
  -2  -6   2 1125.98  140.77
  -2  -6   1  930.84   78.35
   2   6  -1  543.69  179.39
  -2  -6   1  919.31  150.49
  -2  -6   0    0.35   32.03
   2   6   0    3.54   30.89
  -2  -6  -1   -4.59   25.46
   2   6   1    3.39   27.35
  -2  -6  -2  387.61   57.08
   2   6   2  355.45   54.13
  -2  -6  -3  419.95   72.97
   2   6   3  627.10   59.44
   2   7  -5   14.50   50.42
  -2  -7   5   44.74   65.75
   2   7  -4   78.48   39.66
  -2  -7   4   77.14   54.06
   2   7  -3  158.31   36.47
  -2  -7   3  142.84   65.19
   2   7  -2  346.33   71.16
  -2  -7   1  358.99   56.60
  -2  -7   0   44.08   33.40
   3  -9  -1  238.10   50.07
  -3   9   1  298.98   61.25
   3  -9   0   77.01   44.13
  -3   9   0   53.58   43.85
   3  -9   1   71.26   42.62
  -3   9  -1   26.04   32.61
   3  -9   2   73.03   40.90
   3  -9   3  215.79   56.46
  -3   9  -4  373.26   50.14
  -3   9  -5   24.17   37.16
   3  -8  -3   48.83   38.50
  -3   8   3   21.35   46.45
   3  -8  -2  148.08   55.07
  -3   8   2  123.62   38.49
   3  -8  -1  933.14   73.76
  -3   8   1  999.45   67.19
   3  -8   0  529.59   60.88
  -3   8   0  644.02   56.00
   3  -8   1  349.98   54.92
  -3   8  -1  150.39   61.48
   3  -8   2   54.54   38.27
  -3   8  -2   75.93   34.55
   3  -8   3    7.12   37.15
  -3   8  -3   -1.04   22.63
   3  -8   3   -9.22   38.20
  -3   8  -4  164.69   41.38
   3  -8   4  102.28   40.94
  -3   8  -5  685.05   60.73
   3  -8   5  597.95   63.76
  -3   8  -6   52.09   36.50
   3  -8   6   26.19   46.20
  -3   8  -7   87.25   36.65
   3  -8   7   85.22   42.13
   3  -7  -5  377.13   63.45
  -3   7   5  374.88   48.09
   3  -7  -4  506.59   61.18
  -3   7   4  527.50   59.57
   3  -7  -3    3.76   41.38
  -3   7   3   16.44   38.02
   3  -7  -2  283.27   43.78
  -3   7   2  306.90   40.70
   3  -7  -1  223.98   54.86
  -3   7   1  228.90   44.66
   3  -7   0  271.49   46.56
  -3   7   0  320.97   49.91
   3  -7   1  102.13   30.06
  -3   7  -1  118.70   32.00
   3  -7   1   52.74   34.73
   3  -7   2    7.47   30.69
  -3   7  -2   -2.71   23.46
   3  -7   2   -7.76   35.01
   3  -7   3   64.13   42.67
  -3   7  -3   37.00   30.89
   3  -7   3   94.50   47.24
  -3   7  -4   -0.79   23.74
  -3   7  -4   11.37   25.21
   3  -7   4    0.91   37.84
  -3   7  -5 1016.70   77.39
   3  -7   5  833.06   68.65
  -3   7  -6  168.43   39.23
   3  -7   6  214.15   43.22
  -3   7  -7   -2.30   28.64
   3  -7   7    9.53   56.81
  -3   7  -8   14.70   42.48
   3  -7   8   18.64   55.22
   3  -6  -6   77.01   53.40
  -3   6   6  102.89   38.40
   3  -6  -5 1508.72   83.92
  -3   6   5 1344.17   85.83
   3  -6  -4  706.01   65.39
  -3   6   4  688.48   59.29
   3  -6  -3   35.62   40.42
  -3   6   3   27.81   35.64
   3  -6  -2    1.95   31.73
  -3   6   2    8.09   25.62
   3  -6  -1   17.08   29.91
  -3   6   1   24.10   31.62
   3  -6   0 1225.03  139.25
  -3   6   0 1174.46  135.62
  -3   6   0  922.03  150.85
   3  -6   1  575.14   78.03
  -3   6  -1  574.88   74.57
   3  -6   1  121.47   95.59
   3  -6   2  140.69   35.19
   3  -6   2  135.65   36.80
  -3   6  -2   39.50   19.05
   3  -6   2  137.97   39.46
   3  -6   3   -2.58   25.84
   3  -6   3   -3.08   30.94
   3  -6   3   -6.01   34.25
  -3   6  -4  122.61   27.84
   3  -6   4   89.24   38.87
   3  -6   4  150.52   42.82
  -3   6  -5  544.45  148.78
   3  -6   5  415.98  186.80
   3  -6   5  944.57   63.86
  -3   6  -6  317.21   43.67
   3  -6   6  368.28   52.90
  -3   6  -7   88.06   33.16
   3  -6   7   86.21   46.73
  -3   6  -8    7.70   33.39
   3  -6   8   14.37   32.73
   3  -6   9  116.68   54.23
   3  -5  -7   33.14   33.34
  -3   5   7   31.57   31.77
   3  -5  -6   10.81   30.90
  -3   5   6   17.79   33.26
   3  -5  -5  287.07   52.84
  -3   5   5  355.68   48.19
   3  -5  -4  544.04   51.98
  -3   5   4  547.28   53.72
   3  -5  -3   98.74   30.84
  -3   5   3  126.40   32.64
   3  -5  -2    3.74   31.30
  -3   5   2    1.75   25.57
   3  -5  -1  191.88   34.76
  -3   5   1  184.80   28.29
  -3   5   1  132.51   24.18
   3  -5   0  496.08   55.88
   3  -5   0  522.58   61.59
  -3   5   0  529.60   52.37
   3  -5   1 1301.79  102.27
   3  -5   1 1239.68  107.96
   3  -5   1 1095.13  268.23
   3  -5   2 1194.84  101.44
   3  -5   2 1273.73   96.04
   3  -5   2 1416.21  111.90
  -3   5  -3   29.80   23.09
   3  -5   3   23.90   24.80
   3  -5   3   30.18   25.87
  -3   5  -4    2.37   16.02
   3  -5   4    6.22   23.29
   3  -5   4   11.07   28.84
  -3   5  -5  384.93  130.11
   3  -5   5  354.39   84.90
   3  -5   5  731.92   94.37
  -3   5  -6 1762.00   86.82
   3  -5   6  991.29  188.87
   3  -5   6 1861.07   94.29
  -3   5  -7   78.20   33.22
   3  -5   7   77.10   41.65
  -3   5  -8   85.80   36.86
   3  -5   8  131.42   47.29
  -3   5  -9   45.87   36.83
   3  -5   9   83.74   39.40
   3  -4  -8  165.78   44.59
  -3   4   8  164.14   61.89
   3  -4  -7   32.30   38.52
  -3   4   7   21.77   43.24
   3  -4  -6   69.01   35.75
  -3   4   6   81.67   32.36
   3  -4  -5  156.21   32.44
  -3   4   5  133.05   28.04
   3  -4  -4 1998.88  214.40
  -3   4   4 1924.44  202.89
   3  -4  -3  619.72   56.02
  -3   4   3  584.64   55.88
   3  -4  -2   91.44   31.24
  -3   4   2   83.59   29.28
  -3   4   2   53.52   26.07
   3  -4  -1   96.82   29.81
   3  -4  -1  100.86   33.59
  -3   4   1   98.49   24.85
   3  -4   0  968.34   83.78
   3  -4   0 1018.87   84.06
  -3   4   0 1014.58   75.37
   3  -4   1 1213.55  127.28
   3  -4   1 1526.27  113.39
  -3   4  -1 1483.33   98.71
   3  -4   2  785.83   78.03
   3  -4   2  987.05   85.30
   3  -4   2  987.43   85.60
  -3   4  -3 1405.86   95.16
   3  -4   3 1364.10  107.26
   3  -4   3 1341.95  104.86
  -3   4  -4    2.20   14.20
   3  -4   4    6.41   23.64
   3  -4   4   -2.57   20.10
  -3   4  -5    3.59   18.06
   3  -4   5   22.48   22.28
   3  -4   5   45.17   23.87
  -3   4  -6  154.39   30.26
   3  -4   6   59.82   32.66
   3  -4   6  146.74   32.31
  -3   4  -7  189.00   38.67
   3  -4   7   77.10   42.82
   3  -4   7  209.68   48.53
  -3   4  -8   -2.12   26.04
   3  -4   8   13.69   46.46
  -3   4  -9    3.10   31.50
   3  -4   9   24.40   49.97
   3  -3  -9   50.60   35.44
   3  -3  -8  324.19   49.99
  -3   3   8  295.52   50.92
   3  -3  -7  270.07   40.70
  -3   3   7  324.89   56.53
   3  -3  -6   21.87   37.41
  -3   3   6   16.45   33.95
   3  -3  -5  114.51   33.37
  -3   3   5  119.80   30.46
   3  -3  -4 1815.65  118.27
  -3   3   4 1796.93  117.16
  -3   3   4  472.66  454.17
   3  -3  -3 1343.42   97.83
  -3   3   3 1284.44   95.48
  -3   3   3 1138.54  147.42
   3  -3  -2 1084.43   82.96
   3  -3  -2 1046.31   83.76
  -3   3   2 1116.98   82.87
   3  -3  -1   51.86   22.46
   3  -3  -1   52.56   25.71
  -3   3   1   41.04   19.81
   3  -3   0 1035.95   93.01
   3  -3   0 1181.27   85.07
  -3   3   0 1142.07   74.27
   3  -3   1  946.03  261.62
   3  -3   1 1762.57  117.86
  -3   3  -1 1674.52   98.79
  -3   3  -2 2169.91  137.21
   3  -3   2 2345.27  157.72
  -3   3  -2 2224.47  139.74
  -3   3  -3   20.26   16.27
   3  -3   3   16.45   21.17
   3  -3   3   32.36   27.26
  -3   3  -4  775.15  113.64
   3  -3   4  819.33   70.22
   3  -3   4  854.97   72.78
  -3   3  -5   28.06   21.97
   3  -3   5   21.54   21.70
   3  -3   5   35.11   26.58
  -3   3  -6  474.51   58.28
   3  -3   6  446.74   53.17
   3  -3   6  471.12   44.66
  -3   3  -7 1434.10  135.47
   3  -3   7  736.88  115.57
   3  -3   7 1401.16  133.05
  -3   3  -8    3.31   23.70
   3  -3   8    0.40   32.11
   3  -3   8    9.50   45.90
   3  -3   9    5.18   36.45
   3  -2  -9  124.33   37.76
   3  -2  -8  547.94   55.75
  -3   2   8  469.18   80.70
   3  -2  -7  951.29   91.39
  -3   2   7  645.87  157.54
  -3   2   7  679.13  117.63
   3  -2  -6   35.85   23.46
  -3   2   6   42.64   29.71
  -3   2   6   31.09   28.64
   3  -2  -5   18.47   28.21
  -3   2   5   14.32   22.05
  -3   2   5   17.08   24.35
   3  -2  -4  871.96   74.27
  -3   2   4  742.77   59.91
  -3   2   4  930.65   77.72
   3  -2  -3 2956.27  212.84
   3  -2  -3 2896.51  192.45
  -3   2   3 2781.93  175.78
   3  -2  -2 1523.27  101.34
   3  -2  -2 1400.58   94.78
  -3   2   2 1344.05  126.53
   3  -2  -1  179.57   30.54
   3  -2  -1  216.55   32.92
  -3   2   1  199.12   27.46
   3  -2   0   29.17   17.84
   3  -2   0   52.92   28.75
  -3   2   0   42.54   19.05
   3  -2   1  812.61   57.44
  -3   2  -1  803.71   47.23
  -3   2  -2  795.36   50.09
   3  -2   2  961.01   72.22
  -3   2  -2  877.40  113.32
  -3   2  -3 1097.26  200.08
   3  -2   3 1539.31  117.46
  -3   2  -3 1432.93  104.48
  -3   2  -4  288.31   54.71
   3  -2   4  304.30   52.75
  -3   2  -4  278.97   45.67
  -3   2  -5    2.22   19.09
   3  -2   5    8.69   21.42
   3  -2   5   21.82   24.55
  -3   2  -6  171.86   37.11
   3  -2   6  180.18   32.10
   3  -2   6  180.03   45.19
  -3   2  -7  881.87  266.01
   3  -2   7 1196.53  125.80
   3  -2   7 1449.84  140.01
  -3   2  -8  253.20   49.66
   3  -2   8  211.04   43.53
  -3   2  -9   14.70   29.51
   3  -1  -9  -13.69   46.71
   3  -1  -8  290.43   41.70
  -3   1   8  169.72   51.60
  -3   1   8  246.10   50.04
   3  -1  -7 1170.01  115.46
  -3   1   7  600.60  128.65
  -3   1   7  818.80  169.36
   3  -1  -6   87.50   35.87
  -3   1   6   18.34   24.71
  -3   1   6   40.72   31.05
   3  -1  -5   32.51   31.57
  -3   1   5   29.15   21.93
  -3   1   5   32.97   29.96
   3  -1  -4  180.60   34.70
   3  -1  -4  214.73   45.64
  -3   1   4  215.97   41.70
   3  -1  -3 2597.41  170.83
   3  -1  -3 2798.12  183.14
  -3   1   3 2704.72  170.96
   3  -1  -2  110.97   25.16
   3  -1  -2  114.47   27.46
  -3   1   2  121.81   25.03
   3  -1  -1  134.61   28.37
   3  -1  -1  386.85   40.80
  -3   1   1  379.63   36.60
   3  -1   0    8.67   20.21
  -3   1   0    5.88   17.65
   3  -1   1  630.26   48.86
  -3   1  -1  590.95   40.52
   3  -1   2 1865.43  128.70
  -3   1  -2 1728.80  114.75
  -3   1  -3  572.11  284.20
   3  -1   3 1726.71  117.83
  -3   1  -3 1703.02  115.34
  -3   1  -4  580.60   68.30
   3  -1   4  724.45   63.78
  -3   1  -4  678.27   55.65
  -3   1  -5    2.58   21.82
   3  -1   5   14.88   22.35
  -3   1  -5    2.93   27.10
  -3   1  -6  127.53   32.51
   3  -1   6  139.59   37.84
  -3   1  -6  145.30   34.71
  -3   1  -7   67.17   38.12
  -3   1  -7  487.44   66.01
  -3   1  -8  306.13   60.05
   3  -1   8  231.81   61.33
  -3   1  -8  300.26   48.24
   3  -1   9   -0.58   55.17
  -3   1  -9   17.28   36.71
   3   0  -9   40.06   34.35
  -3   0   9    1.54   44.18
   3   0  -8  346.64   47.38
  -3   0   8  392.59   55.72
  -3   0   7  616.95  285.91
  -3   0   7  520.99   59.86
   3   0  -6  356.08   56.05
  -3   0   6  186.06   75.47
  -3   0   6  418.25   65.02
   3   0  -5   51.12   30.39
  -3   0   5   34.94   25.03
  -3   0   5   38.04   23.04
   3   0  -4  469.17   68.65
   3   0  -4  508.81   50.11
  -3   0   4  458.36   69.82
   3   0  -3  336.74   54.58
   3   0  -3  140.19   32.03
  -3   0   3  289.17   47.99
   3   0  -2 1918.43  168.35
   3   0  -2 2087.04  132.74
  -3   0   2 1920.00  112.08
   3   0  -1 1676.51  105.63
   3   0   0  140.59   92.83
   3   0   0  371.24   42.05
  -3   0   0  385.26   37.61
   3   0   1    1.75   11.70
   3   0   1   13.57   23.32
  -3   0  -1   20.69   18.97
  -3   0  -2  586.86  190.64
   3   0   2 1040.53   81.61
  -3   0  -2 1093.57   80.17
   3   0   4 1102.36  235.25
  -3   0  -4 1712.64  115.29
  -3   0  -5    3.29   23.94
   3   0   5   -0.73   30.44
  -3   0  -5    0.68   19.22
  -3   0  -6   13.47   26.67
   3   0   6   43.87   25.14
  -3   0  -6   51.99   31.45
  -3   0  -7  373.94   72.32
   3   0   7  434.49   60.70
  -3   0  -7  234.13   79.04
   3   0   8  311.40   72.67
  -3   0  -8  315.29   57.47
   3   1  -9   26.67   27.93
  -3  -1   9   25.76   46.40
   3   1  -8   11.22   33.74
  -3  -1   8    9.19   42.99
   3   1  -7  249.90   42.46
  -3  -1   7  289.70   59.44
   3   1  -6  307.09   54.46
  -3  -1   6  337.12   58.00
   3   1  -5   16.83   28.54
   3   1  -5   -0.43   20.87
  -3  -1   5   12.33   23.62
   3   1  -4   23.92   20.44
   3   1  -4   23.34   22.31
  -3  -1   4   16.78   26.04
   3   1  -3 1298.73  113.72
   3   1  -3 1331.27  112.11
  -3  -1   3 1295.20   91.94
   3   1  -2 1614.43  154.89
   3   1  -2 1828.28  125.39
  -3  -1   2 1769.47  119.35
   3   1  -1  921.52  127.28
   3   1  -1  734.17   65.73
  -3  -1   1 1148.39   85.38
   3   1   0 1526.93  110.31
  -3  -1   0 1474.51   99.57
  -3  -1  -1   37.81   30.66
   3   1   1  114.18   32.86
  -3  -1  -1  101.12   27.66
  -3  -1  -2   75.70   47.56
   3   1   2  141.84   33.95
  -3  -1  -2  156.16   33.49
  -3  -1  -3  447.85   93.97
   3   1   3  548.04   53.05
  -3  -1  -3  566.70   55.98
  -3  -1  -4  531.22  267.76
   3   1   4 1216.59  135.24
  -3  -1  -4 1290.85  144.43
  -3  -1  -5   84.77   31.91
   3   1   5  107.28   34.61
  -3  -1  -5  100.81   26.88
  -3  -1  -6   36.81   43.05
   3   1   6  135.84   37.91
  -3  -1  -6   66.05   28.65
   3   1   7    3.49   29.05
  -3  -1  -7   -3.74   29.83
   3   1   8   67.35   47.56
   3   2  -9   65.68   38.92
  -3  -2   9   20.74   54.77
   3   2  -8   82.68   48.37
  -3  -2   8   65.27   36.28
   3   2  -7  322.36   49.87
  -3  -2   7  268.28   53.05
   3   2  -6 1779.27   80.99
  -3  -2   6 1792.36   94.90
   3   2  -5  633.87   78.33
  -3  -2   5  663.00   82.80
   3   2  -4    7.32   28.16
   3   2  -4    3.39   19.80
  -3  -2   4   -1.18   23.60
   3   2  -3  184.47   30.74
   3   2  -3  145.24   37.28
  -3  -2   3  189.14   31.35
   3   2  -2 1011.09   94.87
   3   2  -2 1738.22  121.47
  -3  -2   2 1684.37  107.38
   3   2  -1 1102.82   99.05
   3   2  -1  754.91  173.78
  -3  -2   1 1085.41   82.29
  -3  -2   0  625.21   60.53
   3   2   0  608.94   58.17
  -3  -2   0  615.25   58.02
  -3  -2  -1    2.62   18.87
   3   2   1    3.94   22.43
  -3  -2  -1    3.19   20.23
  -3  -2  -2   60.90   25.86
   3   2   2   75.52   25.49
  -3  -2  -2   43.49   21.52
  -3  -2  -3   86.59   29.66
   3   2   3   83.53   27.06
  -3  -2  -3   76.43   25.36
  -3  -2  -4  523.40   93.99
   3   2   4  566.32   46.94
  -3  -2  -4  279.52   93.38
  -3  -2  -5    6.51   28.69
   3   2   5    5.91   33.97
  -3  -2  -5    8.54   26.25
  -3  -2  -6   16.07   34.15
   3   2   6   13.76   32.64
   3   2   7  129.36   48.65
   3   3  -9   37.23   46.96
  -3  -3   9   71.89   46.37
   3   3  -8   -5.78   44.68
  -3  -3   8  -17.35   52.82
   3   3  -7  327.84   49.05
  -3  -3   7  365.16   57.01
   3   3  -6  646.35   72.17
  -3  -3   6  621.65   75.76
   3   3  -5 1141.42   70.67
  -3  -3   5 1021.73   66.13
   3   3  -4   -6.37   21.62
  -3  -3   4   -8.13   31.77
   3   3  -3   50.79   24.47
   3   3  -3   54.96   25.19
  -3  -3   3   70.15   33.98
   3   3  -2   95.59   27.81
   3   3  -2   19.76   22.00
  -3  -3   2  132.61   33.62
   3   3  -1  803.06  131.07
   3   3  -1  771.06  111.30
  -3  -3   1  870.28  103.23
  -3  -3   0  766.00   96.31
   3   3   0  680.12   93.03
  -3  -3   0  760.40   91.06
  -3  -3  -1   -6.70   24.05
   3   3   1   -1.13   19.35
  -3  -3  -1   -1.64   22.31
  -3  -3  -2   55.04   29.68
   3   3   2   53.43   31.35
  -3  -3  -2   52.42   28.69
  -3  -3  -3   11.84   26.14
   3   3   3   26.80   26.72
  -3  -3  -3   24.93   28.77
  -3  -3  -4 1073.42   94.93
   3   3   4 1155.73   83.63
  -3  -3  -4  586.61  230.22
  -3  -3  -5  392.94  200.39
   3   3   5  979.04   77.58
   3   3   6   98.26   31.86
   3   4  -8   -5.13   45.69
  -3  -4   8    7.43   46.32
   3   4  -7    5.18   27.69
  -3  -4   7   -3.56   45.54
   3   4  -6  468.49   59.24
  -3  -4   6  459.05   61.38
   3   4  -5  766.96   83.38
  -3  -4   5  831.62   90.73
   3   4  -4    3.15   36.47
  -3  -4   4    2.60   29.98
   3   4  -3  114.68   31.80
   3   4  -3   65.29   26.49
  -3  -4   3   93.38   30.38
   3   4  -2   -0.07   25.56
   3   4  -2    1.26   25.13
  -3  -4   2   -0.70   29.33
   3   4  -1  304.07   41.68
   3   4  -1  241.30   45.94
  -3  -4   1  248.79   40.92
  -3  -4   0   34.88   31.35
   3   4   0  104.24   35.29
  -3  -4   0   89.11   28.21
  -3  -4  -1  375.38   55.04
   3   4   1  381.32   56.40
  -3  -4  -1  380.11   54.31
  -3  -4  -2   59.19   49.26
   3   4   2  204.02   44.66
  -3  -4  -2  102.23   43.02
  -3  -4  -3   86.62   35.11
   3   4   3   97.32   42.64
  -3  -4  -4  455.54   60.63
   3   4   4  483.15   49.83
   3   4   5  308.83   49.25
   3   5  -7   85.36   36.73
  -3  -5   7   78.10   52.08
   3   5  -6  277.07   72.09
  -3  -5   6  286.11   50.04
   3   5  -5  413.86   54.00
  -3  -5   5  374.33   51.28
   3   5  -4   98.92   39.69
  -3  -5   4  106.47   39.63
   3   5  -3   31.80   38.65
  -3  -5   3   39.23   32.59
   3   5  -2   20.10   40.74
   3   5  -2   16.06   41.76
  -3  -5   2   -0.18   38.07
   3   5  -1  368.79   96.51
   3   5  -1  531.42   69.57
  -3  -5   1  462.68   68.84
  -3  -5   0  739.89   69.99
   3   5   0  643.92   95.54
  -3  -5   0  714.24   74.89
  -3  -5  -1  887.22   74.09
   3   5   1 1004.76   72.73
  -3  -5  -1  769.29   98.04
  -3  -5  -2   23.77   35.62
   3   5   2   35.27   45.74
  -3  -5  -3   12.33   40.11
   3   5   3    6.52   36.40
   3   6  -5   76.54   44.61
  -3  -6   5   97.00   55.87
   3   6  -4  502.94   50.67
  -3  -6   4  353.68   62.92
   3   6  -3  142.47   43.20
  -3  -6   3  164.12   45.65
   3   6  -2  149.69   44.71
  -3  -6   2  167.10   44.41
   3   6  -1   81.14   36.32
  -3  -6   1   32.96   50.60
  -3  -6   0  239.89   56.36
   3   6   0  218.40   58.52
  -3  -6  -1  269.80   55.12
   3   6   1  224.84   47.06
   4  -9   0   16.75   40.14
  -4   9   0  -15.41   52.94
   4  -9   1  363.81   46.02
  -4   9  -1  309.71   51.76
   4  -9   2  118.02   38.35
  -4   9  -2   61.58   57.24
   4  -9   3  139.68   51.10
  -4   9  -4   18.29   38.49
   4  -8  -3  179.07   49.69
  -4   8   3  251.03   45.02
   4  -8  -2  376.87   59.67
  -4   8   2  369.68   52.92
   4  -8  -1    1.32   32.84
  -4   8   1   -8.67   37.44
   4  -8   0    7.17   31.67
  -4   8   0    2.73   28.98
   4  -8   1  135.89   41.68
  -4   8  -1  273.69   45.19
   4  -8   2  344.01   67.80
  -4   8  -2  439.88   55.82
  -4   8  -2  321.69   41.71
   4  -8   3  340.78   70.27
  -4   8  -3  250.71   75.42
   4  -8   3  388.57   77.97
  -4   8  -4   -6.21   32.30
   4  -8   4   -1.69   51.15
  -4   8  -5  292.36   53.20
   4  -8   5  288.84   65.78
  -4   8  -6  190.89   46.99
   4  -8   6  142.31   50.11
   4  -7  -5  -10.53   47.21
  -4   7   5   -1.36   29.37
   4  -7  -4    9.50   40.70
  -4   7   4   41.25   41.96
   4  -7  -3  139.13   44.11
  -4   7   3  140.75   37.59
   4  -7  -2 1392.47   94.06
  -4   7   2 1469.48   88.76
   4  -7  -1  100.08   43.65
  -4   7   1  101.36   29.27
   4  -7   0   -2.96   24.40
  -4   7   0    7.71   32.31
   4  -7   1   21.98   22.55
  -4   7  -1   34.50   35.94
  -4   7  -1    6.85   22.18
   4  -7   2 1421.04  137.46
   4  -7   2  931.88  101.01
   4  -7   2  637.69   81.51
  -4   7  -2 1136.99  105.82
   4  -7   3  411.58  262.77
   4  -7   3 1106.58  234.10
   4  -7   3 1938.69  185.66
  -4   7  -4   51.17   32.03
   4  -7   4   57.09   42.03
   4  -7   4   55.09   41.22
  -4   7  -5   57.99   31.29
   4  -7   5   39.26   40.26
  -4   7  -6   31.25   30.04
   4  -7   6   42.96   47.06
   4  -7   7  104.48   61.23
   4  -6  -6   14.52   51.12
  -4   6   6   20.36   44.05
   4  -6  -5  106.02   40.34
  -4   6   5   91.36   30.77
   4  -6  -4   68.45   34.30
  -4   6   4   83.97   27.05
   4  -6  -3  124.41   41.05
  -4   6   3  115.64   30.95
   4  -6  -2 1339.60   81.23
  -4   6   2 1267.46   64.01
   4  -6  -1  528.15   51.56
  -4   6   1  625.30   45.17
   4  -6   0  478.77   54.06
   4  -6   0  453.01   56.41
  -4   6   0  106.21  129.30
   4  -6   1   24.18   24.58
   4  -6   1   26.52   30.52
  -4   6  -1   21.57   20.92
   4  -6   2  289.65   55.50
   4  -6   2  359.47   46.53
  -4   6  -2  392.74   41.58
  -4   6  -3   23.21   18.24
   4  -6   3  107.15   35.13
   4  -6   3  142.03   40.97
  -4   6  -4   25.99   22.05
   4  -6   4   23.41   25.97
   4  -6   4   32.05   44.26
  -4   6  -5   -0.31   19.60
   4  -6   5    3.61   30.61
   4  -6   5   15.06   35.32
  -4   6  -6   19.42   26.01
   4  -6   6   26.80   50.04
   4  -6   7   78.96   50.11
   4  -6   8  330.73   50.34
   4  -5  -7  670.85   71.59
  -4   5   7  819.30   59.66
   4  -5  -6  278.34   45.46
  -4   5   6  248.56   41.60
   4  -5  -5  215.74   48.05
  -4   5   5  227.26   42.38
   4  -5  -4    1.59   33.52
  -4   5   4    3.46   19.00
   4  -5  -3  457.78   47.82
  -4   5   3  459.20   43.02
   4  -5  -2 1789.85  195.79
  -4   5   2 1687.18  180.58
  -4   5   2 1163.61  164.26
   4  -5  -1 1687.83  200.06
   4  -5  -1 1863.38  199.45
  -4   5   1 1226.47  281.65
   4  -5   0   36.73   26.95
   4  -5   0   23.12   33.31
  -4   5   0   20.96   18.77
   4  -5   1  886.04   86.52
   4  -5   1  880.35   77.47
  -4   5  -1  607.15  135.12
   4  -5   2   17.96   22.02
   4  -5   2   23.17   33.11
  -4   5  -2   33.14   24.78
  -4   5  -3  659.78  405.49
   4  -5   3 1279.49  143.83
  -4   5  -3 1250.59  135.06
  -4   5  -4  115.69  162.42
   4  -5   4  517.04   56.81
   4  -5   4  671.63   63.40
  -4   5  -5    9.57   23.80
   4  -5   5   65.07   25.94
   4  -5   5   84.72   33.79
  -4   5  -6   -4.50   20.58
   4  -5   6   -0.45   34.61
   4  -5   6    0.00   36.04
   4  -5   7   35.72   31.55
   4  -5   8  240.53   56.08
   4  -4  -8   38.67   34.30
  -4   4   8   16.92   45.11
   4  -4  -7  120.84   41.88
  -4   4   7   69.57   36.70
   4  -4  -6  684.14   58.95
  -4   4   6  769.14   62.24
   4  -4  -5  952.19   94.93
  -4   4   5 1008.04  104.22
   4  -4  -4  294.86   45.60
  -4   4   4  286.39   32.01
   4  -4  -3   29.71   25.09
  -4   4   3   43.24   21.45
  -4   4   3   11.21   21.06
   4  -4  -2   29.63   21.87
   4  -4  -2   12.96   21.12
  -4   4   2   34.27   20.69
   4  -4  -1  593.00   69.06
   4  -4  -1  652.82   64.62
  -4   4   1  371.12  131.88
   4  -4   0  460.28   63.30
   4  -4   0  529.70   55.95
  -4   4   0  526.74   50.22
   4  -4   1  130.99   32.49
   4  -4   1  158.03   34.75
  -4   4  -1  143.42   26.45
  -4   4  -2    6.16   14.63
   4  -4   2   22.26   28.54
  -4   4  -2   17.56   23.31
  -4   4  -3  419.29  282.31
   4  -4   3 1172.53  100.79
  -4   4  -3 1181.67   80.76
  -4   4  -4  236.79  181.37
   4  -4   4  725.18   96.12
  -4   4  -4  699.49   81.92
   4  -4   5  459.04   54.23
   4  -4   5  496.78   48.82
   4  -4   6    5.02   31.60
   4  -4   6   -0.93   26.04
   4  -4   7   44.84   32.03
   4  -4   7  124.23   35.59
   4  -4   8  152.41   49.39
   4  -3  -8   31.04   44.56
  -4   3   8   25.06   45.77
   4  -3  -7  511.86   58.88
  -4   3   7  622.70   60.85
   4  -3  -6  602.40   70.15
  -4   3   6  638.44   79.70
   4  -3  -5   28.41   34.78
  -4   3   5   30.99   25.21
  -4   3   5   20.94   25.01
   4  -3  -4    3.63   26.83
  -4   3   4   -2.05   19.62
  -4   3   4    3.39   24.08
   4  -3  -3  519.99   53.22
   4  -3  -3  482.72   51.33
  -4   3   3  210.59  113.67
   4  -3  -2  937.70   77.47
   4  -3  -1  861.01  239.21
   4  -3  -1 1526.24  110.41
  -4   3   1 1379.58  123.80
   4  -3   0 2380.73  152.34
  -4   3   0 2350.47  147.22
   4  -3   1   -0.46   12.78
   4  -3   1    4.12   27.53
  -4   3  -1   -0.93   21.22
   4  -3   2   66.26   28.37
  -4   3  -2   81.51   23.49
   4  -3   3  825.56   74.61
  -4   3  -3  767.82   62.41
   4  -3   4  652.11   82.00
  -4   3  -4  606.91   72.80
   4  -3   5 1114.21   90.79
  -4   3  -5 1123.73   58.42
   4  -3   6   41.33   26.02
  -4   3  -6   43.05   23.59
   4  -3   7   38.90   38.27
  -4   3  -7   79.14   31.57
   4  -3   8   43.85   43.34
  -4   3  -8   27.76   27.78
  -4   3  -9   68.93   38.64
   4  -2  -9  237.11   45.04
   4  -2  -8  123.98   41.76
  -4   2   8   84.90   47.33
   4  -2  -7    8.87   28.60
  -4   2   7    2.57   35.74
  -4   2   7    7.38   39.86
   4  -2  -6    5.94   24.53
  -4   2   6    4.63   21.95
  -4   2   6    1.37   31.80
   4  -2  -5 1214.66  146.10
  -4   2   5 1114.46  134.18
  -4   2   5 1301.49  150.35
   4  -2  -4  921.35   76.69
   4  -2  -4  977.75   82.22
  -4   2   4  392.11  190.38
   4  -2  -3   48.85   25.92
   4  -2  -3   32.13   21.64
  -4   2   3   25.53   19.30
   4  -2  -2   12.37   19.68
   4  -2  -2    7.71   24.70
  -4   2   2   12.94   18.46
   4  -2  -1  265.15  112.23
   4  -2  -1  617.86   60.82
  -4   2   1  606.26   54.39
   4  -2   0 7404.34  231.33
  -4   2   0 7200.07  413.10
   4  -2   1   39.91   24.71
  -4   2  -1   31.77   22.88
   4  -2   2   72.12   30.04
  -4   2  -2   77.44   26.58
   4  -2   3   60.68   26.29
  -4   2  -3   54.34   21.09
   4  -2   4 1598.81  175.25
  -4   2  -4 1590.26  176.47
   4  -2   5  360.74   45.65
  -4   2  -5  355.30   40.21
   4  -2   6    4.59   39.51
  -4   2  -6    3.99   27.20
   4  -2   7   18.37   50.21
  -4   2  -7    4.70   37.21
   4  -2   8   13.49   46.48
  -4   2  -8   27.28   42.44
   4  -1  -9   13.52   36.37
   4  -1  -8    0.23   39.60
  -4   1   8   12.94   43.77
   4  -1  -7   98.91   39.10
  -4   1   7  117.43   41.68
  -4   1   7  140.60   46.20
   4  -1  -6  175.31   41.70
  -4   1   6  188.56   35.95
  -4   1   6  190.84   46.56
   4  -1  -5 1530.59  185.68
   4  -1  -5 1572.78  213.70
  -4   1   5 1174.75  189.77
   4  -1  -4  277.38   42.48
   4  -1  -4  243.02   41.48
  -4   1   4  271.62   38.88
   4  -1  -3 1102.18  112.00
   4  -1  -3  979.95  119.98
  -4   1   3 1136.48   81.66
   4  -1  -2    4.25   19.62
   4  -1  -2   11.54   23.84
  -4   1   2   13.69   20.84
   4  -1  -1  329.81   81.95
   4  -1  -1  523.78   51.76
  -4   1   1  526.62   51.73
   4  -1   0 2044.05  137.62
  -4   1   0 2057.76  129.16
   4  -1   1 1786.59  128.80
  -4   1  -1 1683.99  112.15
   4  -1   2  204.10   39.03
  -4   1  -2  201.42   31.10
   4  -1   3  335.12   45.27
  -4   1  -3  320.60   42.34
   4  -1   4   96.99   30.84
  -4   1  -4   86.26   24.90
   4  -1   5  112.02   30.90
  -4   1  -5  116.07   34.45
   4  -1   6  551.09   65.00
  -4   1  -6  352.78   52.82
   4  -1   7  135.85   44.66
  -4   1  -7  154.74   46.81
   4  -1   8   32.91   37.87
  -4   1  -8   55.97   54.77
   4   0  -9  293.57   47.72
  -4   0   9  216.57   64.44
   4   0  -8  228.32   40.03
  -4   0   8  245.88   58.83
   4   0  -7    7.08   32.92
  -4   0   7   -1.49   37.39
   4   0  -6  118.34   42.56
  -4   0   6   49.97   26.39
  -4   0   6  110.08   41.76
   4   0  -5  761.96  101.85
   4   0  -5  378.70  178.82
  -4   0   5  806.24   97.05
   4   0  -4 1246.93  135.17
   4   0  -4 1167.88  157.57
  -4   0   4 1299.74   91.90
   4   0  -3  241.94  136.40
   4   0  -3  546.88   57.82
  -4   0   3  521.76   52.52
   4   0  -2   68.17   24.28
   4   0  -2   74.54   26.01
  -4   0   2   71.91   28.45
   4   0  -1  290.39  113.29
   4   0  -1  513.07   46.48
  -4   0   1  520.30   51.88
   4   0   0  819.02   70.14
  -4   0   0  833.39   64.66
   4   0   1  655.46   62.65
  -4   0  -1  643.90   55.60
   4   0   2  198.32   34.61
  -4   0  -2  170.73   33.45
   4   0   3    1.18   30.99
  -4   0  -3   -0.08   16.67
   4   0   4  235.01   40.32
  -4   0  -4  231.76   38.70
   4   0   5 1128.81  112.56
  -4   0  -5 1111.91  105.43
   4   0   6  462.16   49.61
  -4   0  -6  420.00   68.02
   4   0   7   84.49   41.07
  -4   0  -7   76.87   43.19
   4   0   8  -23.42   42.89
   4   1  -9  237.59   56.89
  -4  -1   9  307.77   65.35
   4   1  -8  223.88   54.06
  -4  -1   8  136.88   45.67
   4   1  -7   37.94   36.67
  -4  -1   7   51.50   40.09
   4   1  -6   19.88   36.48
  -4  -1   6   37.68   41.47
   4   1  -5   61.36   32.34
   4   1  -5   55.44   28.12
  -4  -1   5   64.84   30.52
   4   1  -4 1268.17  147.14
   4   1  -4  515.81  304.08
  -4  -1   4 1192.97  131.00
   4   1  -3 1132.60  102.63
   4   1  -3 1175.21   91.34
  -4  -1   3 1034.31   74.52
   4   1  -2    3.84   17.65
   4   1  -2    5.83   27.93
  -4  -1   2    5.28   27.58
   4   1  -1  638.70  262.73
   4   1  -1 1267.76   94.20
  -4  -1   1 1332.50   94.49
   4   1   0   99.12   46.13
   4   1   0  248.68   36.68
  -4  -1   0  246.34   33.04
   4   1   1 1869.20  129.36
  -4  -1  -1 1951.65  130.87
   4   1   2 1293.76  149.23
  -4  -1  -2 1273.39  142.54
   4   1   3  127.03   30.67
  -4  -1  -3  149.49   32.16
   4   1   4    8.24   23.56
  -4  -1  -4   -2.40   23.67
   4   1   5  273.64   43.17
  -4  -1  -5  212.87   38.87
   4   1   6  143.07   35.37
  -4  -1  -6  109.00   37.48
   4   1   7  554.00   61.10
   4   2  -8  183.01   45.22
  -4  -2   8  248.43   56.00
   4   2  -7   90.02   38.98
  -4  -2   7   97.08   50.55
   4   2  -6   15.68   30.19
  -4  -2   6    3.99   46.10
   4   2  -5  103.87   29.61
  -4  -2   5  120.82   37.59
   4   2  -4    9.53   26.35
   4   2  -4    4.15   23.47
  -4  -2   4   16.19   30.13
   4   2  -3  118.36   31.85
   4   2  -3  205.87   36.23
  -4  -2   3  192.55   30.16
   4   2  -2   25.96   51.31
   4   2  -2   39.18   23.64
  -4  -2   2  149.54   28.14
   4   2  -1   26.55   20.91
   4   2  -1   66.76   31.07
  -4  -2   1   72.60   24.95
   4   2   0  323.47  182.45
   4   2   0  714.83  102.86
  -4  -2   0  789.54   96.29
   4   2   1  719.65   58.58
  -4  -2  -1  601.66   51.46
   4   2   2 1186.00   78.28
  -4  -2  -2 1373.70   70.14
   4   2   3    7.08   32.01
  -4  -2  -3   25.06   22.88
   4   2   4  128.42   39.56
  -4  -2  -4   94.73   32.54
   4   2   5   52.61   33.27
  -4  -2  -5   48.86   35.82
   4   2   6  236.54   40.82
   4   3  -8  310.85   58.22
  -4  -3   8  416.26   55.27
   4   3  -7   55.22   41.91
  -4  -3   7   62.24   41.65
   4   3  -6  140.67   43.77
  -4  -3   6  106.37   42.28
   4   3  -5   29.00   37.10
  -4  -3   5   22.31   32.05
   4   3  -4  195.23   48.04
  -4  -3   4  159.66   44.66
   4   3  -3  872.14  337.29
   4   3  -3 1982.48  303.19
  -4  -3   3 2535.24  107.96
   4   3  -2  381.15   64.04
   4   3  -2  481.83   47.19
  -4  -3   2  428.03   45.41
   4   3  -1   21.19   29.80
   4   3  -1   16.45   30.03
  -4  -3   1   17.23   27.23
   4   3   0    4.82   29.98
   4   3   0   20.06   43.09
  -4  -3   0   11.72   38.57
  -4  -3  -1  104.15  121.29
   4   3   1  489.97   66.00
  -4  -3  -1  459.15   63.53
   4   3   2 1065.16   85.43
  -4  -3  -2 1035.70   75.86
   4   3   3   56.83   33.06
  -4  -3  -3   47.72   33.83
   4   3   4   69.84   29.90
   4   3   5   -0.48   43.34
   4   4  -7   36.67   38.93
  -4  -4   7   54.63   50.88
   4   4  -6  416.16   55.25
  -4  -4   6  356.01   45.54
   4   4  -5  108.46   47.46
  -4  -4   5  139.89   45.21
   4   4  -4   18.29   35.19
  -4  -4   4   26.05   47.84
   4   4  -3  494.79   63.00
  -4  -4   3  426.31   51.70
   4   4  -2  382.56   63.03
   4   4  -2  392.67   54.76
  -4  -4   2  426.01   46.83
   4   4  -1  155.12   45.97
   4   4  -1  195.92   50.52
  -4  -4   1  183.74   44.30
   4   4   0   29.45   33.27
   4   4   0   48.78   43.53
  -4  -4   0   27.06   28.84
   4   4   1  170.05   44.86
  -4  -4  -1  169.24   49.10
   4   4   2  333.33   66.08
  -4  -4  -2  231.41   57.49
   4   4   3  255.96   48.43
   4   5  -5    7.83   39.13
  -4  -5   5    0.15   36.45
   4   5  -4    3.31   32.26
  -4  -5   4   14.60   35.18
   4   5  -3   77.65   41.30
  -4  -5   3  138.47   51.96
   4   5  -2  446.16   98.87
  -4  -5   2  511.79   68.71
   4   5  -1   44.84   55.50
  -4  -5   1  117.38   51.08
   4   5   0    0.05   46.73
  -4  -5   0   -2.35   44.98
   4   5   1   12.85   45.95
   5  -9   1   45.37   45.84
  -5   9  -1   53.24   37.21
  -5   9  -2   -2.27   41.15
   5  -8  -3   29.60   52.94
  -5   8   3   75.48   50.83
   5  -8  -2   36.45   42.05
  -5   8   2   14.50   44.93
   5  -8  -1  158.35   35.39
  -5   8   1  245.48   49.94
   5  -8   0  353.01  151.38
  -5   8   0  830.13   64.89
   5  -8   1  127.63   39.28
  -5   8  -1  187.60   46.55
   5  -8   2    2.23   37.39
  -5   8  -2    1.57   36.81
  -5   8  -2   -0.56   32.94
  -5   8  -3  158.56   39.53
   5  -8   3   72.01   39.60
  -5   8  -3  156.34   41.83
  -5   8  -4  332.80   44.01
   5  -8   5  544.32   64.71
   5  -7  -4  194.05   44.88
  -5   7   4  184.85   35.74
   5  -7  -3  -10.00   46.73
  -5   7   3   41.91   30.72
   5  -7  -2   70.60   38.42
  -5   7   2  105.03   34.20
   5  -7  -1   64.38   39.07
  -5   7   1   90.98   41.10
   5  -7   0  359.07   67.07
  -5   7   0  823.21   62.59
   5  -7   1  691.01   69.08
   5  -7   1  838.77   71.16
  -5   7  -1  727.69   58.09
   5  -7   2  366.88   66.44
   5  -7   2  409.41   54.38
  -5   7  -2  332.83   68.96
  -5   7  -3   -2.85   33.49
   5  -7   3   -1.37   31.20
  -5   7  -3   31.91   28.72
   5  -7   4   14.24   37.89
  -5   7  -4   19.55   25.01
   5  -7   5  110.03   36.02
  -5   7  -5  158.02   38.44
   5  -7   6  183.33   42.11
  -5   6   6    3.79   42.64
   5  -6  -5  836.10   87.91
  -5   6   5  592.44   58.93
   5  -6  -4  686.97   88.63
  -5   6   4  781.33   53.60
   5  -6  -3   78.71   39.74
  -5   6   3  117.38   30.03
   5  -6  -2   31.48   38.88
  -5   6   2   34.40   37.58
   5  -6  -1  415.15   88.01
   5  -6  -1  584.86   67.77
  -5   6   1  424.51   76.18
   5  -6   0  215.79  111.97
   5  -6   0  646.58   71.28
  -5   6   0  582.89   76.53
   5  -6   1  201.47   38.17
  -5   6  -1   97.45   26.92
   5  -6   2   -3.97   25.72
   5  -6   2   -3.71   36.10
  -5   6  -2   -7.98   29.43
  -5   6  -3   17.38   24.32
   5  -6   3   17.75   28.27
  -5   6  -3   22.79   22.94
   5  -6   4   -5.35   26.80
  -5   6  -4   -1.87   27.93
   5  -6   5  337.34   52.37
  -5   6  -5  340.10   47.49
   5  -6   6  200.49   53.48
  -5   6  -6  430.13   46.50
  -5   6  -7   31.34   37.23
   5  -5  -6  -11.69   43.63
  -5   5   6    8.56   29.35
   5  -5  -5  118.85   43.15
  -5   5   5  158.66   30.38
   5  -5  -4 1525.23   98.29
  -5   5   4 1585.94   70.45
   5  -5  -3  350.78   63.07
  -5   5   3  678.78   69.95
   5  -5  -2    7.48   24.10
   5  -5  -2   30.04   26.78
  -5   5   2    9.10   25.89
   5  -5  -1  291.05   44.18
   5  -5  -1  289.45   39.66
  -5   5   1  289.47   38.59
   5  -5   0   11.84   19.15
   5  -5   0   15.08   23.77
  -5   5   0   18.75   23.12
   5  -5   1  355.50  160.43
   5  -5   1  575.59   55.93
  -5   5  -1  666.08   50.27
   5  -5   2  535.08   53.09
  -5   5  -2  551.54   48.15
   5  -5   3  133.12   46.81
  -5   5  -3  141.96   29.18
   5  -5   4   68.02   37.20
  -5   5  -4   99.62   30.54
   5  -5   5  261.16   41.91
  -5   5  -5  273.44   42.92
   5  -5   6  616.31   85.88
  -5   5  -6  727.08   52.24
   5  -5   7  286.88   78.73
  -5   5  -7  411.89   50.04
   5  -4  -7  161.13   44.03
  -5   4   7  233.09   46.32
   5  -4  -6    3.10   34.18
  -5   4   6   -1.61   29.13
   5  -4  -5  152.69   39.08
  -5   4   5  133.20   39.00
   5  -4  -4  348.61   57.87
  -5   4   4  302.61   48.12
   5  -4  -3   14.15   30.16
   5  -4  -3    2.22   31.60
  -5   4   3   20.34   24.83
   5  -4  -2   47.26   22.86
   5  -4  -2   77.01   32.49
  -5   4   2   58.96   27.88
   5  -4  -1    5.07   17.99
   5  -4  -1    2.32   33.49
  -5   4   1   17.46   23.51
   5  -4   0  446.46   61.73
  -5   4   0  459.65   62.54
   5  -4   1  260.56   51.35
  -5   4  -1  228.72   29.05
   5  -4   2 1317.48  151.05
  -5   4  -2 1309.85  144.63
   5  -4   3  656.23   61.89
  -5   4  -3  610.75   44.40
   5  -4   4   15.92   40.37
  -5   4  -4   39.58   33.75
   5  -4   5  134.49   47.04
  -5   4  -5  102.83   36.70
   5  -4   6  170.96   46.88
  -5   4  -6  204.33   31.30
   5  -4   7  710.63  115.79
  -5   4  -7  833.32   72.20
  -5   4  -8   54.10   38.54
   5  -3  -8  393.60   56.83
   5  -3  -7  350.51   63.78
  -5   3   7  342.39   56.40
   5  -3  -6  338.36   63.13
  -5   3   6  316.30   63.60
   5  -3  -5   60.82   29.02
  -5   3   5   68.48   28.42
  -5   3   5   29.93   30.21
   5  -3  -4  212.92   38.30
   5  -3  -4  187.23   38.80
  -5   3   4  191.09   32.71
   5  -3  -3 1502.15  184.15
   5  -3  -3 1398.48  162.67
  -5   3   3 1563.58  171.71
   5  -3  -2  127.92   68.66
   5  -3  -2  296.91   51.25
  -5   3   2  310.45   47.94
   5  -3  -1   -4.83   14.80
   5  -3  -1   11.72   33.47
  -5   3   1    4.17   19.43
   5  -3   0  408.27   52.14
  -5   3   0  446.34   47.23
   5  -3   1  569.79   78.13
  -5   3  -1  585.24   72.44
   5  -3   2 2290.08  248.99
  -5   3  -2 2216.89  229.84
   5  -3   3  462.84   49.30
  -5   3  -3  449.32   45.06
   5  -3   4   59.44   38.30
  -5   3  -4   59.13   31.85
   5  -3   5   27.56   37.64
  -5   3  -5   16.72   30.79
   5  -3   6  163.35   45.24
  -5   3  -6  206.02   37.87
   5  -3   7  141.60   52.51
  -5   3  -7  124.65   40.41
   5  -3   8    4.65   41.91
  -5   3  -8   -4.20   44.40
   5  -2  -8   24.96   45.50
   5  -2  -7  187.07   48.04
  -5   2   7  205.44   46.96
  -5   2   7  204.40   52.87
   5  -2  -6   23.11   40.65
  -5   2   6   36.96   33.93
  -5   2   6   10.97   28.06
   5  -2  -5   18.90   35.34
   5  -2  -5   35.46   28.89
  -5   2   5   25.48   35.77
   5  -2  -4   37.82   30.90
   5  -2  -4   51.56   31.73
  -5   2   4   20.03   22.12
   5  -2  -3  745.36  152.50
   5  -2  -3 1609.22  179.90
  -5   2   3 1612.68  176.14
   5  -2  -2  451.11  133.40
   5  -2  -2 1214.74  137.26
  -5   2   2 1258.32  141.18
   5  -2  -1  759.36   66.33
  -5   2   1  638.08   59.61
   5  -2   0   95.74   27.78
  -5   2   0   87.68   29.25
   5  -2   1   78.73   37.68
  -5   2  -1   95.83   24.96
   5  -2   2  767.79   96.47
  -5   2  -2  747.18   90.79
   5  -2   3 1254.14   68.66
  -5   2  -3 1179.17   70.70
   5  -2   4   75.00   39.08
  -5   2  -4   78.68   32.69
   5  -2   5  483.67   64.66
  -5   2  -5  492.51   46.10
   5  -2   6   68.43   45.44
  -5   2  -6   60.55   38.54
   5  -2   7  509.46   59.89
  -5   2  -7  556.42   57.13
   5  -1  -8  158.46   46.58
  -5   1   8  268.38   64.54
   5  -1  -7  470.90   62.49
  -5   1   7  731.93   72.11
   5  -1  -6  196.20   54.03
  -5   1   6  233.60   50.85
   5  -1  -5   17.38   30.87
   5  -1  -5   31.80   33.39
  -5   1   5    3.01   36.57
   5  -1  -4  161.99   40.22
   5  -1  -4  197.56   41.35
  -5   1   4  199.35   36.65
   5  -1  -3  868.69  154.24
   5  -1  -3  694.32  179.54
  -5   1   3  992.30  123.19
   5  -1  -2  411.07   99.98
   5  -1  -2  768.22  116.19
  -5   1   2  900.01  102.43
   5  -1  -1  310.67   54.96
  -5   1   1  322.54   52.80
   5  -1   0  122.82   36.57
  -5   1   0  114.68   26.60
   5  -1   1   14.30   34.30
  -5   1  -1   28.02   21.24
   5  -1   2   22.73   24.08
  -5   1  -2   20.54   20.96
   5  -1   3   58.20   31.83
  -5   1  -3   55.95   25.51
   5  -1   4   85.61   36.62
  -5   1  -4  122.49   33.74
   5  -1   5  156.44   51.96
  -5   1  -5  185.31   43.67
   5  -1   6   27.08   40.04
  -5   1  -6   13.76   35.62
   5  -1   7  307.23   47.99
  -5   1  -7  307.01   64.26
   5   0  -8   58.98   39.86
  -5   0   8   30.19   41.18
   5   0  -7  543.72   95.00
  -5   0   7  441.57   54.82
   5   0  -6  904.78   71.89
   5   0  -6  426.69  165.58
  -5   0   6  856.89   72.14
   5   0  -5   17.23   28.54
   5   0  -5   22.46   26.47
  -5   0   5   33.22   36.76
   5   0  -4   -6.24   32.46
   5   0  -4    0.86   21.04
  -5   0   4    4.20   29.23
   5   0  -3  246.33   50.93
   5   0  -3  380.69   51.30
  -5   0   3  332.11   36.42
   5   0  -2  956.66  115.16
  -5   0   2  895.53  104.43
   5   0  -1  197.53   37.86
  -5   0   1  189.45   39.79
   5   0   0    7.37   25.64
  -5   0   0   17.94   27.48
   5   0   1  415.35   46.83
  -5   0  -1  424.49   42.41
   5   0   2  230.22   36.71
  -5   0  -2  210.90   31.38
   5   0   3 1222.85  116.14
  -5   0  -3 1133.36  112.79
   5   0   4 1154.45   85.10
  -5   0  -4  923.42   75.66
   5   0   5   47.11   37.71
  -5   0  -5   36.93   25.09
   5   0   6    6.87   48.90
  -5   0  -6   -5.86   36.98
   5   1  -8  -10.99   45.14
  -5  -1   8   14.93   48.85
   5   1  -7  169.19   38.16
  -5  -1   7  277.76   45.62
   5   1  -6  529.50   61.99
  -5  -1   6  505.90   59.97
   5   1  -5   77.83   33.83
   5   1  -5  155.09   47.79
  -5  -1   5  178.82   45.02
   5   1  -4   29.90   29.38
   5   1  -4   45.92   31.07
  -5  -1   4   35.64   23.69
   5   1  -3   -6.12   25.19
   5   1  -3   -5.35   24.47
  -5  -1   3   -6.57   21.83
   5   1  -2   13.34   24.47
  -5  -1   2   29.25   31.37
   5   1  -1  220.46   45.17
  -5  -1   1  209.68   34.40
   5   1   0  831.37   62.24
  -5  -1   0  919.96   57.16
   5   1   1  290.46   55.39
  -5  -1  -1  267.73   43.49
   5   1   2  165.37   44.31
  -5  -1  -2  151.26   32.01
   5   1   3   94.63   33.88
  -5  -1  -3  108.41   39.21
   5   1   4 1174.30   80.07
  -5  -1  -4 1184.84   76.14
   5   1   5  274.00   47.62
  -5  -1  -5  208.77   41.96
   5   2  -7   87.55   44.93
  -5  -2   7   81.04   46.65
   5   2  -6  190.64   50.07
  -5  -2   6  204.60   43.98
   5   2  -5   45.17   34.71
  -5  -2   5   90.35   34.51
   5   2  -4  126.48   41.75
  -5  -2   4  171.38   41.55
   5   2  -3   33.01   31.09
   5   2  -3   50.93   31.19
  -5  -2   3   75.18   32.20
   5   2  -2  504.57   66.05
  -5  -2   2  571.27   65.63
   5   2  -1 1464.13  146.63
  -5  -2   1 1429.05  129.20
   5   2   0  414.46   48.70
  -5  -2   0  387.34   52.21
   5   2   1   57.13   31.75
  -5  -2  -1   76.36   28.77
   5   2   2  125.46   51.78
  -5  -2  -2  102.61   40.09
   5   2   3   93.19   43.68
  -5  -2  -3   48.10   41.18
   5   2   4  366.49   45.55
  -5  -2  -4  195.26   76.51
   5   3  -6  137.26   44.51
  -5  -3   6  185.41   43.34
   5   3  -5  543.99  114.20
  -5  -3   5  642.73   56.35
   5   3  -4  128.27   53.70
  -5  -3   4  206.25   38.97
  -5  -3   3  168.03   48.04
   5   3  -2    3.94   34.93
  -5  -3   2    6.04   25.71
   5   3  -1  643.01   67.59
  -5  -3   1  656.88   59.64
   5   3   0  560.56   61.99
  -5  -3   0  546.52   53.24
   5   3   1  273.29   64.74
  -5  -3  -1  216.02   47.51
   5   3   2  -13.84   39.83
   5   3   3   -0.13   43.92
  -5  -4   4  151.71   42.74
  -5  -4   3   40.39   33.92
  -5  -4   2   39.81   44.13
   5   4  -1  109.35   46.80
  -5  -4   1  108.97   45.57
   5   4   0   40.19   57.39
  -5  -4   0   61.89   46.88
  -6   8   1   31.68   49.91
  -6   8   0    0.76   32.28
   6  -8   1   17.18   35.42
   6  -8   2  256.23   57.70
   6  -8   3  111.54   58.73
  -6   8  -3  253.84   51.41
  -6   8  -4    7.17   41.65
  -6   7   3   44.23   41.53
  -6   7   2  834.48   65.04
   6  -7  -1  148.13   42.34
   6  -7   0   11.49   33.79
   6  -7   1   20.92   40.51
  -6   7  -1   12.38   27.20
   6  -7   2  386.27   55.75
  -6   7  -2  465.31   50.79
   6  -7   3  436.71   73.74
  -6   7  -3  673.90   72.78
   6  -7   4  102.98   33.97
  -6   7  -4  157.12   47.62
   6  -7   5   13.86   48.80
  -6   7  -5  -11.55   37.46
   6  -6  -5   26.73   51.58
  -6   6   5   73.30   29.75
   6  -6  -4    5.26   40.90
  -6   6   4   -1.22   37.29
   6  -6  -3   33.31   46.25
  -6   6   3   26.32   36.05
   6  -6  -2  152.42   45.07
   6  -6  -2  208.39   38.97
   6  -6  -1  625.94   57.84
  -6   6   1  634.38   58.37
   6  -6   0  165.22   38.93
  -6   6   0  213.77   41.98
   6  -6   1    4.04   32.81
  -6   6  -1    2.95   27.56
   6  -6   2  120.13   36.47
  -6   6  -2  133.75   35.67
   6  -6   3  654.60   64.46
  -6   6  -3  780.09   59.66
   6  -6   4  232.11   41.53
  -6   6  -4  276.31   44.23
   6  -6   5   35.52   32.33
  -6   6  -5   48.25   32.71
   6  -6   6   -5.73   51.53
  -6   6  -6  -13.86   35.37
  -6   5   6  315.62   54.06
   6  -5  -5   22.35   33.09
  -6   5   5   78.94   35.21
   6  -5  -4   16.14   38.29
  -6   5   4    3.08   35.74
   6  -5  -3   12.65   34.91
   6  -5  -3   16.82   30.66
   6  -5  -2  666.51   64.41
  -6   5   2  655.54   58.35
   6  -5  -1  943.96  101.34
  -6   5   1 1060.26  103.16
   6  -5   0  238.32   47.39
  -6   5   0  248.43   45.11
   6  -5   1    0.03   25.84
  -6   5  -1    6.52   30.04
   6  -5   2    8.52   39.31
  -6   5  -2   11.65   32.28
   6  -5   3  533.24   70.37
  -6   5  -3  613.58   55.55
   6  -5   4  261.26   45.79
  -6   5  -4  268.28   39.08
   6  -5   5   96.49   43.15
  -6   5  -5  147.14   33.67
   6  -5   6   16.30   41.38
  -6   5  -6   24.08   30.79
   6  -4  -6  193.74   52.47
  -6   4   6  197.38   37.82
   6  -4  -5  442.78   69.76
  -6   4   5  453.84   60.15
   6  -4  -4  155.24   78.20
   6  -4  -4  357.96   48.88
  -6   4   4  329.69   52.56
   6  -4  -3    0.45   30.38
   6  -4  -3   38.60   37.92
  -6   4   3   24.05   28.57
   6  -4  -2  206.70   42.62
  -6   4   2  196.30   40.29
   6  -4  -1  610.99   68.76
  -6   4   1  615.68   69.84
   6  -4   0 1049.95  107.71
  -6   4   0 1119.92  103.67
   6  -4   1    2.53   29.85
  -6   4  -1    5.36   23.12
   6  -4   2    1.82   36.05
  -6   4  -2    1.59   21.20
   6  -4   3  124.76   42.53
  -6   4  -3  137.19   32.82
   6  -4   4  367.41   51.76
  -6   4  -4  345.86   40.65
   6  -4   5  317.72   57.62
  -6   4  -5  427.82   51.56
   6  -4   6   10.00   52.62
  -6   4  -6   15.21   29.76
   6  -3  -7  251.79   57.16
   6  -3  -6  173.44   51.08
  -6   3   6  187.23   45.69
   6  -3  -5  399.92   67.26
   6  -3  -5  460.64   55.19
  -6   3   5  327.02   72.92
   6  -3  -4   34.58   36.68
   6  -3  -4   91.49   38.92
  -6   3   4   31.09   25.11
   6  -3  -3   41.52   32.31
  -6   3   3   36.58   28.41
   6  -3  -2   22.68   34.83
  -6   3   2   23.11   34.43
   6  -3  -1  192.35   49.48
  -6   3   1  197.43   36.27
   6  -3   0 1438.85   87.40
  -6   3   0 1364.53   72.78
   6  -3   1    5.99   37.84
  -6   3  -1    3.91   23.56
   6  -3   2   37.29   40.03
  -6   3  -2   42.92   24.65
   6  -3   3   17.68   28.80
  -6   3  -3   14.40   31.58
   6  -3   4  576.91   64.04
  -6   3  -4  593.40   54.11
   6  -3   5  259.21   48.58
  -6   3  -5  266.85   45.46
   6  -3   6   99.32   49.89
  -6   3  -6   88.91   42.26
   6  -2  -7   -0.03   45.90
   6  -2  -6   45.54   46.88
   6  -2  -5  761.71  107.66
   6  -2  -5  874.07   80.85
  -6   2   5  837.82   67.34
   6  -2  -4  137.11   41.22
  -6   2   4  151.56   38.44
   6  -2  -3   75.73   35.54
  -6   2   3   56.60   25.67
   6  -2  -2   98.91   40.59
  -6   2   2   89.72   35.61
   6  -2  -1  346.38   60.14
  -6   2   1  289.83   43.04
   6  -2   0 1086.04  112.48
  -6   2   0 1075.79  102.02
   6  -2   1  497.06   66.36
  -6   2  -1  485.77   60.67
   6  -2   2    4.06   33.40
  -6   2  -2   23.51   27.68
   6  -2   3   10.40   43.39
  -6   2  -3    2.15   36.53
   6  -2   4  416.88   59.54
  -6   2  -4  486.90   52.11
   6  -2   5  349.06   70.52
  -6   2  -5  309.23   57.44
   6  -2   6  210.77   56.40
  -6   2  -6  203.16   46.53
  -6   1   7   -8.89   40.22
   6  -1  -6   -1.42   34.71
   6  -1  -6   -2.00   42.72
  -6   1   6   19.09   42.31
   6  -1  -5  121.19   40.42
  -6   1   5  104.85   39.78
   6  -1  -4  460.48   54.97
  -6   1   4  489.11   51.23
   6  -1  -3  357.22   61.08
  -6   1   3  333.12   46.88
   6  -1  -2   11.80   26.80
  -6   1   2    6.84   23.67
   6  -1  -1   87.78   38.57
  -6   1   1   71.26   26.02
   6  -1   0  486.35   64.91
  -6   1   0  499.05   60.53
   6  -1   1  963.16  101.27
  -6   1  -1 1009.63   99.47
   6  -1   2  112.56   48.14
  -6   1  -2  112.89   43.32
   6  -1   3   22.10   30.13
  -6   1  -3   28.27   34.31
   6  -1   4   -0.83   40.46
  -6   1  -4   10.43   36.20
   6  -1   5  291.09   44.01
  -6   1  -5  262.57   55.37
  -6   0   7   -6.59   41.96
  -6   0   6   17.30   45.59
   6   0  -5  102.94   42.39
  -6   0   5  145.60   38.20
   6   0  -4  452.96   58.76
  -6   0   4  421.33   50.79
   6   0  -3  101.36   32.64
  -6   0   3  274.14   49.76
   6   0  -2   50.31   37.28
  -6   0   2   51.71   31.50
   6   0  -1  -13.41   42.69
  -6   0   1   -8.54   41.20
   6   0   0  679.51   66.26
  -6   0   0  700.88   65.24
   6   0   1  556.44   59.01
  -6   0  -1  556.62   56.08
   6   0   2  158.63   49.06
  -6   0  -2  168.21   42.84
   6   0   3    7.53   42.71
  -6   0  -3   -1.46   32.18
   6   0   4   13.76   42.06
  -6   0  -4   13.57   34.63
   6   0   5  108.56   45.62
  -6   0  -5  119.73   39.45
  -6  -1   6   11.85   42.23
  -6  -1   5   65.57   34.23
   6   1  -4  199.98   49.69
  -6  -1   4  259.27   48.63
   6   1  -3  299.20   59.61
   6   1  -2   84.12   40.65
  -6  -1   2   92.14   29.15
   6   1  -1    0.73   26.63
  -6  -1   1   21.07   37.96
   6   1   0   72.17   46.99
  -6  -1   0   66.92   38.77
   6   1   1  385.39   59.87
  -6  -1  -1  351.44   45.31
   6   1   2  694.12   62.97
  -6  -1  -2  758.80   67.83
   6   1   3  -10.03   43.09
  -6  -1  -3   15.48   29.12
  -6  -2   5   25.97   32.58
  -6  -2   4   50.24   35.13
  -6  -2   3  510.53   52.94
   6   2  -2   32.06   42.74
  -6  -2   2   76.26   38.42
   6   2  -1   26.82   41.85
  -6  -2   1   40.08   53.90
   6   2   0   -6.82   45.67
  -6  -2   0  -11.22   37.00
   6   2   1  190.11   57.34
  -6  -2  -1  212.29   47.67
   6   2   2  400.14   72.02
  -6  -2  -2  311.18   61.30
   7  -7  -1  -10.79   48.72
   7  -7   0   90.53   45.97
   7  -7   1  640.56   64.34
  -7   7  -1  771.63   72.09
   7  -7   2  508.65   68.68
  -7   7  -2  596.71   60.47
   7  -7   3   58.53   49.16
  -7   7  -3   52.75   37.64
   7  -6  -3    0.88   43.50
   7  -6  -2   89.82   47.54
   7  -6  -1  196.98   49.73
  -7   6   1  180.25   41.80
   7  -6   0  790.46   66.76
  -7   6   0  378.52   48.10
   7  -6   1  414.29   50.57
  -7   6  -1  466.92   57.42
   7  -6   2  114.73   41.80
  -7   6  -2  140.37   45.55
   7  -6   3   97.96   53.32
  -7   6  -3  106.01   41.80
   7  -6   4  -10.48   55.87
  -7   6  -4   11.42   47.42
   7  -5  -4  741.27   77.15
   7  -5  -3  974.88   81.71
   7  -5  -2  447.95   52.66
  -7   5   2  357.96   51.10
   7  -5  -1   37.05   31.67
  -7   5   1   26.75   30.62
   7  -5   0  123.74   44.06
  -7   5   0  117.51   55.25
   7  -5   1  229.64   52.42
  -7   5  -1  185.41   37.21
   7  -5   2  577.33   64.72
  -7   5  -2  654.83   60.85
   7  -5   3   -7.60   46.23
  -7   5  -3    8.89   37.92
   7  -5   4   64.47   49.31
  -7   5  -4   67.11   38.97
   7  -4  -5  270.53   58.15
   7  -4  -4  215.34   39.50
   7  -4  -3  406.51   52.54
  -7   4   3  412.87   54.21
   7  -4  -2   76.84   36.81
  -7   4   2   47.36   32.30
   7  -4  -1   40.31   40.89
  -7   4   1   16.24   25.74
   7  -4   0   -3.51   43.52
  -7   4   0    3.82   23.26
   7  -4   1   -5.84   33.19
  -7   4  -1   16.85   39.21
   7  -4   2  484.40   58.71
  -7   4  -2  451.80   51.50
   7  -4   3  181.65   53.96
  -7   4  -3  174.44   39.88
   7  -4   4   -6.06   58.47
  -7   4  -4   -0.50   29.55
   7  -3  -5    8.71   46.15
  -7   3   5    1.34   39.98
   7  -3  -4   10.54   46.58
  -7   3   4    4.44   28.82
   7  -3  -3  619.93   62.57
  -7   3   3  664.21   66.23
   7  -3  -2   54.01   39.26
  -7   3   2   59.92   35.71
   7  -3  -1   18.69   45.59
  -7   3   1    4.25   35.18
   7  -3   0  -10.45   31.42
  -7   3   0    1.42   27.79
   7  -3   1  128.92   48.78
  -7   3  -1  142.89   39.18
   7  -3   2  220.74   61.15
  -7   3  -2  235.14   38.80
   7  -3   3  240.19   51.98
  -7   3  -3  255.25   44.35
   7  -3   4  187.30   58.75
  -7   3  -4  225.64   37.01
   7  -2  -5    7.33   41.02
  -7   2   5    5.63   30.92
   7  -2  -4   12.88   41.96
  -7   2   4    4.12   33.50
   7  -2  -3   63.55   39.55
  -7   2   3  124.38   43.04
   7  -2  -2  517.80   62.54
  -7   2   2  553.22   54.36
   7  -2  -1  184.45   57.04
  -7   2   1  176.32   42.67
   7  -2   0   41.76   49.83
  -7   2   0    4.39   32.53
   7  -2   1    4.50   31.91
  -7   2  -1   15.54   33.75
   7  -2   2  755.45   69.61
  -7   2  -2  755.93   67.32
   7  -2   3 1341.85   88.84
  -7   2  -3 1292.16   81.11
   7  -2   4  226.83   55.67
  -7   2  -4  286.47   50.69
  -7   1   5   -0.36   34.03
   7  -1  -4    6.80   35.09
  -7   1   4   15.48   27.41
   7  -1  -3   56.08   40.95
  -7   1   3  163.36   36.86
   7  -1  -2  289.96   57.99
  -7   1   2  280.08   46.86
   7  -1  -1  447.02   66.36
  -7   1   1  379.35   51.71
   7  -1   0  856.13   82.68
  -7   1   0  830.49   62.80
   7  -1   1   84.27   40.17
  -7   1  -1  102.28   31.25
   7  -1   2  117.44   47.23
  -7   1  -2   99.10   47.01
   7  -1   3   10.78   41.30
  -7   1  -3   37.43   42.31
  -7   0   4    4.17   46.46
   7   0  -3  405.77   66.43
  -7   0   3  390.80   44.84
   7   0  -2  906.73   91.52
  -7   0   2  918.75   60.35
   7   0  -1  548.19   66.41
  -7   0   1  551.06   62.46
   7   0   0   15.21   38.78
  -7   0   0    7.02   38.01
   7   0   1   55.78   44.96
  -7   0  -1   54.99   35.18
   7   0   2    8.97   39.63
  -7   0  -2    9.53   38.24
   8  -4  -1  288.92   57.29
  -8   4   1  282.05   54.79
   8  -4   0  862.75   73.43
  -8   4   0  961.01   72.07
   8  -3  -1  127.01   57.56
  -8   3   1  103.84   38.19
   8  -3   0  240.73   60.65
  -8   3   0  233.09   43.57
   0   0   0    0.00    0.00
;
_shelx_hkl_checksum     45122
_shelx_res_file
;
TITL shelxt_a.res in P-1
    shelx.res
    created by SHELXL-2018/3 at 16:36:42 on 14-Dec-2022
CELL  0.71075   6.1847   7.2575   8.1795  101.327   91.723  113.563
ZERR     1.00   0.0004   0.0005   0.0005    0.011    0.011    0.011
LATT   1
SFAC  CU   K    LI   C    O H
UNIT  1 2 2 6 14 4
MERG   2
FMAP   2
PLAN   10
ACTA
TEMP 173
BOND   $H
LIST   4
L.S.  10
WGHT    0.043900
FVAR       1.21662
CU1   1    1.000000    1.000000    1.000000    10.50000    0.01048    0.00997 =
         0.01908   -0.00148    0.00085    0.00369
K1    2    0.535608    0.087745    0.800509    11.00000    0.01953    0.01726 =
         0.01775    0.00312    0.00260    0.00795
O1    5    1.104556    0.782821    0.918811    11.00000    0.01056    0.01175 =
         0.01759    0.00003    0.00002    0.00441
O2    5    0.679453    0.793108    0.923167    11.00000    0.01194    0.01556 =
         0.01334   -0.00013    0.00177    0.00637
O3    5    0.942291    0.457694    0.768548    11.00000    0.01712    0.01159 =
         0.02038    0.00051    0.00475    0.00641
O4    5    0.505634    0.461320    0.786961    11.00000    0.01077    0.01015 =
         0.02288   -0.00141   -0.00217    0.00035
O5    5    0.151848    0.238726    0.451217    11.00000    0.02228    0.00860 =
         0.01595    0.00182    0.00307    0.00124
O6    5   -0.030337   -0.077733    0.281679    11.00000    0.02356    0.01819 =
         0.01207    0.00145    0.00008    0.00510
O7A   5    0.390999   -0.214176    0.533498    10.50000    0.02624    0.01207 =
         0.04255   -0.01073   -0.00330    0.01220
O7B   5    0.355520   -0.301573    0.565327    10.50000    0.01896    0.01417 =
         0.03613   -0.01682   -0.00937    0.00671
C1    4    0.930502    0.617814    0.843075    11.00000    0.01392    0.01165 =
         0.01253    0.00498    0.00382    0.00476
C2    4    0.681778    0.620569    0.849539    11.00000    0.01344    0.01590 =
         0.00924    0.00269    0.00105    0.00611
C3    4    0.035905    0.048162    0.421626    11.00000    0.01603    0.01120 =
         0.01733    0.00344    0.00193    0.00886
LI1   3    0.186703    0.376727    0.693079    11.00000    0.01006    0.02861 =
         0.02072   -0.00245   -0.00033    0.00983
H1    6    0.480830   -0.287634    0.556627    11.00000    0.05506
H2    6    0.282862   -0.342771    0.490787    11.00000    0.06530
HKLF 4
REM  shelxt_a.res in P-1
REM wR2 = 0.1144, GooF = S = 0.935, Restrained GooF = 0.935 for all data
REM R1 = 0.0447 for 1077 Fo > 4sig(Fo) and 0.0591 for all 1500 data
REM 132 parameters refined using 0 restraints
END
WGHT      0.0439      0.0000
REM Highest difference peak  1.034,  deepest hole -1.009,  1-sigma level  0.159
Q1    1   1.1361  1.0028  1.0256  11.00000  0.05    1.03
Q2    1   1.0353  1.0674  0.9177  11.00000  0.05    0.93
Q3    1   0.0000  0.0000  0.5000  10.50000  0.05    0.85
Q4    1   0.0073 -0.0218  0.1966  11.00000  0.05    0.76
Q5    1   0.6619  0.0862  0.8159  11.00000  0.05    0.71
Q6    1   0.5029  0.0209  0.8754  11.00000  0.05    0.71
Q7    1   0.4049  0.0856  0.7813  11.00000  0.05    0.62
Q8    1   0.7924  0.6012  0.8336  11.00000  0.05    0.61
Q9    1   1.2616  0.9102  1.0683  11.00000  0.05    0.57
Q10   1   0.5094  0.1652  0.8687  11.00000  0.05    0.55
;
_shelx_res_checksum     63354
data_global
_journal_date_recd_electronic     2022-12-15
_journal_date_accepted     2023-02-27
_journal_name_full     'Acta Crystallographica, Section E'
_journal_year     2023
_journal_volume     79
_journal_issue      4
_journal_page_first     0
_journal_page_last     0
_journal_paper_category     GI
_journal_paper_doi     10.1107/S2056989023001822
_journal_coeditor_code     WM5668
_publ_contact_author_name     'Rebecca Clulow'
_publ_contact_author_address
;
Department of Chemistry - \%Angstr\"om Laboratory
L\"agerhyddsv\"agen 1
Box 538
751 21
Uppsala
Sweden
;
_publ_contact_author_email     rebecca.clulow@kemi.uu.se
_publ_contact_author_fax     ?
_publ_contact_author_phone     '+44 7748040504'
_publ_section_title
;
Syntheses and crystal structures of three novel oxalate coordination compounds:
Rb~2~Co(C~2~O~4~)~2~\\cdot4H~2~O, Rb~2~CoCl~2~(C~2~O~4~) and
K~2~Li~2~Cu(C~2~O~4~)~3~\\cdot2H~2~O
;
loop_
    _publ_author_name
    _publ_author_address
    'Rebecca Clulow'
;
Department of Chemistry - \%Angstr\"om Laboratory
L\"agerhyddsv\"agen 1
Box 538
751 21
Uppsala
Sweden
School of Chemistry
University of St Andrews
KY16 9ST
Scotland
UK
;
    'Philip Lightfoot'
;
School of Chemistry
University of St Andrews
KY16 9ST
Scotland
UK
;
_publ_section_synopsis
;
Rb~2~Co(C~2~O~4~)~2~\\cdot4H~2~O consists of isolated
[Co(C~2~O~4~)~2~\\cdot2H~2~O] octahedra which are connected only by hydrogen
bonding of the water molecules. Rb~2~CoCl~2~(C~2~O~4~) consists of chains of
Co^2+^ cations connected <i>via</i> oxalate bridging ligands. In
K~2~Li~2~Cu(C~2~O~4~)~3~\\cdot2H~2~O, the metal cations are interconnected by
oxalate ligands forming a novel three-periodic network.
;
