# Supplementary material for: Syntheses and crystal structures of three novel oxalate coordination compounds: Rb2Co(C2O4)2·4H2O, Rb2CoCl2(C2O4) and K2Li2Cu(C2O4)3·2H2O
Source: Acta Crystallogr E Crystallogr Commun. 2023 Mar 7;79(Pt 4):267–71. doi: 10.1107/S2056989023001822 (PMC10088303; doi:10.1107/S2056989023001822)
Supplement: Supplementary file 2 [file e-79-00267-Isup2.hkl]

#
# h,k,l, Fc-squared, Fo-squared, sigma(Fo-squared), status flag
#
data_I
_shelx_title ' shelxt_a.res in P2(1)/n'
_shelx_refln_list_code          4
_shelx_F_calc_maximum      139.73
_exptl_crystal_F_000       458.00
_reflns_d_resolution_high  0.7688

loop_
 _space_group_symop_operation_xyz
 'x, y, z'
 '-x+1/2, y+1/2, -z+1/2'
 '-x, -y, -z'
 'x-1/2, -y-1/2, z-1/2'

_cell_length_a     7.8434
_cell_length_b     7.0795
_cell_length_c    10.9133
_cell_angle_alpha  90.000
_cell_angle_beta  102.836
_cell_angle_gamma  90.000

_shelx_F_squared_multiplier     1.000

loop_
 _refln_index_h
 _refln_index_k
 _refln_index_l
 _refln_F_squared_calc
 _refln_F_squared_meas
 _refln_F_squared_sigma
 _refln_observed_status
   2   0   0        561.02        513.93        34.60 o
   4   0   0       4399.11       4488.92       117.82 o
   6   0   0      12272.81      11743.89       311.65 o
   8   0   0        531.14        519.27        22.01 o
   1   1   0       5585.04       5568.64       139.99 o
   2   1   0       2261.26       2208.25        40.23 o
   3   1   0        514.64        524.86        11.76 o
   4   1   0       4594.09       4499.89        61.62 o
   5   1   0       5160.56       5068.21        87.97 o
   6   1   0       2113.06       2060.53        46.43 o
   7   1   0        889.89        865.88        20.74 o
   8   1   0         53.41         52.13        12.75 o
   9   1   0         20.63         24.26        16.05 o
   0   2   0       5396.82       6048.63       202.57 o
   1   2   0       8048.96       7956.79       289.99 o
   2   2   0       1782.50       1736.01        28.93 o
   3   2   0        395.61        378.02         9.80 o
   4   2   0       4850.76       4863.08        75.78 o
   5   2   0        899.97        884.82        21.25 o
   6   2   0        220.08        241.13        10.67 o
   7   2   0       2288.34       2284.60        47.72 o
   8   2   0        730.51        692.52        18.14 o
   9   2   0        739.34        732.12        24.55 o
   1   3   0        887.11        880.51        15.52 o
   2   3   0        132.91        127.87         6.42 o
   3   3   0      15002.39      14786.05       235.06 o
   4   3   0        165.04        165.58         9.32 o
   5   3   0        575.99        601.34        13.57 o
   6   3   0        127.08        126.20        10.50 o
   7   3   0       2774.65       2836.90        51.47 o
   8   3   0         35.38         30.61        12.53 o
   9   3   0       1212.47       1178.26        60.37 o
   0   4   0       4508.43       4672.23       146.23 o
   1   4   0       5217.19       5101.00        56.12 o
   2   4   0       4030.35       3958.33        59.90 o
   3   4   0       1125.01       1147.58        25.42 o
   4   4   0       1745.24       1819.02        23.90 o
   5   4   0       1029.68       1077.18        18.15 o
   6   4   0        198.39        209.29        11.80 o
   7   4   0        684.92        693.23        20.87 o
   8   4   0       1863.12       1927.99        52.64 o
   1   5   0        888.37        881.21        18.62 o
   2   5   0       4024.57       3982.07        65.60 o
   3   5   0          5.05          0.86         8.00 o
   4   5   0       3345.08       3420.79        42.13 o
   5   5   0        880.46        879.62        16.44 o
   6   5   0        747.48        761.68        20.23 o
   7   5   0        493.07        487.53        20.33 o
   8   5   0         53.20         55.23        21.37 o
   0   6   0      11092.06      11027.32       139.36 o
   1   6   0        371.76        362.04        10.28 o
   2   6   0        415.26        422.64        13.09 o
   3   6   0        222.38        220.61        11.07 o
   4   6   0        831.62        877.04        22.24 o
   5   6   0          5.97          0.95        11.29 o
   6   6   0       2934.94       3089.13        85.44 o
   7   6   0         39.85         38.85        21.27 o
   1   7   0       1988.00       1924.02        32.99 o
   2   7   0        507.05        467.47        26.47 o
   3   7   0         16.53         16.57        10.56 o
   4   7   0        657.10        651.97        31.43 o
   5   7   0       1618.39       1726.75        54.36 o
   6   7   0         36.19         35.58        22.61 o
   0   8   0        612.72        585.75        19.04 o
   1   8   0        790.17        782.00        16.61 o
   2   8   0        126.95        122.61        12.72 o
   3   8   0         19.61         23.86        14.68 o
   4   8   0        162.39        155.23        20.95 o
   1   9   0          1.30          3.48        19.41 o
   2   9   0          1.65        -17.08        27.86 o
  -9   0   1       3182.50       2980.85        96.75 o
  -7   0   1       1095.17       1089.94        28.03 o
  -5   0   1        414.21        426.13        16.74 o
  -1   0   1         88.63         96.86         6.67 o
   1   0   1       2230.60       2282.22        47.21 o
   5   0   1       2783.65       2765.97        88.29 o
   7   0   1       3707.71       3669.09       127.19 o
   9   0   1         62.87        104.08        40.88 o
 -10   1   1        115.88        102.31        22.22 o
  -9   1   1        128.61        132.99        17.85 o
  -8   1   1       2061.01       2022.55        72.88 o
  -7   1   1       1998.46       1915.15        76.98 o
  -6   1   1        872.17        852.00        14.91 o
  -5   1   1       4558.27       4511.83        93.79 o
  -4   1   1       4843.95       4747.89        51.41 o
  -3   1   1         75.36         69.59         6.72 o
  -2   1   1       1478.51       1447.36        44.42 o
  -1   1   1        668.64        632.94        11.49 o
   0   1   1        223.35        219.87         7.20 o
   1   1   1       4840.98       5239.06       122.50 o
   2   1   1       7951.71       8235.69       116.69 o
   3   1   1       7369.16       7369.33       133.58 o
   4   1   1       1083.86       1104.09        21.11 o
   5   1   1        659.85        643.13        15.83 o
   6   1   1        683.14        672.88        15.59 o
   7   1   1        293.78        285.39        11.66 o
   8   1   1       1804.39       1701.05        38.11 o
   9   1   1       1524.43       1337.07        41.43 o
  -9   2   1          5.93          3.68        13.64 o
  -8   2   1       1361.18       1344.33        31.72 o
  -7   2   1       3834.89       3898.27        75.91 o
  -6   2   1         10.96         21.23         7.82 o
  -5   2   1        169.41        175.58         9.25 o
  -4   2   1       1491.39       1423.50        27.08 o
  -3   2   1         50.41         54.69         6.09 o
  -2   2   1      14536.66      13803.31       407.17 o
   0   2   1       4670.41       4607.85       134.69 o
   1   2   1       2582.70       2835.35        49.05 o
   2   2   1         95.04        118.44         5.94 o
   3   2   1        210.30        230.45         7.63 o
   4   2   1       3305.36       3354.41        52.68 o
   5   2   1       1197.70       1159.64        17.78 o
   6   2   1       2597.70       2566.80        74.81 o
   7   2   1         16.57         22.04         9.73 o
   8   2   1        472.04        423.77        16.97 o
   9   2   1        126.11        109.98        15.27 o
  -9   3   1         65.80         64.92        21.18 o
  -8   3   1         14.69         22.98        11.73 o
  -7   3   1         13.01          6.01         9.71 o
  -6   3   1       5441.78       5548.96        76.25 o
  -5   3   1         28.23         26.69         7.13 o
  -4   3   1        157.69        159.68         8.83 o
  -3   3   1        613.31        595.41        12.33 o
  -2   3   1       2336.03       2284.70        27.22 o
  -1   3   1          0.30          6.50         4.90 o
   1   3   1       1182.71       1187.17        19.34 o
   2   3   1       2080.02       2144.30        35.41 o
   3   3   1        128.28        123.53         6.93 o
   4   3   1      11544.49      11731.99       246.72 o
   5   3   1         15.32         18.89         8.42 o
   6   3   1       1587.41       1529.32        56.71 o
   7   3   1          3.03         -3.27        13.98 o
   8   3   1        137.86        153.86        17.00 o
   9   3   1          0.55         -5.92        16.02 o
  -9   4   1         66.36         71.25        21.71 o
  -8   4   1        548.54        558.88        27.48 o
  -7   4   1       2746.97       2780.64        68.68 o
  -6   4   1          0.88          7.10         9.14 o
  -5   4   1       1716.50       1729.52        23.59 o
  -4   4   1       1732.92       1715.79        30.57 o
  -3   4   1         71.26         75.00         7.56 o
  -2   4   1       2951.78       2857.14        44.44 o
  -1   4   1      11196.32      10974.87       195.56 o
   0   4   1       3139.25       2980.39        53.74 o
   1   4   1        117.63        138.79         6.63 o
   2   4   1       1212.63       1262.26        22.75 o
   3   4   1       1825.02       1932.36        38.76 o
   4   4   1       1388.87       1381.88        20.70 o
   5   4   1       2959.12       3034.40        42.88 o
   6   4   1       2345.94       2436.79        50.30 o
   7   4   1        182.94        196.94        13.50 o
   8   4   1        140.86        120.21        15.67 o
  -8   5   1        662.45        676.42        31.98 o
  -7   5   1       1023.73       1079.87        26.95 o
  -6   5   1         97.04         90.35        12.27 o
  -5   5   1       2309.14       2353.54        30.74 o
  -4   5   1       1217.77       1250.26        21.18 o
  -3   5   1        841.20        819.55        18.68 o
  -2   5   1        241.15        233.69         7.96 o
  -1   5   1       1194.55       1119.08        28.20 o
   0   5   1        193.63        196.54         8.30 o
   1   5   1       4528.38       4443.00        44.08 o
   2   5   1        903.37        909.41        14.87 o
   3   5   1       2016.33       2086.17        26.66 o
   4   5   1        191.02        193.80        10.45 o
   5   5   1         17.14         20.82        11.90 o
   6   5   1        235.16        241.80        16.12 o
   7   5   1        771.78        732.54        25.15 o
   8   5   1        397.11        367.23        25.20 o
  -7   6   1        172.28        166.91        23.92 o
  -6   6   1          0.23         -4.86        18.58 o
  -5   6   1         47.38         47.27        15.68 o
  -4   6   1        514.29        535.34        19.69 o
  -3   6   1       5239.39       5388.55        66.30 o
  -2   6   1          7.96          4.59         9.42 o
  -1   6   1         54.05         57.88         8.93 o
   0   6   1        218.78        204.68         8.69 o
   1   6   1        728.71        663.69        20.86 o
   2   6   1        237.14        235.59         9.63 o
   3   6   1       2379.31       2492.74        49.87 o
   4   6   1         59.10         60.91        11.08 o
   5   6   1        545.41        537.24        19.22 o
   6   6   1        223.30        214.85        15.70 o
   7   6   1       1701.58       1789.91        50.73 o
  -6   7   1        113.90        126.58        25.75 o
  -5   7   1        581.43        588.72        38.80 o
  -4   7   1       2441.51       2605.38        49.68 o
  -3   7   1        396.79        385.09        14.77 o
  -2   7   1        487.33        492.57        15.24 o
  -1   7   1         95.30         97.74         9.27 o
   0   7   1         54.91         51.93         7.79 o
   1   7   1       1370.05       1294.53        24.97 o
   2   7   1       2866.00       2880.47        49.22 o
   3   7   1        983.23        953.07        31.54 o
   4   7   1         65.85         48.00        14.48 o
   5   7   1         38.33         41.96        19.81 o
   6   7   1        347.70        344.61        23.43 o
  -5   8   1         66.08         71.52        20.35 o
  -4   8   1        318.62        338.16        23.83 o
  -3   8   1         81.25         83.89        14.53 o
  -2   8   1       1573.38       1600.35        39.11 o
  -1   8   1        662.62        611.98        22.65 o
   0   8   1        393.27        378.56        11.75 o
   1   8   1          2.70          6.74        13.38 o
   2   8   1        130.76        102.88        12.67 o
   3   8   1        298.60        300.07        20.50 o
   4   8   1        618.54        645.23        26.06 o
  -2   9   1         90.81         91.06        16.95 o
  -1   9   1         11.74          6.79        17.28 o
   0   9   1       1258.81       1134.35        55.15 o
   1   9   1         61.10         53.64        25.54 o
 -10   0   2         46.88         60.30        43.36 o
  -8   0   2       1708.78       1671.82        52.88 o
  -6   0   2       1164.52       1185.61        55.70 o
  -4   0   2        519.48        546.57        15.19 o
   0   0   2       1113.38        994.38        25.71 o
   2   0   2       3040.21       3312.16        65.71 o
   4   0   2       8961.26       8616.42       180.42 o
   6   0   2         28.89         29.64        11.24 o
   8   0   2        109.69        118.46        15.82 o
 -10   1   2        284.73        286.92        23.30 o
  -9   1   2         46.95         60.90        13.98 o
  -8   1   2       2831.46       2866.50        82.49 o
  -7   1   2       1356.40       1293.71        37.97 o
  -6   1   2       1112.80       1077.37        18.06 o
  -5   1   2        321.33        316.67         9.91 o
  -4   1   2          6.05         16.84         5.34 o
  -3   1   2        166.27        166.37         6.92 o
  -2   1   2       5985.00       5669.48       161.53 o
  -1   1   2      10724.74       8212.62       794.41 o
   0   1   2       6166.96       6392.17       129.21 o
   1   1   2        636.06        628.72        18.15 o
   2   1   2       3597.00       3739.36        82.06 o
   3   1   2       4309.47       4512.96        48.18 o
   4   1   2         96.97         97.91         7.59 o
   5   1   2        908.62        859.66        15.17 o
   6   1   2       2640.16       2558.45        35.82 o
   7   1   2        108.28        112.99         9.26 o
   8   1   2       1389.46       1332.05        30.66 o
   9   1   2        382.01        385.48        21.67 o
  -9   2   2        129.34        138.27        15.08 o
  -8   2   2        430.44        414.36        14.13 o
  -7   2   2        137.95        147.87        13.86 o
  -6   2   2        643.99        621.93        15.44 o
  -5   2   2       6266.56       5930.27       188.96 o
  -4   2   2       7924.20       7912.25       127.45 o
  -3   2   2       5986.13       5604.84       112.70 o
  -2   2   2       7273.39       7267.14       151.09 o
  -1   2   2       3018.15       2879.29        54.76 o
   0   2   2       1498.95       1634.45        25.95 o
   1   2   2       2677.03       2757.64        54.02 o
   2   2   2       4462.86       4311.06        67.32 o
   3   2   2       7422.03       7523.45        68.74 o
   4   2   2       1568.17       1666.75        37.07 o
   5   2   2       2688.91       2693.35        33.98 o
   6   2   2        283.46        288.59        11.34 o
   7   2   2        209.78        210.02        13.31 o
   8   2   2        234.78        203.09        13.09 o
   9   2   2        379.10        360.63        20.08 o
  -9   3   2       2234.02       2385.10       116.13 o
  -8   3   2          7.30          0.64        12.43 o
  -7   3   2       1352.29       1375.59        28.96 o
  -6   3   2        154.35        158.18        10.97 o
  -5   3   2       4082.70       4129.24        51.43 o
  -4   3   2         58.60         59.89         7.24 o
  -3   3   2       5890.30       5724.26        69.53 o
  -2   3   2        253.84        238.44         7.48 o
  -1   3   2        909.01        888.39        22.29 o
   0   3   2       1771.38       1788.81        26.94 o
   1   3   2      15640.61      15862.51       559.68 o
   2   3   2          0.73          3.27         4.88 o
   3   3   2        784.18        794.17        15.95 o
   4   3   2         76.01         72.19         7.09 o
   5   3   2        140.72        139.63        11.76 o
   6   3   2        149.42        142.47        12.82 o
   7   3   2       4188.20       4070.58       126.28 o
   8   3   2         16.98         13.10        14.79 o
  -9   4   2        252.56        272.79        25.89 o
  -8   4   2        681.57        734.22        40.38 o
  -7   4   2         78.93         75.69        12.24 o
  -6   4   2        981.57        970.40        23.60 o
  -5   4   2        897.83        880.30        17.65 o
  -4   4   2       7577.97       7539.47        76.92 o
  -3   4   2       2543.40       2457.45        53.95 o
  -2   4   2        181.65        175.50         7.87 o
  -1   4   2        162.60        142.16         7.13 o
   0   4   2        188.34        168.18         6.93 o
   1   4   2        925.31        949.35        18.04 o
   2   4   2       3635.96       3832.68        66.75 o
   3   4   2       2454.04       2455.95        33.30 o
   4   4   2        702.49        705.09        21.96 o
   5   4   2       1000.60       1009.23        27.27 o
   6   4   2       1566.69       1626.82        37.23 o
   7   4   2          4.16         11.40        13.98 o
   8   4   2        327.07        313.48        16.80 o
  -8   5   2        562.60        633.12        24.63 o
  -7   5   2        382.48        411.33        17.65 o
  -6   5   2       1182.68       1254.27        34.60 o
  -5   5   2        115.86        104.77         8.84 o
  -4   5   2         24.83         29.88         8.78 o
  -3   5   2         31.75         29.89         7.76 o
  -2   5   2       1923.65       1896.78        26.03 o
  -1   5   2       1353.28       1309.02        23.36 o
   0   5   2       4225.08       4024.96        59.85 o
   1   5   2        120.40        123.51         7.59 o
   2   5   2       1909.90       1955.71        23.34 o
   3   5   2        811.84        835.04        15.89 o
   4   5   2        255.19        245.14        13.16 o
   5   5   2        230.82        241.99        14.57 o
   6   5   2        333.94        364.18        17.57 o
   7   5   2         23.68         17.10        16.89 o
  -7   6   2        135.08        167.79        20.31 o
  -6   6   2        855.78        922.80        28.28 o
  -5   6   2         48.02         57.10        17.60 o
  -4   6   2        228.38        245.02        13.79 o
  -3   6   2        135.02        133.14         9.93 o
  -2   6   2       1876.14       1889.84        30.04 o
  -1   6   2        106.49         99.37         8.41 o
   0   6   2        160.26        149.29         8.86 o
   1   6   2          5.87          7.60         7.58 o
   2   6   2        124.63        116.11         9.41 o
   3   6   2         25.43         28.13         9.74 o
   4   6   2       3222.87       3339.73        62.08 o
   5   6   2        126.59        129.03        13.93 o
   6   6   2        181.71        168.79        17.12 o
   7   6   2         14.31         17.82        22.93 o
  -6   7   2        417.21        410.86        21.77 o
  -5   7   2         86.36         90.60        15.17 o
  -4   7   2         35.42         44.24        13.43 o
  -3   7   2         64.70         66.45        13.39 o
  -2   7   2        706.17        701.31        20.95 o
  -1   7   2       3611.85       3389.20        89.24 o
   0   7   2       1828.32       1760.06        31.19 o
   1   7   2        209.42        205.50        10.06 o
   2   7   2        171.54        178.37        11.74 o
   3   7   2       1224.42       1193.91        27.07 o
   4   7   2         46.98         44.99        15.42 o
   5   7   2        781.32        765.90        30.71 o
  -5   8   2       1166.34       1190.78        44.70 o
  -4   8   2        606.32        589.04        20.44 o
  -3   8   2        979.50       1016.41        31.45 o
  -2   8   2         67.03         80.55        13.17 o
  -1   8   2        338.28        313.74        15.26 o
   0   8   2         44.02         40.11        10.25 o
   1   8   2        214.36        202.14        13.67 o
   2   8   2        357.71        304.32        17.63 o
   3   8   2        882.70        852.46        27.62 o
   4   8   2         13.61         38.19        18.86 o
  -1   9   2        227.25        233.06        21.27 o
   0   9   2        136.49        155.18        20.45 o
   1   9   2        696.55        683.92        29.69 o
  -9   0   3        198.25        222.92        26.15 o
  -7   0   3       2210.15       2099.27        37.09 o
  -5   0   3      16548.10      15866.74       352.73 o
  -3   0   3       6033.06       6289.88       229.57 o
  -1   0   3        149.71        168.64         8.82 o
   3   0   3        619.27        672.07        17.38 o
   5   0   3       1761.95       1824.93        32.24 o
   7   0   3       3445.11       3270.71        99.89 o
 -10   1   3        591.96        560.89        28.21 o
  -9   1   3       1067.72       1043.88        45.05 o
  -8   1   3          2.99         -0.88        11.42 o
  -7   1   3        483.15        470.28        12.09 o
  -6   1   3        717.32        726.80        13.09 o
  -5   1   3       1983.89       1879.36        34.98 o
  -4   1   3       4534.49       4421.28        68.39 o
  -3   1   3       3951.90       3844.96        75.51 o
  -2   1   3       1969.69       1889.25        45.38 o
  -1   1   3       4450.73       4209.21       124.96 o
   0   1   3       4539.37       4666.23        67.77 o
   1   1   3       1136.73       1219.74        35.52 o
   2   1   3        101.49         82.49         5.74 o
   3   1   3        898.77        918.01        14.27 o
   4   1   3        548.79        608.52        14.68 o
   5   1   3       3115.16       3117.24        43.86 o
   6   1   3       1222.75       1198.61        35.14 o
   7   1   3       1641.06       1603.62        30.30 o
   8   1   3         25.40         18.80        12.80 o
   9   1   3          0.77         23.68        20.60 o
  -9   2   3          2.44          3.91        15.50 o
  -8   2   3       1044.82       1049.47        37.69 o
  -7   2   3        133.74        147.42        11.10 o
  -6   2   3       3045.69       3079.64        49.44 o
  -5   2   3         47.18         48.24         8.81 o
  -4   2   3       2469.27       2401.91        40.27 o
  -3   2   3        189.03        212.62         7.02 o
  -2   2   3        151.38        136.36         9.44 o
  -1   2   3       2905.38       2817.75        66.20 o
   0   2   3       9401.77       9687.82       170.19 o
   1   2   3       3476.84       3848.56        94.44 o
   2   2   3       6565.44       6577.09       174.08 o
   3   2   3       1982.47       1950.07        35.67 o
   4   2   3       1882.37       1916.72        39.12 o
   5   2   3        346.44        357.09        10.90 o
   6   2   3        197.60        191.83        11.04 o
   7   2   3         68.66         48.18        13.23 o
   8   2   3        850.31        766.82        31.14 o
  -9   3   3          0.99         -6.73        17.15 o
  -8   3   3       2811.23       2900.71        65.35 o
  -7   3   3          0.12         -3.63         8.99 o
  -6   3   3        687.86        670.94        17.48 o
  -5   3   3         46.42         45.71         7.20 o
  -4   3   3        310.76        314.85        10.74 o
  -3   3   3        546.35        512.18        12.02 o
  -2   3   3      14103.56      13493.73       143.52 o
  -1   3   3         63.72         54.31         5.63 o
   0   3   3        263.86        286.98         8.19 o
   1   3   3         20.03         20.28         5.50 o
   2   3   3        423.20        423.57        12.89 o
   3   3   3        445.84        440.43        13.64 o
   4   3   3       5435.96       5427.78        58.68 o
   5   3   3         55.01         63.08        10.19 o
   6   3   3       1534.65       1454.89        55.63 o
   7   3   3         33.34         39.68        11.79 o
   8   3   3       1033.19        989.25        43.82 o
  -9   4   3         27.01         31.46        22.34 o
  -8   4   3        402.23        449.87        20.75 o
  -7   4   3       1235.81       1338.50        27.78 o
  -6   4   3       1418.96       1519.97        63.02 o
  -5   4   3         31.55         40.37        11.58 o
  -4   4   3       3146.67       3220.96        43.03 o
  -3   4   3         14.83         13.39         6.79 o
  -2   4   3         14.94         14.52         6.15 o
  -1   4   3       3106.87       2929.84        49.50 o
   0   4   3        640.83        626.63        13.44 o
   1   4   3         86.55         91.12         7.12 o
   2   4   3       3730.44       3877.59        67.26 o
   3   4   3       4684.84       4730.28        49.65 o
   4   4   3        384.15        395.11        13.70 o
   5   4   3         51.72         60.33        11.24 o
   6   4   3         33.73         37.95        12.84 o
   7   4   3         84.62         77.95        13.96 o
   8   4   3        360.49        357.38        19.83 o
  -8   5   3          7.85          1.12        21.73 o
  -7   5   3        330.35        349.64        17.29 o
  -6   5   3        155.14        179.83        16.19 o
  -5   5   3        132.28        138.72        13.14 o
  -4   5   3        852.90        866.72        21.03 o
  -3   5   3       3338.94       3377.93        48.46 o
  -2   5   3        115.80        112.41         7.99 o
  -1   5   3       5843.93       5635.79        55.20 o
   0   5   3        516.38        511.64        10.80 o
   1   5   3        342.80        347.52         9.83 o
   2   5   3        144.92        147.58         8.21 o
   3   5   3        643.88        631.55        26.67 o
   4   5   3         62.83         64.89        12.34 o
   5   5   3       1839.08       1866.03        50.07 o
   6   5   3        279.70        288.37        15.61 o
   7   5   3        788.11        734.08        34.10 o
  -7   6   3        865.50        887.16        67.21 o
  -6   6   3        185.00        199.04        17.41 o
  -5   6   3       4045.52       4331.21        65.43 o
  -4   6   3        127.85        117.23        12.38 o
  -3   6   3         94.38         74.16        11.76 o
  -2   6   3          6.71          6.82         7.64 o
  -1   6   3          3.80          9.64         8.57 o
   0   6   3         80.36         75.57         7.71 o
   1   6   3       4184.19       4140.43        81.53 o
   2   6   3        199.49        198.09         9.58 o
   3   6   3        617.11        605.67        22.00 o
   4   6   3          1.45         -3.47        13.48 o
   5   6   3        501.74        530.94        17.54 o
   6   6   3         47.70         49.02        16.37 o
  -6   7   3        194.00        198.39        17.99 o
  -5   7   3         42.28         41.22        14.23 o
  -4   7   3       1749.01       1875.94        26.33 o
  -3   7   3        807.84        832.31        21.57 o
  -2   7   3        227.58        238.98        13.88 o
  -1   7   3        617.42        632.15        16.44 o
   0   7   3       1726.21       1680.52        28.65 o
   1   7   3         13.14         11.57         9.24 o
   2   7   3        926.50        900.79        33.37 o
   3   7   3        494.92        483.79        23.88 o
   4   7   3         32.62         10.50        15.95 o
   5   7   3        437.00        400.65        17.55 o
  -4   8   3        134.64        154.33        19.03 o
  -3   8   3         20.57          6.25        15.31 o
  -2   8   3          6.15         22.04        14.21 o
  -1   8   3        146.54        140.86        15.52 o
   0   8   3       1432.99       1267.03        29.62 o
   1   8   3        117.03        103.22        17.09 o
   2   8   3       1003.93        958.32        43.37 o
   3   8   3        213.50        230.80        17.52 o
 -10   0   4        580.07        659.01        48.16 o
  -8   0   4       5722.60       5324.35       113.10 o
  -6   0   4        543.94        550.03        16.22 o
  -4   0   4       2062.15       1947.60        40.07 o
   0   0   4       2932.86       2761.08        89.31 o
   2   0   4      16739.37      17282.13       615.66 o
   4   0   4       4918.24       4955.21       153.73 o
   6   0   4         64.04         60.52        11.52 o
   8   0   4       2933.74       2490.06       132.14 o
 -10   1   4        760.97        714.91        58.52 o
  -9   1   4       1006.94        986.73        70.29 o
  -8   1   4         47.30         40.88        11.63 o
  -7   1   4        981.93        909.44        26.95 o
  -6   1   4       1632.18       1546.99        24.32 o
  -5   1   4        183.40        181.85         8.92 o
  -4   1   4       5461.03       5299.89        79.13 o
  -3   1   4       3504.16       3327.85        40.14 o
  -2   1   4        950.65        872.41        21.56 o
  -1   1   4        131.34        136.85         6.32 o
   0   1   4        127.68        133.69         5.93 o
   1   1   4        318.95        378.14        10.67 o
   2   1   4       2367.85       2395.69        66.84 o
   3   1   4       6078.10       6244.92        92.79 o
   4   1   4       3688.44       3806.08        49.02 o
   5   1   4        472.39        467.94        11.55 o
   6   1   4        824.41        811.63        16.13 o
   7   1   4       1413.21       1315.68        23.26 o
   8   1   4         77.20         89.60        15.04 o
  -9   2   4        985.98       1001.92        32.47 o
  -8   2   4         48.83         55.18        14.46 o
  -7   2   4       1713.26       1716.07        30.83 o
  -6   2   4       2111.24       2117.69        27.31 o
  -5   2   4        590.46        583.72        11.47 o
  -4   2   4         33.57         23.68         7.52 o
  -3   2   4       1358.82       1292.16        24.82 o
  -2   2   4        183.51        179.50         8.62 o
  -1   2   4       6280.58       6012.66       133.66 o
   0   2   4       8134.96       8367.72        83.52 o
   1   2   4       4765.40       5037.96        96.26 o
   2   2   4        729.18        728.21        21.03 o
   3   2   4         86.28         90.30         8.25 o
   4   2   4         75.49         78.44         8.47 o
   5   2   4       1030.23       1049.57        18.73 o
   6   2   4       1712.97       1659.59        23.54 o
   7   2   4       1454.16       1412.38        30.08 o
   8   2   4          2.28         -2.19        16.98 o
  -9   3   4         38.04         58.38        16.62 o
  -8   3   4         39.14         46.55        16.40 o
  -7   3   4          2.18          3.66        11.08 o
  -6   3   4         12.71         16.17        11.74 o
  -5   3   4       8581.87       8568.13        92.79 o
  -4   3   4         47.99         56.20         9.35 o
  -3   3   4       2071.95       2144.29        38.76 o
  -2   3   4        469.42        441.71        16.19 o
  -1   3   4       4761.70       4552.34        50.35 o
   0   3   4          0.20          3.20         5.51 o
   1   3   4       4433.59       4647.37        74.83 o
   2   3   4        267.74        270.46        10.80 o
   3   3   4        930.51        983.51        16.87 o
   4   3   4        129.90        131.04        10.10 o
   5   3   4       3956.92       4080.14        85.86 o
   6   3   4         24.28         27.25        12.36 o
   7   3   4        784.95        762.73        19.88 o
   8   3   4         36.66         34.81        19.16 o
  -9   4   4        352.19        365.66        26.80 o
  -8   4   4         51.09         53.84        15.35 o
  -7   4   4       2409.79       2613.76        43.76 o
  -6   4   4       1879.11       1963.84        29.81 o
  -5   4   4         60.34         60.10        11.51 o
  -4   4   4       1046.26       1020.94        19.25 o
  -3   4   4         87.51         87.70         8.65 o
  -2   4   4        428.44        429.43        13.60 o
  -1   4   4       6362.94       6346.30       107.31 o
   0   4   4       6491.50       6542.33       110.67 o
   1   4   4       2826.68       2941.06        52.02 o
   2   4   4        158.82        170.19         9.16 o
   3   4   4        192.20        196.61        11.56 o
   4   4   4        903.52        936.68        18.45 o
   5   4   4        357.77        360.59        15.08 o
   6   4   4       2684.25       2640.90        60.34 o
   7   4   4       1006.09        976.33        28.62 o
  -8   5   4         11.00         25.57        17.55 o
  -7   5   4        235.10        250.25        16.49 o
  -6   5   4        883.50        942.18        34.55 o
  -5   5   4         11.27          8.57        11.51 o
  -4   5   4       3475.47       3656.03        85.66 o
  -3   5   4        522.48        523.33        14.77 o
  -2   5   4       2186.32       2127.37        27.36 o
  -1   5   4        159.68        158.03         8.09 o
   0   5   4        516.63        527.10        11.38 o
   1   5   4         12.27         17.73         6.93 o
   2   5   4       2682.67       2654.70        57.66 o
   3   5   4        947.09        963.96        23.38 o
   4   5   4       3320.01       3409.24        66.49 o
   5   5   4         27.89         44.90        14.83 o
   6   5   4        189.23        201.26        15.60 o
   7   5   4        448.55        457.17        22.37 o
  -7   6   4        221.10        246.86        18.77 o
  -6   6   4         25.92         25.35        16.59 o
  -5   6   4          1.28         10.77        14.82 o
  -4   6   4         36.80         25.70        12.33 o
  -3   6   4          7.36          1.45        10.72 o
  -2   6   4       3950.73       3791.81        97.53 o
  -1   6   4        416.53        399.36        13.38 o
   0   6   4        392.85        381.97        12.79 o
   1   6   4        212.19        219.37        10.25 o
   2   6   4       2499.38       2477.31        61.80 o
   3   6   4        151.99        152.25        12.77 o
   4   6   4        497.73        477.52        18.45 o
   5   6   4          5.15         -3.38        15.26 o
   6   6   4         69.38         62.84        15.50 o
  -6   7   4        112.11        125.34        16.11 o
  -5   7   4         12.00         21.43        17.14 o
  -4   7   4        882.21        944.69        30.30 o
  -3   7   4       1942.07       2036.34        41.40 o
  -2   7   4        533.15        495.25        16.66 o
  -1   7   4        307.55        304.23        12.64 o
   0   7   4         18.00         19.50         9.98 o
   1   7   4         83.36         82.55         9.95 o
   2   7   4        646.91        619.77        19.64 o
   3   7   4       2170.66       2155.39        51.86 o
   4   7   4        113.50         96.47        13.83 o
   5   7   4          6.28          1.23        18.87 o
  -4   8   4         48.33         45.84        16.99 o
  -3   8   4        518.42        533.70        26.84 o
  -2   8   4        127.24        118.48        15.84 o
  -1   8   4        460.59        444.01        19.38 o
   0   8   4        427.75        363.88        35.43 o
   1   8   4        714.28        674.67        36.04 o
   2   8   4         13.17         13.02        17.30 o
   3   8   4          6.99          8.94        16.99 o
  -9   0   5         53.08         57.71        24.44 o
  -7   0   5       2901.89       2761.92       116.85 o
  -5   0   5       8420.40       8201.32       308.84 o
  -3   0   5        872.94        866.34        19.48 o
   1   0   5       2625.20       2516.58        60.58 o
   3   0   5         23.91         28.12         8.45 o
   5   0   5       8202.47       7899.80       254.48 o
   7   0   5         59.29         61.45        25.07 o
 -10   1   5        272.25        312.67        52.15 o
  -9   1   5        156.23        134.20        16.51 o
  -8   1   5          5.35          4.99        12.28 o
  -7   1   5       3136.40       2955.88        58.97 o
  -6   1   5       3373.22       3314.86        42.55 o
  -5   1   5       1696.62       1702.52        21.70 o
  -4   1   5         19.15         13.20         6.18 o
  -3   1   5        748.87        706.23        18.54 o
  -2   1   5        940.58        902.15        13.96 o
  -1   1   5       1644.09       1641.47        33.49 o
   0   1   5       9782.89       9794.68       146.21 o
   1   1   5       3319.02       3256.91        54.01 o
   2   1   5         24.78         24.77         6.39 o
   3   1   5       4170.85       4378.83       120.49 o
   4   1   5       3090.19       3280.60        47.45 o
   5   1   5        259.75        250.20        11.36 o
   6   1   5       3232.30       3018.71        73.67 o
   7   1   5        621.41        579.43        26.05 o
   8   1   5         66.47         62.74        18.83 o
  -9   2   5       2352.28       2428.07        82.47 o
  -8   2   5       1050.06       1084.28        27.68 o
  -7   2   5         28.60         22.84        12.08 o
  -6   2   5         29.03         28.09        10.03 o
  -5   2   5       1667.32       1679.80        23.63 o
  -4   2   5       2904.81       2842.44        54.82 o
  -3   2   5       7140.58       7116.32       141.87 o
  -2   2   5       5099.94       5174.06        75.51 o
  -1   2   5         20.71         26.50         4.77 o
   0   2   5       3417.06       3404.06        38.46 o
   1   2   5        715.61        692.93        16.59 o
   2   2   5        244.67        247.76        12.34 o
   3   2   5       2783.74       2954.25        52.29 o
   4   2   5       1930.71       2065.69        33.25 o
   5   2   5          7.41          9.02         9.87 o
   6   2   5       1696.64       1671.69        40.04 o
   7   2   5        556.65        518.98        24.52 o
   8   2   5        289.46        295.32        18.53 o
  -9   3   5          2.95        -13.14        17.10 o
  -8   3   5       2524.55       2533.71        46.84 o
  -7   3   5          0.98          3.61        11.40 o
  -6   3   5       1019.64       1053.32        28.20 o
  -5   3   5        281.88        289.82        12.22 o
  -4   3   5       6421.41       6263.09       110.81 o
  -3   3   5        309.32        301.97        12.31 o
  -2   3   5       3009.02       2939.36        50.82 o
  -1   3   5        240.47        223.49         8.52 o
   0   3   5         52.71         49.74         6.21 o
   1   3   5        165.88        165.18         8.58 o
   2   3   5      14011.97      14278.51       164.39 o
   3   3   5        179.46        175.61        10.09 o
   4   3   5         35.42         39.16         9.19 o
   5   3   5          1.87         -4.19        10.92 o
   6   3   5       1326.90       1281.87        37.69 o
   7   3   5         25.82         34.78        14.74 o
  -9   4   5       2639.73       2889.34        69.22 o
  -8   4   5        141.85        142.71        16.99 o
  -7   4   5        235.99        220.66        15.21 o
  -6   4   5          0.09         -0.42        12.73 o
  -5   4   5        247.99        261.10        14.26 o
  -4   4   5       2359.84       2425.33        32.11 o
  -3   4   5       5850.50       5853.89        61.06 o
  -2   4   5       3556.96       3490.96        62.71 o
  -1   4   5        451.08        473.51        11.04 o
   0   4   5        781.35        789.32        13.61 o
   1   4   5       2409.65       2499.32        31.44 o
   2   4   5        145.66        154.34        10.16 o
   3   4   5       2645.90       2762.48        41.53 o
   4   4   5       1799.47       1836.18        25.23 o
   5   4   5         38.99         37.26        13.29 o
   6   4   5        781.23        767.82        26.96 o
   7   4   5       1489.57       1459.49        54.79 o
  -8   5   5         42.40         52.31        20.05 o
  -7   5   5        846.10        924.22        27.65 o
  -6   5   5        957.59       1022.88        24.80 o
  -5   5   5       2329.12       2523.57        52.04 o
  -4   5   5         33.78         32.30        12.67 o
  -3   5   5         98.68         83.84        12.20 o
  -2   5   5        462.40        474.80        14.34 o
  -1   5   5        708.76        669.45        14.96 o
   0   5   5       1443.85       1449.24        18.59 o
   1   5   5       4323.69       4331.32        55.06 o
   2   5   5          3.82          0.70         9.01 o
   3   5   5        746.56        745.24        16.48 o
   4   5   5        733.60        759.02        23.16 o
   5   5   5          2.01        -10.54        17.28 o
   6   5   5        904.12        862.76        40.01 o
  -7   6   5        620.70        643.86        26.19 o
  -6   6   5        153.03        165.04        15.58 o
  -5   6   5       1678.61       1811.43        64.69 o
  -4   6   5        156.13        156.08        14.24 o
  -3   6   5        218.02        210.30        14.40 o
  -2   6   5        386.64        400.91        14.94 o
  -1   6   5       4793.29       4698.01        52.75 o
   0   6   5          1.28          4.66         8.92 o
   1   6   5         11.48         13.62         8.60 o
   2   6   5          1.08          2.70        10.95 o
   3   6   5         44.13         43.22        12.26 o
   4   6   5        139.31        134.83        14.11 o
   5   6   5       2655.07       2613.75        62.51 o
  -6   7   5       1699.35       1937.47        36.73 o
  -5   7   5        573.62        615.65        23.33 o
  -4   7   5          2.50         -1.37        15.31 o
  -3   7   5        398.89        407.63        14.50 o
  -2   7   5        637.46        621.44        19.29 o
  -1   7   5        508.46        513.54        16.24 o
   0   7   5       2843.06       2811.60        94.26 o
   1   7   5        734.77        653.85        21.97 o
   2   7   5         43.17         36.37        14.93 o
   3   7   5        718.54        664.38        23.23 o
   4   7   5       1280.94       1184.06        25.53 o
  -4   8   5        207.63        226.96        18.20 o
  -3   8   5        412.92        378.78        17.00 o
  -2   8   5        760.82        724.76        55.36 o
  -1   8   5        202.96        210.40        18.79 o
   0   8   5        384.50        361.67        24.40 o
   1   8   5        109.19        118.57        17.10 o
   2   8   5         12.30         13.40        16.27 o
  -8   0   6        337.55        306.69        20.74 o
  -6   0   6         35.34         21.86        11.12 o
  -4   0   6      15522.79      14789.82       502.38 o
  -2   0   6         32.82         30.39         8.67 o
   0   0   6          0.14          1.18         6.78 o
   2   0   6      15428.30      15368.92       437.06 o
   4   0   6        710.74        712.70        25.60 o
   6   0   6       2229.02       2285.40        54.44 o
   8   0   6        712.06        625.39        31.84 o
  -9   1   6       1553.64       1452.25        63.36 o
  -8   1   6       1512.46       1501.15        47.75 o
  -7   1   6         14.73         19.57         9.84 o
  -6   1   6       1302.88       1290.51        34.18 o
  -5   1   6       2473.66       2472.27        61.03 o
  -4   1   6        632.77        619.35        18.11 o
  -3   1   6       4175.34       4025.53        78.69 o
  -2   1   6       1996.27       1998.10        32.88 o
  -1   1   6        971.13       1067.36        15.28 o
   0   1   6       4933.28       4727.93        60.42 o
   1   1   6       3988.25       3745.90        63.29 o
   2   1   6       2099.17       2152.82        44.81 o
   3   1   6       2692.73       2881.48        40.66 o
   4   1   6        108.52        115.38        11.56 o
   5   1   6        110.96        102.43        10.37 o
   6   1   6       1173.14       1175.31        29.59 o
   7   1   6        774.22        809.66        28.53 o
  -9   2   6        283.06        262.81        19.88 o
  -8   2   6        498.99        470.62        22.96 o
  -7   2   6        784.70        773.59        22.71 o
  -6   2   6       1914.56       1921.64        75.72 o
  -5   2   6       2938.91       3018.14        99.43 o
  -4   2   6        360.33        368.00        12.62 o
  -3   2   6       6364.13       6179.50       158.74 o
  -2   2   6       4041.44       3962.02        66.42 o
  -1   2   6        238.41        237.05         8.57 o
   0   2   6        306.01        271.06         8.99 o
   1   2   6       1393.82       1453.48        34.69 o
   2   2   6         59.24         72.53         8.30 o
   3   2   6       3715.82       3906.97        55.57 o
   4   2   6       1072.93       1103.97        32.97 o
   5   2   6       1556.85       1548.42        38.96 o
   6   2   6        115.45        113.94        12.31 o
   7   2   6          4.59          7.90        13.03 o
  -9   3   6        236.31        204.18        18.77 o
  -8   3   6         16.54          7.12        13.85 o
  -7   3   6       4432.44       4627.36        67.71 o
  -6   3   6         50.00         48.68        11.61 o
  -5   3   6        375.84        366.10        14.07 o
  -4   3   6          6.57         12.34         9.84 o
  -3   3   6         85.41         95.87         9.43 o
  -2   3   6        680.93        690.55        18.17 o
  -1   3   6      19525.40      19261.60       477.31 o
   0   3   6        320.45        306.18        10.10 o
   1   3   6        828.34        903.83        16.16 o
   2   3   6         74.62         63.46         9.34 o
   3   3   6       4523.64       4870.06        51.19 o
   4   3   6        112.25        104.78        10.57 o
   5   3   6       3369.93       3466.85       107.60 o
   6   3   6          0.44          0.72        11.77 o
   7   3   6        571.06        533.32        22.46 o
  -8   4   6        107.16         79.29        17.39 o
  -7   4   6         78.74         77.96        16.09 o
  -6   4   6       2964.96       3246.18        76.14 o
  -5   4   6       1304.75       1341.93        22.08 o
  -4   4   6         17.88         32.96        13.47 o
  -3   4   6       1135.73       1113.31        18.64 o
  -2   4   6       3072.69       3071.03        59.11 o
  -1   4   6         67.37         73.09         9.35 o
   0   4   6        456.36        463.94        11.33 o
   1   4   6        996.76       1014.83        31.80 o
   2   4   6        150.81        172.83        10.89 o
   3   4   6       1557.45       1631.57        36.36 o
   4   4   6       2848.19       2952.09       108.53 o
   5   4   6        486.70        464.90        18.22 o
   6   4   6         49.45         57.34        15.78 o
  -8   5   6       1073.22       1163.17        28.90 o
  -7   5   6          5.93         16.07        15.80 o
  -6   5   6        823.87        901.27        24.91 o
  -5   5   6        623.66        703.10        21.49 o
  -4   5   6         37.59         31.32        13.03 o
  -3   5   6        907.15        887.33        22.74 o
  -2   5   6       1902.07       1878.08        53.15 o
  -1   5   6        194.11        207.38        11.13 o
   0   5   6       2833.37       2813.01        48.21 o
   1   5   6        562.75        529.96        27.07 o
   2   5   6        233.85        223.84        12.36 o
   3   5   6        715.12        758.11        22.10 o
   4   5   6         30.00         20.16        13.97 o
   5   5   6         19.53          5.06        15.54 o
   6   5   6        893.11        823.33        39.60 o
  -7   6   6         18.14         27.07        17.81 o
  -6   6   6        163.00        163.93        16.99 o
  -5   6   6        173.43        183.30        15.48 o
  -4   6   6       3856.06       3939.81        86.56 o
  -3   6   6        119.49        114.64        12.89 o
  -2   6   6         12.04         15.16        10.40 o
  -1   6   6         16.78          5.37        10.79 o
   0   6   6         85.50         81.38        13.54 o
   1   6   6         98.44         96.10        12.25 o
   2   6   6       3425.41       3345.01        57.81 o
   3   6   6         43.90         39.66        14.76 o
   4   6   6        556.48        522.03        22.65 o
   5   6   6         17.11         34.05        15.55 o
  -5   7   6        731.32        808.36        24.02 o
  -4   7   6         21.63         11.65        14.69 o
  -3   7   6       1489.24       1498.15        39.13 o
  -2   7   6        833.26        801.51        26.65 o
  -1   7   6         20.94         21.55        15.13 o
   0   7   6        983.07        977.20        48.95 o
   1   7   6       1583.01       1477.17        85.46 o
   2   7   6        278.93        252.19        30.40 o
   3   7   6        718.09        713.83        30.12 o
  -3   8   6       1048.50       1101.12        71.07 o
  -2   8   6        212.94        207.82        20.16 o
  -1   8   6        111.81        113.89        19.60 o
   0   8   6         67.18         38.15        24.99 o
   1   8   6        138.74        156.80        17.94 o
  -9   0   7          3.08         33.46        36.57 o
  -7   0   7       3314.30       3322.04       171.15 o
  -5   0   7       1656.25       1680.52        81.93 o
  -3   0   7       2350.03       2422.73        66.39 o
  -1   0   7       6463.52       6308.42       132.72 o
   1   0   7       1357.56       1252.71        34.84 o
   3   0   7       5896.96       6052.90        97.44 o
   5   0   7        678.85        743.50        31.76 o
   7   0   7          9.49         31.70        21.01 o
  -9   1   7       1271.67       1400.20        57.04 o
  -8   1   7       1315.78       1259.24        46.65 o
  -7   1   7         12.65         14.59        11.64 o
  -6   1   7        800.55        816.72        21.52 o
  -5   1   7        725.48        706.03        15.27 o
  -4   1   7         39.58         33.55         7.00 o
  -3   1   7       3437.30       3350.28        65.70 o
  -2   1   7       5923.96       6103.89       102.86 o
  -1   1   7       2194.80       2229.02        36.48 o
   0   1   7        536.13        573.91        14.12 o
   1   1   7        222.96        221.64         8.93 o
   2   1   7       1705.73       1769.66        24.20 o
   3   1   7        789.36        831.70        16.61 o
   4   1   7        195.59        204.61        11.40 o
   5   1   7       2323.85       2432.44        93.24 o
   6   1   7         85.47         65.32        13.73 o
   7   1   7        521.28        510.63        20.05 o
  -9   2   7        163.49        161.78        18.62 o
  -8   2   7        761.39        788.52        30.54 o
  -7   2   7        139.21        133.37        16.60 o
  -6   2   7       3253.16       3192.71        63.10 o
  -5   2   7       2517.03       2482.28        53.83 o
  -4   2   7       1008.55       1007.20        18.13 o
  -3   2   7         62.69         53.63         9.44 o
  -2   2   7        210.58        209.51        10.31 o
  -1   2   7        445.29        462.89        15.59 o
   0   2   7       3749.44       3709.42        70.73 o
   1   2   7       3597.50       3661.38        63.26 o
   2   2   7       3605.25       3683.05        71.60 o
   3   2   7          7.29          1.24         8.68 o
   4   2   7        451.40        439.95        13.61 o
   5   2   7        147.08        138.05        11.85 o
   6   2   7        158.07        151.11        14.82 o
   7   2   7        424.37        436.54        20.61 o
  -9   3   7          2.84        -12.09        19.74 o
  -8   3   7         84.31         78.23        15.66 o
  -7   3   7         85.50         82.26        14.79 o
  -6   3   7        332.47        342.71        21.05 o
  -5   3   7         80.55         69.90        10.48 o
  -4   3   7       7377.15       7439.28       122.79 o
  -3   3   7          8.27         11.87         9.26 o
  -2   3   7        992.96       1015.63        19.93 o
  -1   3   7        396.28        378.47        12.60 o
   0   3   7       2564.65       2546.87        35.86 o
   1   3   7        495.29        495.31        12.69 o
   2   3   7       3876.78       4101.47        48.97 o
   3   3   7         40.39         33.56        10.05 o
   4   3   7       2071.79       2137.78        47.73 o
   5   3   7         62.92         65.19        11.45 o
   6   3   7       2920.73       3049.84        93.25 o
  -8   4   7        284.08        293.35        17.55 o
  -7   4   7        335.91        316.29        20.77 o
  -6   4   7       1415.52       1491.78        28.63 o
  -5   4   7       2210.63       2188.80        62.23 o
  -4   4   7        811.31        840.64        23.09 o
  -3   4   7        103.92         97.23        11.18 o
  -2   4   7         17.23         25.29        10.35 o
  -1   4   7         39.13         43.34         8.65 o
   0   4   7       1658.96       1656.55        27.30 o
   1   4   7       3949.52       4079.69        49.57 o
   2   4   7       1325.67       1380.94        34.80 o
   3   4   7         81.64         75.18        11.63 o
   4   4   7        333.26        312.42        15.19 o
   5   4   7        669.65        628.70        31.13 o
   6   4   7         22.24          7.56        25.43 o
  -7   5   7        206.25        238.38        16.75 o
  -6   5   7        253.91        285.56        17.21 o
  -5   5   7        253.99        256.15        16.02 o
  -4   5   7         60.76         66.14        13.55 o
  -3   5   7       3726.56       3690.55        70.73 o
  -2   5   7        867.98        895.04        17.83 o
  -1   5   7       1953.83       1941.98        54.72 o
   0   5   7         46.82         42.43        10.64 o
   1   5   7        363.59        327.17        15.37 o
   2   5   7        566.76        587.16        17.17 o
   3   5   7        808.13        792.05        23.31 o
   4   5   7         23.82         20.80        14.46 o
   5   5   7        518.58        464.31        20.52 o
  -6   6   7          2.31          2.69        15.57 o
  -5   6   7         86.88         81.65        17.71 o
  -4   6   7        126.52        116.99        14.21 o
  -3   6   7        272.39        274.67        14.50 o
  -2   6   7          0.22         15.12        12.22 o
  -1   6   7       1339.15       1314.26        27.20 o
   0   6   7          3.01          7.51        12.88 o
   1   6   7        359.86        365.86        16.67 o
   2   6   7         63.44         51.73        13.92 o
   3   6   7       1773.71       1702.19        52.58 o
   4   6   7         66.79         63.80        13.83 o
  -5   7   7        105.61        110.87        19.63 o
  -4   7   7          5.89          7.10        16.59 o
  -3   7   7        397.08        389.80        18.39 o
  -2   7   7       1989.36       1952.77        63.83 o
  -1   7   7        674.99        638.16        38.56 o
   0   7   7          1.40         -0.35        14.65 o
   1   7   7        107.72         90.49        15.64 o
   2   7   7        513.04        478.93        31.83 o
   3   7   7        212.20        198.19        18.85 o
  -1   8   7        137.17        130.33        20.82 o
  -8   0   8       1388.36       1285.89        56.21 o
  -6   0   8       5202.22       4674.50       221.02 o
  -4   0   8        292.60        294.55        19.66 o
  -2   0   8        749.94        765.46        20.45 o
   0   0   8      13411.94      13030.21       206.64 o
   2   0   8         68.10         52.28        10.01 o
   4   0   8         20.59         27.06        18.89 o
   6   0   8       3304.38       3510.73       118.86 o
  -9   1   8         40.90         11.53        31.41 o
  -8   1   8         24.30         23.83        19.57 o
  -7   1   8         17.19         -6.41        12.33 o
  -6   1   8       1892.76       1825.60        34.84 o
  -5   1   8       3449.87       3426.56        43.00 o
  -4   1   8       1770.21       1835.60        36.17 o
  -3   1   8       1801.63       1764.20        39.66 o
  -2   1   8       1129.70       1158.78        17.28 o
  -1   1   8        387.27        386.49        10.47 o
   0   1   8         84.74         88.95         7.05 o
   1   1   8       1676.45       1682.33        22.79 o
   2   1   8       1454.26       1502.36        21.75 o
   3   1   8       2420.18       2468.14        67.01 o
   4   1   8       2027.01       2170.66        47.46 o
   5   1   8       2023.32       2181.04        43.51 o
   6   1   8        197.51        219.31        17.40 o
  -9   2   8        829.03        811.72        40.73 o
  -8   2   8        466.91        448.20        20.75 o
  -7   2   8       1215.42       1242.32        41.21 o
  -6   2   8          2.95          5.06        11.38 o
  -5   2   8        133.60        130.42        13.37 o
  -4   2   8          1.69         -4.65        10.65 o
  -3   2   8       1089.78       1067.99        19.08 o
  -2   2   8       3517.23       3595.51        40.00 o
  -1   2   8       3633.19       3464.19        42.81 o
   0   2   8        208.11        219.93         8.85 o
   1   2   8       2036.80       2046.99        26.36 o
   2   2   8        494.68        509.23        13.76 o
   3   2   8          8.59         10.48         9.95 o
   4   2   8        331.60        351.49        13.77 o
   5   2   8        481.55        498.83        16.98 o
   6   2   8          3.97         11.22        14.41 o
  -8   3   8          1.54         -5.47        17.84 o
  -7   3   8       1120.00       1194.65        23.05 o
  -6   3   8         44.16         35.44        14.22 o
  -5   3   8        703.73        714.57        20.16 o
  -4   3   8        343.93        333.95        14.93 o
  -3   3   8       2717.03       2717.16        70.37 o
  -2   3   8          1.52          3.89         9.35 o
  -1   3   8        112.66        119.12        13.65 o
   0   3   8         13.10         18.55         7.88 o
   1   3   8         74.30         69.58         9.32 o
   2   3   8         17.58         14.38         9.73 o
   3   3   8       1948.90       2017.96        42.74 o
   4   3   8          1.33          2.00        11.12 o
   5   3   8         13.79         18.04        15.44 o
   6   3   8         48.79         40.32        24.58 o
  -8   4   8       1016.93       1130.58        28.62 o
  -7   4   8        749.43        820.71        29.72 o
  -6   4   8        119.44        107.69        16.11 o
  -5   4   8        541.60        561.30        19.71 o
  -4   4   8          7.79         22.52        11.27 o
  -3   4   8        991.34        983.50        18.59 o
  -2   4   8       3019.56       3020.91        65.86 o
  -1   4   8       1819.07       1795.97        43.30 o
   0   4   8         71.55         80.42        13.11 o
   1   4   8       1483.73       1457.95        44.78 o
   2   4   8       1845.10       1921.27        36.55 o
   3   4   8         10.29          5.05        11.74 o
   4   4   8        414.40        407.48        19.46 o
   5   4   8        546.55        507.00        26.78 o
  -7   5   8         10.81          6.12        15.08 o
  -6   5   8       1128.16       1233.55        45.43 o
  -5   5   8        824.96        875.12        20.30 o
  -4   5   8       2377.01       2493.69        40.88 o
  -3   5   8        217.78        199.27        13.70 o
  -2   5   8        991.22       1000.72        31.31 o
  -1   5   8        214.92        214.80        13.50 o
   0   5   8        234.20        232.38        18.71 o
   1   5   8        432.08        434.00        17.28 o
   2   5   8       2015.06       1932.23        81.16 o
   3   5   8        514.42        485.13        23.12 o
   4   5   8        996.30        865.48        32.25 o
  -6   6   8       1110.56       1205.99        28.91 o
  -5   6   8          9.73          7.11        16.86 o
  -4   6   8        132.02        150.29        15.34 o
  -3   6   8         25.88         19.60        13.83 o
  -2   6   8         68.72         86.41        15.15 o
  -1   6   8        147.12        166.85        14.13 o
   0   6   8       2398.32       2426.99        36.88 o
   1   6   8         88.75         90.41        16.25 o
   2   6   8         36.28         32.06        15.19 o
   3   6   8         23.46         37.13        18.33 o
  -4   7   8        659.74        684.20        26.39 o
  -3   7   8        199.89        196.13        18.51 o
  -2   7   8        165.95        155.83        20.10 o
  -1   7   8        564.07        524.99        34.03 o
   0   7   8         60.06         51.22        16.34 o
   1   7   8       1272.92       1220.40        65.27 o
  -9   0   9       2703.36       2559.27        90.67 o
  -7   0   9         37.28         47.52        21.07 o
  -5   0   9        131.16        113.73        14.44 o
  -3   0   9      14952.52      14846.85       253.46 o
  -1   0   9        747.02        758.08        19.14 o
   1   0   9        940.40        869.29        43.69 o
   3   0   9       3560.74       3805.19       102.94 o
   5   0   9        202.17        217.10        28.13 o
  -9   1   9        475.58        466.20        57.12 o
  -8   1   9        820.08        759.44        33.62 o
  -7   1   9       1288.28       1197.43        43.90 o
  -6   1   9        106.49        118.75        13.94 o
  -5   1   9       1814.92       1794.39        25.64 o
  -4   1   9         80.30         93.18        11.95 o
  -3   1   9          4.66          8.83        10.31 o
  -2   1   9       2822.77       2909.51        31.51 o
  -1   1   9        268.22        273.51         9.45 o
   0   1   9        660.68        619.37        12.84 o
   1   1   9       2841.88       2827.46        36.98 o
   2   1   9       2335.27       2295.82        53.94 o
   3   1   9       1170.43       1231.06        31.01 o
   4   1   9        569.84        582.54        19.21 o
   5   1   9         28.28         33.49        15.72 o
   6   1   9         10.85         -1.23        19.22 o
  -8   2   9        581.22        536.73        68.87 o
  -7   2   9        950.08        954.69        22.53 o
  -6   2   9         19.87         13.32        13.02 o
  -5   2   9        466.65        495.35        16.54 o
  -4   2   9       1610.74       1601.52        35.43 o
  -3   2   9          5.79         10.91        10.03 o
  -2   2   9       3441.29       3451.87        42.84 o
  -1   2   9       1561.65       1532.58        35.15 o
   0   2   9        733.42        718.48        15.27 o
   1   2   9        330.24        342.83        14.11 o
   2   2   9        118.65        130.14        11.34 o
   3   2   9         48.62         56.61        11.98 o
   4   2   9       1255.05       1327.43        23.35 o
   5   2   9        717.97        767.47        26.67 o
  -8   3   9        335.68        326.15        21.16 o
  -7   3   9         49.62         44.66        16.43 o
  -6   3   9       4185.47       4259.18        77.47 o
  -5   3   9        178.81        178.66        14.57 o
  -4   3   9        937.23        948.85        22.92 o
  -3   3   9         45.24         40.39        11.15 o
  -2   3   9       1052.70       1033.69        25.26 o
  -1   3   9          3.21          7.42        11.12 o
   0   3   9       3577.02       3570.15        97.74 o
   1   3   9        120.15        113.30        10.62 o
   2   3   9        642.75        648.36        26.03 o
   3   3   9         13.86         16.87        12.63 o
   4   3   9       2911.59       3071.83       105.96 o
   5   3   9         31.12         33.72        17.89 o
  -7   4   9        283.36        266.09        20.28 o
  -6   4   9        199.63        215.24        16.40 o
  -5   4   9        980.58       1032.81        27.33 o
  -4   4   9        929.23        986.03        24.87 o
  -3   4   9         65.29         67.37        13.32 o
  -2   4   9       2020.61       2045.26        39.32 o
  -1   4   9       1914.84       1992.56        89.85 o
   0   4   9        237.42        233.63        15.37 o
   1   4   9        225.40        236.81        16.56 o
   2   4   9        192.67        199.56        14.20 o
   3   4   9          5.02          3.06        12.44 o
   4   4   9        722.34        669.69        34.84 o
  -6   5   9          5.96          7.20        16.36 o
  -5   5   9        799.15        855.72        28.28 o
  -4   5   9         31.74         53.30        13.96 o
  -3   5   9        120.74        120.91        14.08 o
  -2   5   9        896.81        944.98        25.29 o
  -1   5   9       2035.26       1948.91        59.97 o
   0   5   9         63.02         65.17        14.65 o
   1   5   9       1303.00       1352.44        28.17 o
   2   5   9        440.10        477.86        20.92 o
   3   5   9        894.06        825.14        61.62 o
   4   5   9        243.35        243.73        34.03 o
  -5   6   9         67.84         68.02        16.38 o
  -4   6   9        173.56        193.71        20.76 o
  -3   6   9       3022.52       3038.12        92.69 o
  -2   6   9         29.17         12.11        17.37 o
  -1   6   9        284.79        284.48        18.07 o
   0   6   9         33.71         28.46        16.90 o
   1   6   9        557.74        517.64        21.05 o
   2   6   9         26.57         10.48        14.74 o
  -2   7   9       1110.89       1128.19        37.49 o
  -1   7   9         22.19         31.07        18.53 o
  -8   0  10        124.69        107.43        41.73 o
  -6   0  10       4631.18       4577.07        95.56 o
  -4   0  10        857.49        855.77        29.46 o
  -2   0  10       3487.06       3637.94        91.99 o
   0   0  10       2577.96       2482.84       101.15 o
   2   0  10        273.63        289.09        22.67 o
   4   0  10       3574.17       4001.77       134.05 o
  -8   1  10       1488.04       1360.67        95.72 o
  -7   1  10       1039.89        969.33        31.03 o
  -6   1  10        136.76        128.61        17.69 o
  -5   1  10        267.63        263.36        14.92 o
  -4   1  10         25.48         31.81        11.62 o
  -3   1  10       1218.82       1193.15        28.27 o
  -2   1  10       2068.91       2069.21        39.35 o
  -1   1  10       1709.78       1672.00        32.47 o
   0   1  10       1837.06       1808.86        24.47 o
   1   1  10        823.52        764.28        19.78 o
   2   1  10        773.18        782.36        22.84 o
   3   1  10        857.17        906.27        25.77 o
   4   1  10        116.72        131.06        18.48 o
   5   1  10       1042.10       1075.67        26.63 o
  -8   2  10         48.98         58.51        24.05 o
  -7   2  10        334.44        330.17        27.35 o
  -6   2  10         58.32         60.24        13.58 o
  -5   2  10       2616.19       2670.37        50.36 o
  -4   2  10       2992.03       3042.67        54.49 o
  -3   2  10       1663.66       1653.55        29.79 o
  -2   2  10          1.14         -1.49        10.65 o
  -1   2  10         61.56         55.73        10.24 o
   0   2  10          5.98         12.16        10.77 o
   1   2  10       1082.72       1110.52        24.79 o
   2   2  10       1494.84       1536.69        47.66 o
   3   2  10       1860.85       1961.72        53.83 o
   4   2  10          2.44         10.10        17.01 o
   5   2  10        451.65        457.82        22.99 o
  -7   3  10        399.49        444.95        21.83 o
  -6   3  10         43.12         47.06        15.23 o
  -5   3  10        874.67        923.53        23.30 o
  -4   3  10          1.51          7.84        14.22 o
  -3   3  10       6346.13       6540.86       107.78 o
  -2   3  10        290.71        276.88        13.20 o
  -1   3  10       1375.83       1369.69        33.02 o
   0   3  10        182.11        177.04        13.90 o
   1   3  10       7114.16       7196.62       116.99 o
   2   3  10          4.76          7.58        10.79 o
   3   3  10        748.39        773.77        29.35 o
   4   3  10          1.74          2.16        18.12 o
  -7   4  10         97.91         91.10        18.37 o
  -6   4  10          6.75         10.15        16.50 o
  -5   4  10       1052.48       1132.80        32.92 o
  -4   4  10       2210.15       2267.08        28.71 o
  -3   4  10        637.94        636.58        22.45 o
  -2   4  10         48.15         61.12        14.06 o
  -1   4  10         53.62         50.47        11.65 o
   0   4  10        324.22        327.81        16.45 o
   1   4  10        576.89        544.41        18.64 o
   2   4  10       2010.36       2028.49        77.78 o
   3   4  10        424.31        439.96        31.43 o
  -6   5  10        780.49        886.91        27.68 o
  -5   5  10        122.83        154.54        17.90 o
  -4   5  10        171.42        182.33        16.79 o
  -3   5  10        633.51        640.57        22.38 o
  -2   5  10        741.64        817.53        27.70 o
  -1   5  10        248.16        248.24        19.69 o
   0   5  10       1217.94       1178.52        33.60 o
   1   5  10        278.76        268.14        17.92 o
   2   5  10         33.34         12.71        16.31 o
  -4   6  10        128.05        150.90        20.35 o
  -3   6  10         42.10         55.47        17.73 o
  -2   6  10       1077.10       1066.51        38.59 o
  -1   6  10          0.92         -9.07        16.29 o
   0   6  10        500.16        479.96        26.21 o
   1   6  10          1.06         10.15        18.43 o
  -7   0  11        224.02        167.64        27.73 o
  -5   0  11       4316.49       4167.98       157.25 o
  -3   0  11        331.32        314.66        21.56 o
  -1   0  11        131.78        136.62        14.39 o
   1   0  11       7617.56       7597.91       167.22 o
   3   0  11         13.58         41.44        22.49 o
  -7   1  11         22.15         12.18        21.78 o
  -6   1  11       1204.07       1204.40        35.65 o
  -5   1  11        872.59        883.34        37.66 o
  -4   1  11       2790.57       2685.20        43.72 o
  -3   1  11       1271.35       1296.99        29.46 o
  -2   1  11         66.54         65.89        12.29 o
  -1   1  11       1265.73       1187.06        46.31 o
   0   1  11       2945.51       2708.81        71.82 o
   1   1  11         16.70         21.51        13.69 o
   2   1  11        454.43        477.12        17.85 o
   3   1  11        602.16        658.29        37.13 o
   4   1  11          3.77          2.63        15.48 o
  -7   2  11       1664.13       1617.66        65.10 o
  -6   2  11       1315.82       1203.29        58.82 o
  -5   2  11         63.41         45.54        15.08 o
  -4   2  11        564.91        569.21        17.56 o
  -3   2  11        453.69        447.31        16.11 o
  -2   2  11        242.34        256.99        15.12 o
  -1   2  11       1399.92       1396.34        32.37 o
   0   2  11       1639.54       1637.89        49.04 o
   1   2  11         18.28         11.09        11.79 o
   2   2  11       1190.79       1227.66        50.34 o
   3   2  11        547.41        563.66        22.93 o
   4   2  11         94.46         93.30        16.42 o
  -7   3  11          0.49         26.56        22.47 o
  -6   3  11       2015.51       2126.99        62.84 o
  -5   3  11          7.87         10.24        14.33 o
  -4   3  11        114.60        124.16        15.02 o
  -3   3  11        339.44        346.10        16.22 o
  -2   3  11       4263.23       4375.00        79.21 o
  -1   3  11         16.90         18.25        14.49 o
   0   3  11        411.33        422.71        16.82 o
   1   3  11          0.91         -0.73        14.37 o
   2   3  11         26.06         44.33        20.47 o
   3   3  11        148.85        191.37        24.63 o
  -6   4  11        664.25        682.38        22.18 o
  -5   4  11          4.53         14.41        15.34 o
  -4   4  11        548.01        563.49        23.91 o
  -3   4  11        560.89        554.37        22.90 o
  -2   4  11        158.16        173.39        16.21 o
  -1   4  11       1117.00       1084.22        42.83 o
   0   4  11        607.63        596.83        24.56 o
   1   4  11         22.98         24.79        19.39 o
   2   4  11       1045.93       1021.10        41.43 o
  -4   5  11        745.59        781.51        25.04 o
  -3   5  11       1267.29       1307.96        33.14 o
  -2   5  11          2.61         -5.57        15.41 o
  -1   5  11       1071.69       1043.70        33.27 o
   0   5  11        896.21        858.16        22.65 o
   1   5  11          0.91         -1.30        17.58 o
  -6   0  12        185.51        182.48        25.40 o
  -4   0  12         89.85        103.86        27.17 o
  -2   0  12       5998.59       5917.97       416.70 o
   0   0  12        253.62        246.47        17.88 o
   2   0  12       1389.80       1436.85        56.60 o
  -7   1  12       1850.08       1773.40        69.92 o
  -6   1  12        645.17        604.50        26.01 o
  -5   1  12        460.34        422.94        23.47 o
  -4   1  12       1109.44       1016.11        22.80 o
  -3   1  12       1528.40       1392.30        32.31 o
  -2   1  12        217.90        203.41        15.78 o
  -1   1  12        144.61        142.96        14.69 o
   0   1  12         47.31         60.99        21.05 o
   1   1  12         71.93         61.78        17.47 o
   2   1  12       1029.09       1086.84        34.62 o
   3   1  12        742.80        767.02        25.65 o
  -6   2  12        611.30        562.26        27.40 o
  -5   2  12         14.73         23.29        16.35 o
  -4   2  12        493.56        480.32        20.53 o
  -3   2  12        573.32        533.90        45.60 o
  -2   2  12         11.27         30.46        16.26 o
  -1   2  12       1753.72       1726.89        28.74 o
   0   2  12       1319.96       1264.99        40.11 o
   1   2  12        550.17        565.18        28.84 o
   2   2  12        127.18        158.79        24.28 o
  -6   3  12         61.99         80.28        23.00 o
  -5   3  12       1864.05       1886.56        36.81 o
  -4   3  12          9.97          8.68        16.88 o
  -3   3  12        149.67        148.05        16.30 o
  -2   3  12         26.18         21.43        15.88 o
  -1   3  12        448.40        423.40        21.09 o
   0   3  12        139.17        146.44        18.08 o
   1   3  12       1441.78       1556.65        38.94 o
   2   3  12          0.61         18.44        25.81 o
  -5   4  12          1.73          3.98        23.28 o
  -4   4  12        558.32        536.11        26.03 o
  -3   4  12        312.54        322.80        17.09 o
  -2   4  12          8.22         11.81        18.15 o
  -1   4  12       1193.47       1205.20        38.40 o
   0   4  12       1880.45       1818.72        52.33 o
   1   4  12        388.29        371.01        27.66 o
  -5   0  13       1853.83       1640.84        71.93 o
  -3   0  13        732.72        769.02        67.84 o
  -1   0  13       2093.64       2344.87       127.32 o
   1   0  13        512.50        494.07        28.49 o
  -5   1  13        364.87        331.87        26.16 o
  -4   1  13         21.16         17.62        18.35 o
  -3   1  13         90.37         88.56        22.98 o
  -2   1  13         13.45         37.82        21.39 o
  -1   1  13        526.63        510.50        35.62 o
   0   1  13        934.06        892.44        57.47 o
   1   1  13        753.11        728.04        37.82 o
  -5   2  13          2.80         22.79        22.78 o
  -4   2  13       1258.43       1184.51        33.05 o
  -3   2  13       1358.93       1272.17        43.72 o
  -2   2  13       1090.78       1037.55        48.51 o
  -1   2  13         13.97         15.85        21.54 o
   0   2  13        369.81        330.75        27.85 o
   1   2  13         47.73         51.07        24.23 o
  -4   3  13       1030.19        968.17        57.35 o
  -3   3  13          2.31         12.07        19.78 o
  -2   3  13        452.40        414.82        19.35 o
  -1   3  13          3.26          1.82        18.25 o
   0   3  13        363.17        352.51        24.75 o
  -2   0  14          5.21         16.02        54.44 o
  -3   1  14        840.97        750.64        43.79 o
  -2   1  14        468.55        496.77        39.33 o
  -1   1  14         29.41         19.63        47.42 o
                                                
