# Supplementary material for: Syntheses and crystal structures of three novel oxalate coordination compounds: Rb2Co(C2O4)2·4H2O, Rb2CoCl2(C2O4) and K2Li2Cu(C2O4)3·2H2O
Source: Acta Crystallogr E Crystallogr Commun. 2023 Mar 7;79(Pt 4):267–71. doi: 10.1107/S2056989023001822 (PMC10088303; doi:10.1107/S2056989023001822)
Supplement: Supplementary file 3 [file e-79-00267-IIsup3.hkl]

#
# h,k,l, Fc-squared, Fo-squared, sigma(Fo-squared), status flag
#
data_II
_shelx_title ' shelxt_a.res in Immm'
_shelx_refln_list_code          4
_shelx_F_calc_maximum      204.49
_exptl_crystal_F_000       358.00
_reflns_d_resolution_high  0.7706

loop_
 _space_group_symop_operation_xyz
 'x, y, z'
 '-x, -y, z'
 '-x, y, -z'
 'x, -y, -z'
 'x+1/2, y+1/2, z+1/2'
 '-x+1/2, -y+1/2, z+1/2'
 '-x+1/2, y+1/2, -z+1/2'
 'x+1/2, -y+1/2, -z+1/2'
 '-x, -y, -z'
 'x, y, -z'
 'x, -y, z'
 '-x, y, z'
 '-x+1/2, -y+1/2, -z+1/2'
 'x+1/2, y+1/2, -z+1/2'
 'x+1/2, -y+1/2, z+1/2'
 '-x+1/2, y+1/2, z+1/2'

_cell_length_a     5.3445
_cell_length_b     6.4380
_cell_length_c    12.5866
_cell_angle_alpha  90.000
_cell_angle_beta   90.000
_cell_angle_gamma  90.000

_shelx_F_squared_multiplier     1.000

loop_
 _refln_index_h
 _refln_index_k
 _refln_index_l
 _refln_F_squared_calc
 _refln_F_squared_meas
 _refln_F_squared_sigma
 _refln_observed_status
   4   0   0      20362.25      20239.09       691.57 o
   6   0   0       6106.86       6395.39       207.86 o
   1   1   0       1423.67       1456.27        21.43 o
   3   1   0        355.11        374.25         9.32 o
   5   1   0        275.36        288.30        14.56 o
   2   2   0      41816.26      42223.63      1049.78 o
   4   2   0      11275.79      11430.66       135.79 o
   6   2   0       4938.30       4961.43       180.26 o
   1   3   0        118.57        144.86         7.49 o
   3   3   0        494.46        520.74        11.72 o
   5   3   0         62.58         45.80        10.22 o
   0   4   0      25468.12      25287.79       395.09 o
   2   4   0      13143.35      13509.39       155.65 o
   4   4   0       8900.47       8800.07       166.87 o
   6   4   0       3135.95       2955.26       107.21 o
   1   5   0        352.62        362.61        12.62 o
   3   5   0         50.52         42.92        13.34 o
   5   5   0        190.22        174.15        16.85 o
   0   6   0      11071.45      11886.63       260.38 o
   2   6   0       9399.50       9961.45       174.90 o
   4   6   0       5186.79       5336.99       147.85 o
   1   7   0        201.63        209.97        15.36 o
   3   7   0        418.12        430.11        29.78 o
   0   8   0       5254.37       5883.80       254.88 o
   2   8   0       5526.41       5624.59       287.64 o
   1   0   1      11730.00      11921.34       343.14 o
   3   0   1      11826.20      11944.31       185.13 o
   5   0   1       1448.30       1414.13        59.83 o
   0   1   1        644.01        658.14        12.28 o
   2   1   1         31.00         34.66         3.75 o
   4   1   1         61.91         71.44         5.53 o
   6   1   1         31.47         33.57        10.05 o
   1   2   1      17329.31      16626.60       217.62 o
   3   2   1       4949.03       4754.27        39.84 o
   5   2   1       4758.95       4815.36        62.65 o
   0   3   1       1596.92       1638.74        24.24 o
   2   3   1         76.94         85.47         4.97 o
   4   3   1        146.50        137.64         6.51 o
   6   3   1          4.43         31.21        13.07 o
   1   4   1       8743.57       8860.17        92.01 o
   3   4   1       7024.22       7229.39        60.62 o
   5   4   1       2075.64       1946.98        35.40 o
   0   5   1        120.25        134.02         9.33 o
   2   5   1        605.30        612.33        11.32 o
   4   5   1          9.71          4.83        10.05 o
   1   6   1       4068.80       4205.70        53.17 o
   3   6   1       2673.92       2734.33        37.97 o
   0   7   1        224.68        240.24        17.63 o
   2   7   1        106.45        108.28        11.49 o
   1   8   1       1614.01       1685.48        42.97 o
   0   0   2       1221.34       1111.56        21.44 o
   2   0   2       2993.72       3228.53        40.44 o
   4   0   2         12.50         11.31         8.11 o
   6   0   2          7.80        -16.44        16.44 o
   1   1   2        922.53        943.63        11.92 o
   3   1   2       1276.72       1262.26        13.99 o
   5   1   2        290.88        294.19        12.68 o
   0   2   2       5901.82       6086.43        73.65 o
   2   2   2          7.08         11.78         4.02 o
   4   2   2        549.75        520.83         9.58 o
   6   2   2         40.48         39.33        10.84 o
   1   3   2       2781.84       2788.34        27.45 o
   3   3   2        672.60        632.86         9.60 o
   5   3   2       1175.85       1081.08        24.03 o
   0   4   2        287.13        289.47        11.69 o
   2   4   2       1421.80       1437.52        15.95 o
   4   4   2        194.47        197.85         9.46 o
   6   4   2         90.64         92.22        16.27 o
   1   5   2        877.76        914.09        15.70 o
   3   5   2       1512.04       1508.05        28.71 o
   5   5   2        123.64        122.93        12.85 o
   0   6   2        358.75        337.39        13.07 o
   2   6   2        218.89        222.37         9.83 o
   4   6   2        110.41        126.64        13.54 o
   1   7   2        433.39        414.50        12.48 o
   3   7   2         63.69         64.20        11.98 o
   0   8   2        154.35        131.74        22.14 o
   1   0   3      20510.48      21968.00       479.69 o
   3   0   3       3822.24       3913.88        53.81 o
   5   0   3       4019.11       4157.58        73.41 o
   0   1   3      20420.58      18753.67       565.33 o
   2   1   3      10094.14      10298.25       106.68 o
   4   1   3       5690.10       5917.71        49.86 o
   6   1   3       1994.25       2075.61        42.56 o
   1   2   3       7920.53       7809.91        68.68 o
   3   2   3       6932.10       7171.81        56.87 o
   5   2   3        816.16        819.93        14.94 o
   0   3   3       4417.56       4353.51        59.87 o
   2   3   3       9035.90       9007.35        79.17 o
   4   3   3       2494.69       2466.52        24.93 o
   6   3   3       1227.51       1203.95        36.27 o
   1   4   3       4607.85       4595.52        39.16 o
   3   4   3       1797.15       1812.02        19.39 o
   5   4   3       1326.97       1330.69        29.35 o
   0   5   3       7318.13       7376.76        92.09 o
   2   5   3       2042.94       2120.35        22.88 o
   4   5   3       2531.05       2459.12        36.40 o
   1   6   3       2729.56       2797.51        44.84 o
   3   6   3       1808.16       1886.79        35.73 o
   0   7   3       1663.89       1799.64        50.30 o
   2   7   3       3418.51       3463.53        84.03 o
   1   8   3       1561.36       1700.32        54.27 o
   0   0   4       1175.34       1255.48        35.80 o
   2   0   4       2027.97       2188.58        33.51 o
   4   0   4         30.05         40.28         9.14 o
   6   0   4         12.95         -2.20        14.08 o
   1   1   4      14467.74      14066.03       126.46 o
   3   1   4       9043.02       9074.61        70.81 o
   5   1   4       2985.04       3096.31        39.48 o
   0   2   4       3861.17       3913.01        60.43 o
   2   2   4         35.88         43.27         4.29 o
   4   2   4        486.31        470.09         9.26 o
   6   2   4         37.40         35.49        10.54 o
   1   3   4      14076.81      13492.40       116.78 o
   3   3   4       6044.83       6016.42        54.02 o
   5   3   4       4492.08       4406.64        64.39 o
   0   4   4        299.63        292.38        10.23 o
   2   4   4       1263.66       1265.01        14.47 o
   4   4   4        192.38        176.59         8.85 o
   1   5   4       6332.33       6381.42        54.63 o
   3   5   4       6121.36       6043.17        74.50 o
   5   5   4       1490.17       1455.53        40.19 o
   0   6   4        365.92        344.30        14.69 o
   2   6   4        227.75        217.46        11.47 o
   4   6   4        109.83        101.64        13.14 o
   1   7   4       3178.52       3193.41        79.31 o
   3   7   4       1403.14       1356.58        35.95 o
   0   8   4        162.04        136.81        28.51 o
   1   0   5       4940.33       4803.67        86.76 o
   3   0   5       5893.15       6105.76        72.72 o
   5   0   5        644.39        650.10        17.35 o
   0   1   5       8158.28       7615.43       128.00 o
   2   1   5       3544.64       3549.54        33.04 o
   4   1   5       2282.79       2396.40        24.02 o
   6   1   5        889.95        915.04        25.71 o
   1   2   5       7937.41       7742.51        81.92 o
   3   2   5       2355.14       2363.56        21.63 o
   5   2   5       2788.39       2883.78        41.35 o
   0   3   5        933.80        879.78        16.39 o
   2   3   5       3345.26       3313.34        29.23 o
   4   3   5        720.59        740.66        13.17 o
   6   3   5        472.80        475.94        23.20 o
   1   4   5       4429.21       4423.04        41.61 o
   3   4   5       3908.02       3889.18        44.94 o
   5   4   5       1160.45       1139.16        43.65 o
   0   5   5       2786.87       2756.49        39.17 o
   2   5   5        382.74        397.93        10.62 o
   4   5   5        957.44        922.56        23.05 o
   1   6   5       2117.17       2091.13        31.31 o
   3   6   5       1426.79       1390.17        31.21 o
   0   7   5        387.81        377.01        19.92 o
   2   7   5       1460.03       1441.76        43.99 o
   0   0   6      34571.48      27287.93       686.37 o
   2   0   6      10539.74      10453.87       164.96 o
   4   0   6       9322.07       9654.93       122.06 o
   6   0   6       3008.20       3117.70        96.88 o
   1   1   6       1677.80       1679.38        17.80 o
   3   1   6        588.89        623.77         9.28 o
   5   1   6        375.15        388.27        10.79 o
   0   2   6       9795.96       9317.23       120.13 o
   2   2   6      16202.61      16153.59       123.73 o
   4   2   6       4927.61       5104.45        55.52 o
   6   2   6       2364.17       2308.14        73.15 o
   1   3   6        346.57        344.97         7.49 o
   3   3   6        612.25        593.41        12.58 o
   5   3   6         19.25          8.28        10.87 o
   0   4   6      10451.66      10129.12       148.63 o
   2   4   6       5389.00       5341.80        59.91 o
   4   4   6       4023.80       3964.50        55.62 o
   1   5   6        478.63        468.58        13.54 o
   3   5   6         44.27         46.41         9.92 o
   0   6   6       5012.50       5038.61       103.32 o
   2   6   6       4337.97       4350.18        93.89 o
   4   6   6       2449.33       2266.53        71.24 o
   1   7   6        275.37        271.72        14.22 o
   1   0   7       4332.10       4136.00        51.71 o
   3   0   7       5058.27       5208.26        63.32 o
   5   0   7        704.83        711.33        19.96 o
   0   1   7       3270.91       2961.65        42.50 o
   2   1   7       3578.79       3512.03        44.51 o
   4   1   7       1224.33       1247.57        18.48 o
   6   1   7        389.57        402.14        21.83 o
   1   2   7       6591.71       6364.33        89.58 o
   3   2   7       2415.49       2450.70        24.49 o
   5   2   7       2509.84       2565.30        51.72 o
   0   3   7       6429.46       6308.12        83.64 o
   2   3   7       2116.00       2110.29        25.14 o
   4   3   7       2006.59       2000.33        33.04 o
   1   4   7       4258.25       4236.65        45.07 o
   3   4   7       3665.03       3659.65        49.49 o
   5   4   7       1145.98       1080.89        33.52 o
   0   5   7       1404.91       1445.49        35.04 o
   2   5   7       3254.54       3115.85        40.49 o
   4   5   7        782.73        750.45        21.39 o
   1   6   7       2183.08       2147.11        34.16 o
   3   6   7       1463.59       1355.12        38.80 o
   0   7   7       1752.93       1760.93        57.30 o
   2   7   7        408.03        384.38        20.51 o
   0   0   8       2085.10       2054.64        41.07 o
   2   0   8          5.68         15.07         7.51 o
   4   0   8        461.50        493.64        15.03 o
   6   0   8        121.04        140.23        24.39 o
   1   1   8        257.37        265.86         7.25 o
   3   1   8         55.86         50.66         5.98 o
   5   1   8         72.38         67.72         9.00 o
   0   2   8         75.12         73.10         8.73 o
   2   2   8        615.08        627.03         9.55 o
   4   2   8         11.07         13.92         9.59 o
   1   3   8          0.04         -3.69         5.80 o
   3   3   8         73.94         64.32         8.85 o
   5   3   8         51.69         55.59        11.65 o
   0   4   8        135.43        113.92        10.62 o
   2   4   8         21.66         20.30         7.65 o
   4   4   8         32.48         43.09        11.70 o
   1   5   8         33.98         23.35        10.10 o
   3   5   8         37.49         25.61        10.21 o
   0   6   8         29.10         26.20        14.91 o
   2   6   8         42.10         39.50        13.04 o
   1   7   8         23.69         36.67        14.67 o
   1   0   9       1156.66       1167.22        18.28 o
   3   0   9        141.74        169.21        10.98 o
   5   0   9        535.10        523.51        21.90 o
   0   1   9       8704.69       8557.28       150.68 o
   2   1   9       5575.11       5603.79        49.61 o
   4   1   9       3542.43       3621.10        50.54 o
   1   2   9        286.59        307.60        12.91 o
   3   2   9        584.73        579.35        11.86 o
   5   2   9         10.32          3.13        11.95 o
   0   3   9       3227.31       3134.42        43.65 o
   2   3   9       4875.77       4755.44        43.61 o
   4   3   9       1748.79       1739.72        36.93 o
   1   4   9        208.59        210.94         9.65 o
   3   4   9         31.15         40.95         9.83 o
   0   5   9       4172.88       4277.69       126.23 o
   2   5   9       1540.03       1474.13        34.66 o
   4   5   9       1690.17       1582.30        44.20 o
   1   6   9        177.36        162.19        13.23 o
   0   0  10        155.37        154.95        12.83 o
   2   0  10        416.69        415.73        11.55 o
   4   0  10         38.59         23.89        13.99 o
   1   1  10      10393.71      10509.88        86.92 o
   3   1  10       7301.24       7095.81        86.12 o
   5   1  10       2975.62       3013.19        71.31 o
   0   2  10        798.22        814.87        17.71 o
   2   2  10         39.28         45.80         6.62 o
   4   2  10        153.12        143.44        10.77 o
   1   3  10      10215.05      10189.99        92.38 o
   3   3  10       5738.38       5725.11        78.48 o
   0   4  10        144.19        138.12        16.70 o
   2   4  10        443.35        456.72        14.25 o
   4   4  10         76.34         84.41        17.33 o
   1   5  10       5896.58       5896.59       119.08 o
   3   5  10       5211.49       4973.37       119.31 o
   0   6  10        134.19        158.71        17.73 o
   2   6  10         83.36         61.77        15.44 o
   1   0  11          2.49          7.30        10.93 o
   3   0  11        135.06        117.44        13.82 o
   5   0  11         21.89          5.54        20.22 o
   0   1  11       3616.45       3756.29        50.49 o
   2   1  11       2343.62       2309.95        30.68 o
   4   1  11       1633.96       1604.82        36.21 o
   1   2  11        136.34        137.04         8.67 o
   3   2  11          3.08          6.65         8.89 o
   0   3  11       1173.50       1233.58        28.16 o
   2   3  11       2063.01       2082.43        33.59 o
   4   3  11        703.15        706.94        26.12 o
   1   4  11        111.87        121.46        11.11 o
   3   4  11        215.18        177.40        18.41 o
   0   5  11       1836.66       1851.52        60.79 o
   2   5  11        552.29        560.44        29.62 o
   1   6  11         38.73         34.76        15.42 o
   0   0  12       2479.67       2625.12        77.66 o
   2   0  12        591.03        560.06        22.74 o
   4   0  12        960.32        880.61        40.17 o
   1   1  12        882.98        891.92        15.55 o
   3   1  12        457.40        429.01        15.82 o
   0   2  12        405.24        391.01        15.46 o
   2   2  12       1258.49       1238.89        20.18 o
   4   2  12        313.51        277.86        20.28 o
   1   3  12        309.94        302.86        15.15 o
   3   3  12        362.52        357.58        15.74 o
   0   4  12        678.80        706.40        27.40 o
   2   4  12        229.03        254.80        14.25 o
   1   5  12        296.46        305.70        16.80 o
   1   0  13       1292.91       1361.19        38.80 o
   3   0  13       1423.19       1395.20        48.90 o
   0   1  13       1813.71       1893.78        46.19 o
   2   1  13       1791.35       1767.76        36.40 o
   4   1  13        754.16        722.13        35.99 o
   1   2  13       1865.46       1913.84        28.73 o
   3   2  13        849.75        844.72        26.36 o
   0   3  13       2831.48       2844.43        72.88 o
   2   3  13       1377.03       1382.55        31.46 o
   1   4  13       1467.06       1421.79        36.70 o
   0   5  13        981.47        940.82        53.83 o
   0   0  14       2832.12       3039.73        93.29 o
   2   0  14       1105.63       1089.30        43.13 o
   1   1  14        164.87        171.93        12.30 o
   3   1  14         68.13         66.55        14.07 o
   0   2  14        907.50        941.53        33.29 o
   2   2  14       1635.60       1686.04        45.13 o
   1   3  14         20.14         37.61        13.53 o
   0   4  14       1033.06       1021.77        40.70 o
   1   0  15         73.65         94.99        17.05 o
   0   1  15       1898.86       1953.68        58.51 o
   2   1  15       1352.31       1400.10        43.43 o
   1   2  15        242.78        261.17        15.28 o
   0   3  15        752.02        766.10        38.63 o
   0   0  16         26.75         -6.88        28.55 o
   1   1  16       1902.46       1972.04        54.32 o
                                                
