# Supplementary material for: Syntheses and crystal structures of three novel oxalate coordination compounds: Rb2Co(C2O4)2·4H2O, Rb2CoCl2(C2O4) and K2Li2Cu(C2O4)3·2H2O
Source: Acta Crystallogr E Crystallogr Commun. 2023 Mar 7;79(Pt 4):267–71. doi: 10.1107/S2056989023001822 (PMC10088303; doi:10.1107/S2056989023001822)
Supplement: Supplementary file 4 [file e-79-00267-IIIsup4.hkl]

#
# h,k,l, Fc-squared, Fo-squared, sigma(Fo-squared), status flag
#
data_III
_shelx_title ' shelxt_a.res in P-1'
_shelx_refln_list_code          4
_shelx_F_calc_maximum       79.01
_exptl_crystal_F_000       225.00
_reflns_d_resolution_high  0.7686

loop_
 _space_group_symop_operation_xyz
 'x, y, z'
 '-x, -y, -z'

_cell_length_a     6.1847
_cell_length_b     7.2575
_cell_length_c     8.1795
_cell_angle_alpha 101.327
_cell_angle_beta   91.723
_cell_angle_gamma 113.563

_shelx_F_squared_multiplier     1.000

loop_
 _refln_index_h
 _refln_index_k
 _refln_index_l
 _refln_F_squared_calc
 _refln_F_squared_meas
 _refln_F_squared_sigma
 _refln_observed_status
   1   0   0        694.89        733.40        27.75 o
   2   0   0       5741.19       6145.74       282.39 o
   3   0   0        236.98        246.04        40.09 o
   4   0   0        534.57        558.62        32.12 o
   5   0   0          8.58          8.43        12.67 o
   6   0   0        407.81        466.52        31.41 o
   7   0   0          7.19          7.48        18.34 o
  -7   1   0        487.82        567.54        33.79 o
  -6   1   0        300.64        333.22        29.91 o
  -5   1   0         78.47         79.47        14.53 o
  -4   1   0       1327.11       1385.91        63.63 o
  -3   1   0          0.59          4.85         8.98 o
  -2   1   0       3155.00       3072.86       115.23 o
  -1   1   0       1069.54       1071.17        52.77 o
   0   1   0       1525.61       1546.87        68.21 o
   1   1   0         46.51         43.64         9.01 o
   2   1   0        810.56        794.62        33.23 o
   3   1   0        951.70       1012.39        49.94 o
   4   1   0        148.94        153.44        26.88 o
   5   1   0        540.96        595.64        29.93 o
   6   1   0         38.48         46.81        20.20 o
  -7   2   0          0.48         12.94        18.40 o
  -6   2   0        674.71        729.95        51.05 o
  -5   2   0         56.42         62.22        13.61 o
  -4   2   0       4692.00       4970.16       136.36 o
  -3   2   0         29.37         26.91         8.01 o
  -1   2   0        203.33        192.56        14.16 o
   0   2   0        816.54        852.74        41.71 o
   1   2   0        666.63        687.37        29.66 o
   2   2   0       2261.49       2307.33       147.70 o
   3   2   0        389.49        416.38        22.96 o
   4   2   0        517.88        482.65        74.29 o
   5   2   0        252.50        271.79        24.06 o
   6   2   0          0.85         -6.25        19.42 o
  -8   3   0        144.15        159.27        23.91 o
  -7   3   0          0.42         -2.80        14.06 o
  -6   3   0        852.13        943.09        37.79 o
  -5   3   0        267.94        290.52        23.65 o
  -4   3   0       1556.74       1597.93        71.52 o
  -3   3   0        815.63        762.89        32.39 o
  -2   3   0        567.08        533.56        23.68 o
  -1   3   0        798.79        804.69        36.62 o
   0   3   0         54.95         49.07         9.59 o
   1   3   0        722.74        758.62        31.74 o
   2   3   0          5.82          4.63         8.75 o
   3   3   0        479.25        498.11        36.43 o
   4   3   0         12.16          7.62        14.02 o
   5   3   0        362.91        373.32        27.29 o
  -8   4   0        539.56        618.48        34.75 o
  -7   4   0          4.33          0.86        13.86 o
  -6   4   0        714.07        734.65        50.46 o
  -5   4   0        308.96        306.09        29.68 o
  -4   4   0        378.78        346.09        21.74 o
  -3   4   0        723.22        677.01        31.50 o
  -2   4   0       1541.95       1698.48        71.55 o
  -1   4   0        632.23        620.79        72.66 o
   0   4   0        454.66        441.39        66.92 o
   1   4   0        892.85        965.90        42.85 o
   2   4   0         33.62         30.85        10.91 o
   3   4   0         60.27         51.19        13.17 o
   4   4   0         30.00         22.68        13.17 o
   5   4   0         37.42         35.22        24.53 o
  -7   5   0         84.01         81.73        23.27 o
  -6   5   0        152.44        164.66        22.07 o
  -5   5   0         11.25         10.14         8.47 o
  -4   5   0         25.41         17.81         9.45 o
  -3   5   0        386.46        349.12        21.94 o
  -2   5   0         15.47         16.64         8.53 o
  -1   5   0        934.17        905.80        60.81 o
   0   5   0        155.28        124.02        38.76 o
   1   5   0        910.14        930.23        80.40 o
   2   5   0         47.36         28.91        11.16 o
   3   5   0        516.17        480.44        30.46 o
   4   5   0          3.47         -0.79        21.89 o
  -7   6   0        533.60        400.50       139.15 o
  -6   6   0        117.93        128.90        19.29 o
  -5   6   0        423.52        389.19        69.69 o
  -4   6   0        318.72        298.21        61.18 o
  -3   6   0        824.42        765.11        55.18 o
  -2   6   0         11.52         21.38        15.29 o
  -1   6   0        808.24        873.52        69.84 o
   0   6   0         99.38         67.30        17.26 o
   1   6   0         25.93         22.89        12.86 o
   2   6   0          0.65          1.33        15.02 o
   3   6   0        150.59        155.42        27.43 o
  -7   7   0         79.72         61.16        31.06 o
  -6   7   0          1.48          7.76        22.83 o
  -5   7   0        511.85        469.84       156.79 o
  -4   7   0          2.18          1.10        13.15 o
  -3   7   0        190.72        200.37        23.00 o
  -2   7   0         31.30         24.04        17.66 o
  -1   7   0         60.02         62.34        15.07 o
   0   7   0        130.00        113.59        16.10 o
   1   7   0        229.21        212.11        22.54 o
   2   7   0         58.20         29.78        22.57 o
  -6   8   0          2.44          0.51        21.81 o
  -5   8   0        503.77        531.40       161.17 o
  -4   8   0          1.29          3.28        14.44 o
  -3   8   0        375.39        403.38        38.65 o
  -2   8   0          2.21          6.70        17.06 o
  -1   8   0        229.15        131.46        68.71 o
   0   8   0         19.79         17.17        17.76 o
  -4   9   0         16.84          1.95        21.61 o
  -3   9   0         59.07         44.09        21.01 o
  -2   9   0         56.57         45.30        22.57 o
   2  -9   1        304.75        301.02        39.69 o
   3  -9   1         39.39         30.84        17.50 o
   4  -9   1        272.61        231.09        23.24 o
   5  -9   1         60.01         33.59        19.52 o
  -1  -8   1          6.60          8.99        30.70 o
   0  -8   1        474.10        458.06        41.90 o
   1  -8   1         19.71         21.92        14.74 o
   2  -8   1       1011.27        917.80        42.89 o
   3  -8   1        227.61        196.53        67.42 o
   4  -8   1        212.11        150.59        46.55 o
   5  -8   1        112.41        106.95        20.28 o
   6  -8   1          5.88         11.61        23.93 o
  -2  -7   1        219.65        242.54        38.24 o
  -1  -7   1          3.96          3.03        16.28 o
   0  -7   1         18.97          3.55        11.70 o
   1  -7   1        182.95        177.39        19.98 o
   2  -7   1         20.92         16.36        15.57 o
   3  -7   1         85.76         63.97        12.52 o
   4  -7   1         15.69         12.93         9.78 o
   5  -7   1        545.02        508.44        27.49 o
   6  -7   1          9.78         10.68        15.26 o
   7  -7   1        453.95        476.13        44.28 o
  -3  -6   1         45.33         41.22        19.93 o
  -2  -6   1        685.06        606.24        65.15 o
  -1  -6   1        178.42         90.13        29.80 o
   0  -6   1        941.29        942.65        46.30 o
   1  -6   1        643.44        566.23        47.06 o
   2  -6   1         13.36          9.53         9.18 o
   3  -6   1        354.88        346.52        82.11 o
   4  -6   1         19.19         16.07         9.54 o
   5  -6   1        115.03        101.47        35.14 o
   6  -6   1          0.41          2.33        14.26 o
   7  -6   1        257.27        296.48        25.64 o
  -4  -5   1        108.74         55.81        25.39 o
  -3  -5   1        355.05        323.06        29.49 o
  -2  -5   1         18.47         16.76        12.07 o
  -1  -5   1        981.92        930.53        91.92 o
   0  -5   1         22.69         20.52        11.29 o
   1  -5   1        423.97        343.43        54.02 o
   2  -5   1        453.42        394.69       103.71 o
   3  -5   1        915.80        852.72        48.34 o
   4  -5   1        582.49        575.72        48.90 o
   5  -5   1        391.92        417.47        56.20 o
   6  -5   1          1.49          2.05        13.23 o
   7  -5   1        138.46        136.75        20.50 o
  -5  -4   1         73.55         73.75        22.06 o
  -4  -4   1        129.75        120.90        18.22 o
  -3  -4   1        162.33        181.69        16.65 o
  -2  -4   1         49.63         49.70        11.23 o
  -1  -4   1        639.40        639.43        31.36 o
   0  -4   1         24.84         36.23         9.55 o
   1  -4   1        938.80        878.08        77.71 o
   2  -4   1        145.95        148.79        21.16 o
   3  -4   1       1018.82        972.62        56.76 o
   4  -4   1        106.92         97.44        11.93 o
   5  -4   1        158.11        160.27        17.08 o
   6  -4   1          5.94          2.79        12.35 o
   7  -4   1          7.03          3.08        17.12 o
  -5  -3   1        412.18        439.74        30.21 o
  -4  -3   1         13.57         12.34        11.29 o
  -3  -3   1        620.31        554.95        44.28 o
  -2  -3   1        621.91        683.23        31.82 o
  -1  -3   1        775.24        819.38        34.13 o
   0  -3   1       1781.84       1878.49       181.57 o
   1  -3   1       1787.97       1659.20       104.89 o
   2  -3   1         73.29         61.25         9.65 o
   3  -3   1       1162.95       1133.70       130.59 o
   4  -3   1          1.98          0.29         6.87 o
   5  -3   1        364.69        390.64        35.89 o
   6  -3   1          1.20          3.18        13.51 o
   7  -3   1         87.90         92.78        20.64 o
  -6  -2   1         37.33         22.04        22.33 o
  -5  -2   1        908.92        975.97        65.49 o
  -4  -2   1         36.40         35.60         9.62 o
  -3  -2   1        768.42        719.00        58.77 o
  -2  -2   1         88.25         79.95        12.35 o
  -1  -2   1       1209.15       1122.19        66.76 o
   0  -2   1         12.82         14.52         7.09 o
   1  -2   1         87.58         83.66        11.23 o
   2  -2   1         25.27         34.45         7.80 o
   3  -2   1        499.48        545.43        24.65 o
   4  -2   1         24.63         24.11        11.34 o
   5  -2   1         71.00         60.80        14.06 o
   6  -2   1        315.49        331.70        30.25 o
   7  -2   1          6.74          6.67        15.67 o
  -6  -1   1         22.13          6.16        14.73 o
  -5  -1   1        135.50        144.42        18.49 o
  -4  -1   1        845.85        862.02       111.78 o
  -3  -1   1        785.81        629.45        67.58 o
  -2  -1   1        157.75        127.56        11.05 o
  -1  -1   1        177.06        172.36        12.13 o
   0  -1   1        464.03        476.76        16.03 o
   1  -1   1        981.39        936.05        37.82 o
   2  -1   1        621.21        724.73        34.78 o
   3  -1   1        437.69        410.49        21.07 o
   4  -1   1       1152.95       1168.61        57.14 o
   5  -1   1         12.59         15.39        12.20 o
   6  -1   1        593.97        667.06        47.94 o
   7  -1   1         53.03         64.04        16.66 o
  -7   0   1        329.44        371.39        30.74 o
  -6   0   1          2.80         -7.39        20.03 o
  -5   0   1        122.92        130.92        18.53 o
  -4   0   1        364.28        339.99        38.18 o
  -3   0   1       1357.45       1132.66        71.36 o
  -2   0   1        238.33        232.15        14.69 o
  -1   0   1       1144.20       1138.51        39.63 o
   0   0   1       1389.00       1379.39        40.65 o
   1   0   1         36.18         45.34         8.84 o
   2   0   1       1539.36       1575.21        55.34 o
   3   0   1         12.64          6.80         6.19 o
   4   0   1        445.77        438.50        28.10 o
   5   0   1        283.79        284.04        21.24 o
   6   0   1        358.68        376.00        27.46 o
   7   0   1         38.50         37.39        18.72 o
  -7   1   1        250.73        275.36        27.56 o
  -6   1   1         52.41         52.64        14.57 o
  -5   1   1        215.86        214.14        25.72 o
  -4   1   1        319.87        340.14        34.58 o
  -3   1   1        214.02        217.61        49.33 o
  -2   1   1        353.72        445.46        19.85 o
  -1   1   1         35.40         47.55        10.02 o
   0   1   1        325.36        377.21        16.70 o
   1   1   1         22.17         24.78         8.39 o
   3   1   1         73.08         58.63        14.44 o
   4   1   1       1278.93       1290.97        62.16 o
   5   1   1        196.84        187.03        23.11 o
   6   1   1        239.41        246.28        24.41 o
  -7   2   1        111.93        121.15        23.08 o
  -6   2   1        208.76        210.32        23.65 o
  -5   2   1        435.89        471.25        40.97 o
  -4   2   1        416.15        397.42        59.03 o
  -3   2   1        140.08        134.24        11.72 o
  -2   2   1       1753.07       1715.07        55.88 o
  -1   2   1        155.07        152.58        11.54 o
   0   2   1       2862.92       3067.75       110.05 o
   1   2   1          9.01          9.08         7.10 o
   2   2   1       1438.68       1335.12        54.74 o
   3   2   1          3.49          2.17         7.94 o
   4   2   1        434.84        444.75        39.86 o
   5   2   1         50.08         45.41        14.40 o
   6   2   1        137.11        137.70        24.77 o
  -8   3   1         77.89         76.40        21.50 o
  -7   3   1          2.67          7.12        18.82 o
  -6   3   1        108.18        132.21        19.76 o
  -5   3   1         11.08          1.08         7.50 o
  -4   3   1       1044.65        963.03       113.23 o
  -3   3   1         37.07         32.42         8.69 o
  -2   3   1       6243.26       6236.24       304.74 o
  -1   3   1         20.89         29.01        10.85 o
   0   3   1       2950.41       3202.63       120.87 o
   1   3   1         58.87         53.00        10.21 o
   2   3   1        442.51        414.79        24.19 o
   3   3   1          0.83         -2.01         8.44 o
   4   3   1        297.65        295.90        64.81 o
   5   3   1        166.90        161.62        25.88 o
  -8   4   1        157.55        192.80        26.75 o
  -7   4   1         15.18         17.25        14.72 o
  -6   4   1        405.01        414.35        33.10 o
  -5   4   1          8.55          5.77         8.88 o
  -4   4   1        440.62        410.22        47.12 o
  -3   4   1         70.59         66.60        11.21 o
  -2   4   1       1755.58       1753.49       190.27 o
  -1   4   1         77.46         61.36        11.76 o
   0   4   1        437.79        494.68        30.13 o
   1   4   1        190.87        171.69        19.15 o
   2   4   1         17.44         20.81        11.09 o
   3   4   1        240.80        256.00        21.54 o
   4   4   1        132.39        114.64        22.38 o
  -7   5   1         26.89         21.49        14.87 o
  -6   5   1        608.99        678.61        48.84 o
  -5   5   1        222.60        195.86        15.84 o
  -4   5   1       1204.64       1147.35       103.08 o
  -3   5   1        124.94        113.09        12.23 o
  -2   5   1        359.27        353.58        24.70 o
  -1   5   1        116.98        140.02        18.12 o
   0   5   1       1197.66       1344.64        63.87 o
   1   5   1        354.17        335.87        28.21 o
   2   5   1        567.88        581.47        38.31 o
   3   5   1        647.91        619.58        42.25 o
   4   5   1          5.51          8.68        31.04 o
  -7   6   1        118.10        126.70        21.62 o
  -6   6   1        414.40        425.73        27.76 o
  -5   6   1        379.65        339.76        39.51 o
  -4   6   1        407.85        396.64        32.82 o
  -3   6   1         10.77         13.84        14.68 o
  -2   6   1         27.80         22.34        14.43 o
  -1   6   1        277.95        287.71        23.06 o
   0   6   1         31.21         21.86        17.05 o
   1   6   1        327.74        321.88        24.11 o
   2   6   1          4.66         -0.50        12.59 o
   3   6   1        201.92        166.08        24.18 o
  -7   7   1          4.78         -7.29        32.92 o
  -6   7   1         98.38        100.08        28.61 o
  -5   7   1         50.30         52.25        19.13 o
  -4   7   1         60.77         68.16        16.42 o
  -3   7   1        142.65        153.34        23.40 o
  -2   7   1        330.47        378.57        33.06 o
  -1   7   1        441.86        439.76        29.75 o
   0   7   1         40.81         27.85        14.92 o
   1   7   1        281.86        279.94        28.09 o
  -6   8   1          1.09         21.40        33.72 o
  -5   8   1        146.73        132.75        29.43 o
  -4   8   1          0.62         -2.26        16.68 o
  -3   8   1        610.19        655.68        33.56 o
  -2   8   1          5.35         -1.77        17.23 o
  -1   8   1        369.58        348.73        27.64 o
   0   8   1         17.03         17.17        17.38 o
  -3   9   1        172.50        179.63        26.19 o
   1  -9   2         39.80         36.49        29.81 o
   2  -9   2        238.35        204.94        39.89 o
   3  -9   2         57.86         49.34        27.63 o
   4  -9   2        132.43         64.67        21.52 o
   5  -9   2          0.82         -1.53        27.80 o
   0  -8   2        224.48        249.37        36.50 o
   1  -8   2          4.75          6.47        23.04 o
   2  -8   2        439.16         96.54        25.90 o
   3  -8   2         66.56         44.44        17.33 o
   4  -8   2        288.79        248.27        22.56 o
   5  -8   2          0.69          0.68        13.86 o
   6  -8   2        188.60        173.11        38.98 o
  -2  -7   2        245.40        233.98        48.08 o
  -1  -7   2          8.69         12.69        16.86 o
   0  -7   2        105.54         96.07        19.02 o
   1  -7   2          1.79          0.59        11.08 o
   2  -7   2        189.67        165.30        18.41 o
   3  -7   2          0.49         -0.61        11.12 o
   4  -7   2        857.62        684.10        96.39 o
   5  -7   2        269.05        255.99        24.27 o
   6  -7   2        286.21        292.58        26.70 o
   7  -7   2        352.67        379.47        30.66 o
  -3  -6   2        122.55        107.38        21.29 o
  -2  -6   2        721.98        809.83        50.56 o
  -1  -6   2         13.94          9.26        11.31 o
   0  -6   2       1326.98       1426.85        40.95 o
   1  -6   2          2.09          3.42         8.64 o
   2  -6   2        261.63        224.45        27.89 o
   3  -6   2         85.31         70.54        16.19 o
   4  -6   2        242.60        244.24        18.29 o
   5  -6   2          1.40         -3.55        11.53 o
   6  -6   2         74.48         86.11        17.23 o
   7  -6   2         80.19         85.92        20.81 o
  -4  -5   2        310.39        332.63        38.12 o
  -3  -5   2          9.14          7.89        15.64 o
  -2  -5   2        182.52        204.47        18.03 o
  -1  -5   2          7.28          9.15         9.54 o
   0  -5   2        590.67        551.21        68.38 o
   1  -5   2        243.98        232.88        22.25 o
   2  -5   2       1273.23       1312.96        57.81 o
   3  -5   2        827.47        873.33        39.99 o
   4  -5   2         21.23         16.62         9.96 o
   5  -5   2        350.07        367.69        24.10 o
   6  -5   2          2.86          6.92        16.85 o
   7  -5   2        340.08        419.47        29.95 o
  -5  -4   2         29.29         26.90        29.81 o
  -4  -4   2        276.70        274.11        20.94 o
  -3  -4   2          7.50          0.14        10.33 o
  -2  -4   2        117.58        125.35        12.89 o
  -1  -4   2        194.92        212.77        22.76 o
   0  -4   2        566.79        603.05        28.53 o
   2  -4   2        467.88        441.74        32.46 o
   3  -4   2        654.96        623.02        42.44 o
   4  -4   2         13.81          9.03         7.68 o
   5  -4   2        840.61        887.41        70.58 o
   6  -4   2          1.69          1.13        12.35 o
   7  -4   2        263.41        315.19        26.16 o
  -5  -3   2          3.99          3.48        13.99 o
  -4  -3   2        311.63        298.70        19.69 o
  -3  -3   2         82.57         53.84        20.50 o
  -2  -3   2        841.94        838.56        62.48 o
  -1  -3   2       1198.82       1280.75        89.19 o
   0  -3   2        174.83        166.81        12.98 o
   1  -3   2        730.30        680.20        51.64 o
   2  -3   2          4.16          5.50         8.05 o
   3  -3   2       1574.55       1513.52        56.20 o
   4  -3   2         57.06         50.77        12.22 o
   5  -3   2       1408.42       1520.89       114.10 o
   6  -3   2         27.43         27.55        14.18 o
   7  -3   2        125.18        156.19        22.13 o
  -6  -2   2         42.59         37.39        19.30 o
  -5  -2   2        356.73        364.96        31.45 o
  -4  -2   2        128.15         62.70        28.22 o
  -3  -2   2       1263.61       1013.54       145.12 o
  -2  -2   2        494.98        514.78        25.73 o
  -1  -2   2        777.54        781.80        42.14 o
   0  -2   2       3070.56       3642.17       132.66 o
   1  -2   2       2239.58       2113.77        89.13 o
   2  -2   2       1822.92       1878.63        69.60 o
   3  -2   2        657.19        580.20        29.34 o
   4  -2   2         46.86         50.63        13.45 o
   5  -2   2        483.53        511.43        44.67 o
   6  -2   2         11.07          9.93        14.40 o
   7  -2   2        467.72        510.55        32.69 o
  -6  -1   2         59.95         60.06        16.00 o
  -5  -1   2         18.42         13.72        13.04 o
  -4  -1   2          3.08          3.24         8.87 o
  -3  -1   2       1236.62       1187.57        51.00 o
  -2  -1   2         27.63         29.28         8.14 o
  -1  -1   2       2342.19       2340.83        74.24 o
   0  -1   2       1563.76       1658.36       141.92 o
   1  -1   2       4920.84       4585.36       260.74 o
   2  -1   2        333.20        325.20        15.19 o
   3  -1   2       1262.01       1210.61        57.87 o
   4  -1   2        129.79        136.79        16.43 o
   5  -1   2          7.60         14.57        10.68 o
   6  -1   2         59.21         76.16        21.76 o
   7  -1   2         56.56         73.13        22.51 o
  -7   0   2        609.94        618.27        34.04 o
  -6   0   2         25.28         34.50        16.26 o
  -5   0   2        615.24        624.34        52.26 o
  -4   0   2         55.76         48.27        10.17 o
  -3   0   2       1371.45       1336.38        51.57 o
  -2   0   2       2928.54       3170.14       129.03 o
  -1   0   2       3401.64       3477.47       108.67 o
   0   0   2          8.18         13.89         8.09 o
   1   0   2        358.36        333.70        19.47 o
   2   0   2         84.45         69.47         9.36 o
   3   0   2        731.89        706.34        81.48 o
   4   0   2        121.62        125.05        16.25 o
   5   0   2        139.51        148.28        16.12 o
   6   0   2        107.25        110.94        21.80 o
   7   0   2          5.68          6.25        18.59 o
  -7   1   2        187.01        191.92        24.62 o
  -6   1   2          7.70          6.19        11.99 o
  -5   1   2        609.27        506.58        80.79 o
  -4   1   2          5.46          6.51         8.28 o
  -3   1   2         85.29         78.39        10.07 o
  -2   1   2        278.65        269.32        15.14 o
  -1   1   2        346.03        346.69        17.24 o
   0   1   2        541.81        571.64        24.31 o
   1   1   2        692.61        598.57        38.86 o
   2   1   2       1117.17       1036.40       106.60 o
   3   1   2        104.22         91.30        14.40 o
   4   1   2        842.80        866.93        69.64 o
   5   1   2         81.59        105.66        17.53 o
   6   1   2        469.71        490.15        31.18 o
  -7   2   2        332.03        363.85        27.72 o
  -6   2   2         71.57         63.52        18.08 o
  -5   2   2        780.35        747.33       145.83 o
  -4   2   2          9.62          7.62         7.99 o
  -3   2   2        967.83        969.65        41.03 o
  -2   2   2        284.38        263.46        16.56 o
  -1   2   2       1038.95       1028.80        45.61 o
   0   2   2        290.10        397.66        45.51 o
   1   2   2         67.04         51.30         9.17 o
   2   2   2         37.21         18.66         8.59 o
   3   2   2         47.55         39.87         9.37 o
   4   2   2        805.39        876.16        63.41 o
   5   2   2         89.23         76.06        21.42 o
   6   2   2        236.40        239.22        31.54 o
  -7   3   2         29.38         38.58        17.85 o
  -6   3   2         20.02         15.47        16.54 o
  -5   3   2        208.36        187.73        32.10 o
  -4   3   2        659.00        633.51        52.34 o
  -3   3   2        718.87        732.08        32.45 o
  -2   3   2       1982.32       1897.78       192.39 o
  -1   3   2         41.69         35.36        11.42 o
   0   3   2       1067.89       1196.51       221.41 o
   1   3   2          1.10          0.46         7.67 o
   2   3   2       1559.62       1450.41       190.12 o
   3   3   2         48.57         36.23        11.64 o
   4   3   2        664.08        708.64        38.32 o
   5   3   2         17.72         -9.35        26.91 o
  -7   4   2         44.78         41.31        16.40 o
  -6   4   2        131.36        136.03        19.78 o
  -5   4   2         47.05         40.10        10.49 o
  -4   4   2         18.05         17.32         8.27 o
  -3   4   2         62.97         50.64        11.16 o
  -2   4   2         56.59         47.47        14.17 o
  -1   4   2          8.17         16.15        13.19 o
   0   4   2       2652.00       3022.83        90.09 o
   1   4   2        371.02        371.65        71.52 o
   2   4   2        712.63        641.37        32.92 o
   3   4   2        142.75         91.66        28.39 o
   4   4   2        207.44        192.26        34.43 o
  -7   5   2        277.13        274.73        30.40 o
  -6   5   2        424.97        446.26        29.22 o
  -5   5   2         12.42         10.26         9.95 o
  -4   5   2       1103.85       1054.98       119.73 o
  -3   5   2          1.09          1.79        13.38 o
  -2   5   2       1458.21       1496.50        71.59 o
  -1   5   2        182.14        215.33        21.53 o
   0   5   2       2035.26       2108.61        88.66 o
   1   5   2          6.20          4.61        11.80 o
   2   5   2        629.07        604.06        35.84 o
   3   5   2         16.02         19.46        18.99 o
  -7   6   2         45.82         60.68        32.12 o
  -6   6   2        140.42        127.42        19.92 o
  -5   6   2         18.99         22.27        18.26 o
  -4   6   2        810.95        875.61        33.97 o
  -3   6   2          7.43          3.61        13.47 o
  -2   6   2        700.78        721.67        31.50 o
  -1   6   2         21.64         28.14        15.20 o
   0   6   2         55.44         56.56        14.80 o
   1   6   2         43.07         47.70        15.16 o
   2   6   2        268.78        250.90        26.54 o
  -6   7   2        482.22        563.78        43.94 o
  -5   7   2         66.54         60.14        17.26 o
  -4   7   2        951.36        968.98        43.61 o
  -3   7   2        216.15        200.26        20.14 o
  -2   7   2        900.03        983.21        45.61 o
  -1   7   2         70.82         85.25        19.17 o
   0   7   2        226.97        222.58        20.87 o
   1   7   2        115.13         83.71        17.69 o
  -5   8   2         22.32         17.46        20.74 o
  -4   8   2        232.14        251.92        26.75 o
  -3   8   2         69.44         90.05        21.31 o
  -2   8   2        182.20        228.51        43.48 o
  -1   8   2        172.87        156.01        22.75 o
   1  -9   3        166.50        164.05        26.54 o
   2  -9   3         85.70         71.11        29.04 o
   3  -9   3        156.93        145.79        38.14 o
   4  -9   3        129.41         94.37        34.52 o
  -1  -8   3         96.63         94.90        26.52 o
   0  -8   3         70.83         58.97        22.02 o
   1  -8   3          3.02          2.92        20.15 o
   2  -8   3         45.90         42.24        18.06 o
   3  -8   3          0.97         -0.66        11.65 o
   4  -8   3        290.49        226.74        29.00 o
   5  -8   3        108.48         90.00        17.46 o
   6  -8   3        162.74        138.12        48.07 o
  -2  -7   3         99.43        104.04        21.50 o
  -1  -7   3          0.83          3.40        19.24 o
   0  -7   3        310.85        273.28        56.15 o
   1  -7   3        132.59        140.49        21.40 o
   2  -7   3        513.42        388.72        53.53 o
   3  -7   3         69.74         41.26        14.94 o
   4  -7   3        996.30       1046.50       313.63 o
   5  -7   3          9.14          6.86        12.07 o
   6  -7   3        362.69        393.28        80.12 o
   7  -7   3         37.44         37.33        20.19 o
  -3  -6   3         98.53        103.68        21.20 o
  -2  -6   3         47.00         45.54        17.10 o
  -1  -6   3        110.77        133.02        20.97 o
   0  -6   3        858.67        985.84       172.51 o
   1  -6   3         48.57         36.13        10.02 o
   2  -6   3        335.47        314.18        65.38 o
   3  -6   3          0.62         -2.53        11.60 o
   4  -6   3         62.50         50.56        24.07 o
   5  -6   3         15.86         13.14         9.71 o
   6  -6   3        447.79        491.58        42.39 o
   7  -6   3         51.48         69.23        22.22 o
  -4  -5   3        117.72         70.66        21.84 o
  -3  -5   3         36.91         24.21        16.83 o
  -2  -5   3        621.37        690.29        33.07 o
  -1  -5   3         96.35         92.41        12.88 o
   0  -5   3       1957.13       2126.15       213.66 o
   1  -5   3          0.45          0.33         6.68 o
   2  -5   3       2193.96       2290.75       120.77 o
   3  -5   3         19.57         18.90         9.56 o
   4  -5   3       1049.63        832.24       101.67 o
   5  -5   3        106.28         94.25        16.73 o
   6  -5   3        358.65        395.47        29.46 o
   7  -5   3          1.41          0.99        19.81 o
  -5  -4   3         12.56         27.29        22.92 o
  -4  -4   3        279.47        308.31        27.00 o
  -3  -4   3         57.43         61.51        11.42 o
  -2  -4   3        560.26        574.64        93.82 o
  -1  -4   3          5.96          3.91         7.92 o
   0  -4   3        350.94        375.68        30.70 o
   1  -4   3         58.03         60.79        13.53 o
   2  -4   3       1300.31       1256.11        74.80 o
   3  -4   3        886.00        928.04        39.79 o
   4  -4   3        855.12        778.21       124.69 o
   5  -4   3        394.45        423.57        24.37 o
   6  -4   3         74.70         89.69        17.55 o
   7  -4   3        113.44        119.62        21.67 o
  -5  -3   3        104.41        113.52        32.46 o
  -4  -3   3       1750.55       1640.04       335.70 o
  -3  -3   3         38.24         38.83        10.54 o
  -2  -3   3       2631.83       2833.64       514.79 o
  -1  -3   3         50.90         47.48         9.06 o
   0  -3   3       1270.28       1326.64        46.11 o
   1  -3   3        231.69        194.93        14.89 o
   2  -3   3       2208.26       2073.53        79.02 o
   3  -3   3         17.89         14.91         7.88 o
   4  -3   3        541.33        535.49        32.34 o
   5  -3   3        304.66        307.79        22.47 o
   6  -3   3         14.44         10.89        14.38 o
   7  -3   3        171.98        168.31        22.79 o
  -6  -2   3        349.71        344.92        35.77 o
  -5  -2   3         38.11         35.66        12.28 o
  -4  -2   3        128.42        120.94        16.09 o
  -3  -2   3        127.72        120.23        12.78 o
  -2  -2   3        822.16        791.83        47.52 o
  -1  -2   3        281.64        286.39        19.23 o
   0  -2   3       1218.98       1269.05        55.81 o
   1  -2   3       2489.30       2488.20       211.90 o
   2  -2   3         28.87         23.76         8.38 o
   3  -2   3       1095.50        974.76        71.96 o
   4  -2   3         39.98         38.62        11.11 o
   5  -2   3        799.03        823.50        33.28 o
   6  -2   3          7.70          4.00        18.88 o
   7  -2   3        781.73        888.57        40.47 o
  -6  -1   3        547.55        202.14        40.27 o
  -5  -1   3          3.97         -4.08         9.24 o
  -4  -1   3        801.25        746.06        34.00 o
  -3  -1   3        916.82        882.89        40.73 o
  -1  -1   3       2363.64       2457.82       308.53 o
   1  -1   3       1687.05       1556.20        76.24 o
   2  -1   3         12.79          5.87         7.62 o
   3  -1   3       1161.60       1127.46       189.31 o
   4  -1   3        244.64        221.28        20.89 o
   5  -1   3         35.63         38.48        13.45 o
   6  -1   3         12.04         16.88        15.30 o
   7  -1   3         24.65         16.18        19.97 o
  -7   0   3        230.67        267.27        25.11 o
  -6   0   3        196.53        131.26        58.37 o
  -5   0   3        215.51        222.83        21.76 o
  -4   0   3        357.94        348.82        49.43 o
  -3   0   3        204.07        168.39        37.66 o
  -2   0   3          6.07          3.53         8.06 o
  -1   0   3       3050.74       2864.32       250.37 o
   0   0   3        765.09        868.54        34.73 o
   1   0   3       2011.74       2002.80        66.88 o
   2   0   3         15.76         21.24         7.48 o
   4   0   3          4.65          0.24         9.92 o
   5   0   3        845.41        796.20        54.67 o
   6   0   3          0.74          1.62        17.36 o
  -7   1   3        104.82         82.93        36.24 o
  -6   1   3        217.82        231.36        25.13 o
  -5   1   3        724.49        610.57        57.31 o
  -4   1   3        794.96        739.51        39.06 o
  -3   1   3       1882.93       1822.84        68.14 o
  -2   1   3         66.93         69.75        12.98 o
  -1   1   3       1826.65       1569.03       175.07 o
   0   1   3        930.19       1127.45        40.97 o
   1   1   3       1128.89       1066.04        79.15 o
   2   1   3        145.58        114.55        15.51 o
   3   1   3        421.93        367.55        24.07 o
   4   1   3         96.32         93.67        15.00 o
   5   1   3         66.84         68.25        17.32 o
   6   1   3          8.35          3.51        16.30 o
  -7   2   3         77.98         62.61        20.55 o
  -6   2   3         41.19         43.66        14.06 o
  -5   2   3       1103.82        948.26       170.86 o
  -4   2   3         27.99         23.21         8.51 o
  -3   2   3       1828.66       1938.33        74.86 o
  -2   2   3        109.14        117.91        11.26 o
  -1   2   3       1357.35       1389.99        48.02 o
   0   2   3          2.44          0.77         5.76 o
   1   2   3        826.66        706.07        59.18 o
   2   2   3          7.52          4.22         9.26 o
   3   2   3         60.78         55.35        10.61 o
   4   2   3          8.22         11.87        12.58 o
   5   2   3         71.84         47.28        20.24 o
  -7   3   3        407.24        433.45        30.73 o
  -6   3   3         27.56         26.28        14.41 o
  -5   3   3       1049.66       1004.87        67.16 o
  -4   3   3        322.86        325.54        49.41 o
  -3   3   3        877.75        869.06        41.88 o
  -2   3   3        158.95        146.18        19.06 o
  -1   3   3        462.07        469.62        30.98 o
   0   3   3        107.64         95.14        22.89 o
   1   3   3        192.04        168.53        40.97 o
   2   3   3        143.36        123.66        13.93 o
   3   3   3         16.09         14.21        10.59 o
   4   3   3         54.00         35.35        15.97 o
   5   3   3          4.58         -0.09        29.67 o
  -7   4   3        283.67        276.74        25.49 o
  -6   4   3         29.69         13.43        12.33 o
  -5   4   3          4.97          8.74        11.07 o
  -4   4   3         21.63         18.82         8.71 o
  -3   4   3        396.33        407.15        26.73 o
  -2   4   3         35.47         23.25        12.69 o
  -1   4   3        234.19        250.21        22.24 o
   0   4   3        436.94        495.75        29.97 o
   1   4   3         65.44         62.06        14.82 o
   2   4   3        207.69        199.55        23.11 o
   3   4   3         77.29         61.79        18.31 o
   4   4   3        193.32        172.93        32.72 o
  -7   5   3        611.81        658.63        55.20 o
  -6   5   3         19.92         10.05        15.56 o
  -5   5   3        434.29        372.47       110.80 o
  -4   5   3        327.12        309.81        21.61 o
  -3   5   3         78.22         76.68        15.14 o
  -2   5   3         59.63         73.08        15.53 o
  -1   5   3          8.37         17.24        13.76 o
   0   5   3          7.84          8.28        14.44 o
   1   5   3        111.80        105.95        16.07 o
   2   5   3        284.50        194.15        82.96 o
   3   5   3          1.35          6.27        18.21 o
  -7   6   3          3.95          0.59        29.39 o
  -6   6   3         26.02         19.85        19.21 o
  -5   6   3         69.75         69.71        16.19 o
  -4   6   3         77.59         80.38        16.70 o
  -3   6   3         17.17         21.26        18.06 o
  -2   6   3        287.34        354.08        31.92 o
  -1   6   3         58.03         56.76        17.02 o
   0   6   3        249.15        277.95        24.61 o
   1   6   3          0.70          2.74        14.15 o
   2   6   3        460.32        380.62        69.98 o
  -6   7   3         26.44         29.88        28.06 o
  -5   7   3         28.57         14.40        17.54 o
  -4   7   3         78.73         94.63        19.33 o
  -3   7   3          3.69          7.00        18.91 o
  -2   7   3        253.55        281.36        23.83 o
  -1   7   3          0.60          0.17        18.99 o
   0   7   3        213.28        234.69        24.86 o
  -5   8   3         51.93         35.81        24.77 o
  -4   8   3        127.11        151.64        24.31 o
  -3   8   3         23.52         24.58        20.03 o
  -2   8   3        488.24        542.89        35.62 o
   2  -9   4         48.62         68.18        32.17 o
   3  -9   4        216.61        252.18        33.87 o
   4  -9   4         17.51         12.36        26.00 o
  -1  -8   4         84.55         75.45        23.60 o
   0  -8   4        120.71        109.03        19.09 o
   1  -8   4        412.47        455.10        31.66 o
   2  -8   4         79.23         62.61        19.69 o
   3  -8   4        102.29         93.03        21.08 o
   4  -8   4          0.45         -3.01        18.45 o
   5  -8   4        208.30        224.84        29.73 o
   6  -8   4         11.02          4.84        28.14 o
  -2  -7   4         58.19         52.64        21.60 o
  -1  -7   4        416.01        405.33        42.33 o
   0  -7   4        126.38        151.30        22.55 o
   1  -7   4        215.06        194.18        31.11 o
   2  -7   4         65.32         52.37        14.95 o
   3  -7   4          6.07          2.76        10.62 o
   4  -7   4         26.96         36.58        14.64 o
   5  -7   4         33.20         11.78        14.10 o
   6  -7   4         90.19         85.56        18.68 o
  -3  -6   4        308.64        308.20        50.42 o
  -2  -6   4         31.87         32.58        20.17 o
  -1  -6   4        340.68        367.06        32.39 o
   0  -6   4         14.74         15.52        14.20 o
   1  -6   4          3.98          5.11        10.77 o
   2  -6   4          9.24          8.16         8.80 o
   3  -6   4         86.25         82.23        13.52 o
   4  -6   4         14.31         17.80        10.62 o
   5  -6   4          0.51         -2.46        13.06 o
   6  -6   4        139.73        172.11        20.45 o
   7  -6   4          6.53          0.92        24.43 o
  -4  -5   4          7.34          5.88        16.06 o
  -3  -5   4         69.10         69.38        18.95 o
  -2  -5   4          4.51          2.89        16.18 o
  -1  -5   4          1.08          4.81        10.88 o
   0  -5   4         38.26         45.22        13.05 o
   1  -5   4          7.58         11.50        12.87 o
   2  -5   4        748.43        791.94        80.89 o
   3  -5   4          5.30          3.85         8.11 o
   4  -5   4        394.52        385.30        97.01 o
   5  -5   4         58.83         58.12        15.95 o
   6  -5   4        159.52        179.28        20.08 o
   7  -5   4         50.63         44.55        20.66 o
  -5  -4   4        120.99        102.50        28.88 o
  -4  -4   4         14.11         14.58        19.15 o
  -3  -4   4          1.78          1.92        15.65 o
  -2  -4   4          4.15          4.86        15.42 o
  -1  -4   4          2.59          3.85        10.87 o
   0  -4   4        166.76        175.58        23.18 o
   1  -4   4          3.09          3.44         6.95 o
   2  -4   4       1015.64        988.06        47.45 o
   3  -4   4          0.99          1.24         7.03 o
   4  -4   4        526.94        453.47        82.28 o
   5  -4   4         25.61         19.46        17.49 o
   6  -4   4        212.71        239.43        21.60 o
   7  -4   4          3.29         -1.60        17.82 o
  -5  -3   4        135.30        123.99        26.34 o
  -4  -3   4        119.94        120.21        22.10 o
  -3  -3   4          2.01         -4.79        12.08 o
  -2  -3   4        828.35        888.31        50.47 o
  -1  -3   4         77.58         86.95        17.16 o
   0  -3   4        301.31        296.26        31.89 o
   1  -3   4        332.12        352.19        42.70 o
   2  -3   4        163.17        148.19        15.85 o
   3  -3   4        577.93        558.95        31.20 o
   4  -3   4        414.83        424.03        36.78 o
   5  -3   4         33.23         40.04        16.54 o
   6  -3   4        352.16        396.34        27.92 o
   7  -3   4        126.31        146.03        21.16 o
  -6  -2   4         24.75         33.94        23.73 o
  -5  -2   4        137.89        102.98        19.90 o
  -4  -2   4         11.05          6.39        10.24 o
  -3  -2   4          3.50          2.01         9.02 o
  -2  -2   4       1511.42       1563.67        72.46 o
  -1  -2   4         88.31        106.70        17.87 o
   0  -2   4       3279.14       3579.72       135.75 o
   1  -2   4         79.14         76.38        10.61 o
   2  -2   4        338.04        309.79        22.60 o
   3  -2   4        209.41        195.78        19.73 o
   4  -2   4       1067.09       1077.30        84.01 o
   5  -2   4         39.64         52.02        16.94 o
   6  -2   4        287.04        310.22        26.49 o
   7  -2   4        157.76        177.57        25.32 o
  -6  -1   4        170.76        158.14        23.48 o
  -5  -1   4         28.85         24.92        10.71 o
  -4  -1   4        856.94        794.83       122.43 o
  -3  -1   4         19.85         14.63         8.81 o
  -2  -1   4        328.93        327.91        24.26 o
  -1  -1   4         29.43         21.90         8.34 o
   0  -1   4        611.44        655.52        49.87 o
   1  -1   4         17.98         15.09         7.66 o
   2  -1   4        975.53        944.68       139.59 o
   3  -1   4        495.09        453.15        24.14 o
   4  -1   4         61.45         61.34        13.09 o
   5  -1   4         68.30         71.98        16.76 o
   6  -1   4         12.05          3.45        18.23 o
  -7   0   4         10.42          2.82        31.39 o
  -6   0   4        316.88        294.17        25.96 o
  -5   0   4          3.28         -0.05        10.21 o
  -4   0   4        886.40        853.50        46.25 o
  -3   0   4        293.00        328.94        23.66 o
  -2   0   4        162.75        156.62        17.81 o
  -1   0   4          1.58          2.64         7.03 o
   0   0   4       1210.14       1204.66        89.46 o
   1   0   4        847.35        801.52        74.46 o
   2   0   4       3006.42       2970.02       108.09 o
   3   0   4        727.38       1101.86       206.15 o
   4   0   4        161.63        157.64        18.86 o
   5   0   4        751.74        701.45        78.04 o
   6   0   4         11.32          9.23        18.06 o
  -7   1   4          3.15          7.89        14.59 o
  -6   1   4        323.42        321.74        25.32 o
  -5   1   4        121.55        127.36        15.31 o
  -4   1   4        197.82        179.02        15.94 o
  -3   1   4        122.25        136.18        15.56 o
  -2   1   4        587.45        514.72        76.74 o
  -1   1   4        708.03        732.52        31.70 o
   0   1   4        320.00        358.13        21.18 o
   1   1   4        936.97        899.03       146.43 o
   2   1   4         20.93         18.77         8.35 o
   3   1   4        860.89        807.01       124.48 o
   4   1   4          3.73          1.98        11.28 o
   5   1   4        815.05        797.12        37.28 o
  -7   2   4         12.88          5.41        17.69 o
  -6   2   4         91.88         98.10        18.99 o
  -5   2   4         34.65         23.25        10.57 o
  -4   2   4        626.33        622.08        93.35 o
  -3   2   4        568.56        566.07        35.35 o
  -2   2   4       2899.35       3117.49       425.39 o
  -1   2   4       1506.80       1538.56        81.69 o
   0   2   4        116.80        109.02        29.44 o
   1   2   4       1144.18       1165.11       209.70 o
   2   2   4          0.51          1.29         7.79 o
   3   2   4        404.99        359.81        47.13 o
   4   2   4         80.70         74.72        16.98 o
   5   2   4        252.25        226.59        57.84 o
  -7   3   4         12.28          4.57        16.56 o
  -6   3   4         65.38         33.00        12.36 o
  -5   3   4        136.46        133.15        14.15 o
  -4   3   4          1.05          0.89         8.94 o
  -3   3   4       1180.15       1198.05       217.62 o
  -2   3   4         26.34         29.41        10.78 o
  -1   3   4       1187.71       1217.46        59.96 o
   0   3   4          4.78         -0.19        10.41 o
   1   3   4       1895.77       2095.09       311.57 o
   2   3   4          1.93          3.43         9.68 o
   3   3   4        781.57        741.70        94.51 o
   4   3   4         42.44         47.18        20.20 o
  -7   4   4        145.94        145.48        26.69 o
  -6   4   4        225.71        217.34        33.55 o
  -5   4   4        211.49        218.22        25.00 o
  -4   4   4        173.47        195.41        17.70 o
  -3   4   4       1241.46       1324.40        99.56 o
  -2   4   4          3.93          1.46        12.47 o
  -1   4   4       1282.44       1479.76       117.50 o
   0   4   4        535.28        634.25        52.90 o
   1   4   4        409.88        348.58        95.88 o
   2   4   4        307.58        324.85        26.49 o
   3   4   4        333.09        319.16        26.01 o
  -7   5   4        509.09        500.81        52.12 o
  -6   5   4          2.66          6.34        17.65 o
  -5   5   4       1009.77       1057.91        38.69 o
  -4   5   4          5.47          1.88        11.17 o
  -3   5   4        309.45        368.62        25.24 o
  -2   5   4         73.40         76.02        19.60 o
  -1   5   4        451.44        556.06        30.44 o
   0   5   4         25.55         32.43        18.22 o
   1   5   4        309.69        301.59        22.94 o
   2   5   4         66.60         47.05        17.27 o
  -6   6   4          0.40          1.26        18.62 o
  -5   6   4        479.28        512.36        31.88 o
  -4   6   4         48.57         52.20        14.35 o
  -3   6   4        413.88        470.56        29.67 o
  -2   6   4        457.08        474.52        30.75 o
  -1   6   4        309.40        337.49        25.18 o
   0   6   4        150.10        170.59        22.16 o
   1   6   4         41.71         47.05        20.34 o
  -5   7   4        137.79        127.37        18.89 o
  -4   7   4         24.41         16.98        19.74 o
  -3   7   4        318.71        349.65        28.83 o
  -2   7   4        132.97        151.33        24.65 o
  -1   7   4         93.15        116.13        21.97 o
   0   7   4         45.98         37.33        23.79 o
   3  -9   5         13.62         16.33        25.11 o
   0  -8   5          6.74         15.80        21.00 o
   1  -8   5        222.43        263.97        63.47 o
   2  -8   5          6.28          1.92        17.87 o
   3  -8   5        399.14        436.82        29.71 o
   4  -8   5        190.95        196.59        27.95 o
   5  -8   5        504.37        367.75        43.72 o
  -2  -7   5         21.49         18.66        27.03 o
  -1  -7   5        220.77        230.18        31.78 o
   0  -7   5         68.06         87.86        27.67 o
   1  -7   5        340.57        340.26        28.04 o
   2  -7   5          4.77          3.87        13.84 o
   3  -7   5        559.71        623.60        62.03 o
   4  -7   5         44.18         33.64        16.69 o
   5  -7   5         97.16         92.42        17.76 o
   6  -7   5          6.67         -0.35        20.08 o
  -3  -6   5         41.62         57.85        23.55 o
  -2  -6   5          1.05         -1.80        18.67 o
  -1  -6   5        448.73        518.53        46.94 o
   0  -6   5         66.26         72.59        14.47 o
   1  -6   5        873.30        940.84        40.16 o
   2  -6   5        145.89        149.42        18.86 o
   3  -6   5        652.57        592.67       137.17 o
   4  -6   5          3.11          3.19        10.10 o
   5  -6   5        241.08        228.94        23.77 o
   6  -6   5         31.16         28.27        15.53 o
  -4  -5   5          7.70          2.60        18.02 o
  -3  -5   5        234.68        266.23        25.12 o
  -2  -5   5         29.85         38.29        14.35 o
  -1  -5   5        731.89        829.73        35.97 o
   0  -5   5          2.96         -0.58        14.23 o
   1  -5   5        886.15        988.12        78.75 o
   2  -5   5         29.09         28.73        14.01 o
   3  -5   5        513.21        378.27        87.98 o
   4  -5   5         45.01         33.23        14.50 o
   5  -5   5        197.20        180.59        20.26 o
   6  -5   5         77.83         87.47        17.93 o
  -4  -4   5         86.36         84.31        22.12 o
  -3  -4   5        533.69        539.04        41.48 o
  -2  -4   5        203.44        221.70        21.42 o
  -1  -4   5        919.46       1017.33        80.69 o
   0  -4   5         40.74         42.80        12.90 o
   1  -4   5        148.98        135.84        16.14 o
   2  -4   5        159.91        130.35        16.06 o
   3  -4   5         18.26         14.73         8.17 o
   4  -4   5        378.09        324.71        24.51 o
   5  -4   5         73.01         78.85        19.55 o
   6  -4   5        282.52        261.30        37.19 o
  -5  -3   5        462.31        422.83        34.14 o
  -4  -3   5         22.44         17.17        16.39 o
  -3  -3   5        669.16        730.27        40.43 o
  -2  -3   5         70.39         90.20        17.62 o
  -1  -3   5        104.58        112.19        15.92 o
   0  -3   5        113.24        139.72        19.91 o
   1  -3   5        185.91        164.83        33.13 o
   2  -3   5         16.73         11.94         8.35 o
   3  -3   5         21.79         18.77         9.02 o
   4  -3   5        788.76        757.33        33.19 o
   5  -3   5          5.13         14.59        16.10 o
   6  -3   5        155.03        177.91        22.43 o
  -6  -2   5         21.62         17.55        22.01 o
  -5  -2   5         61.72         45.82        16.53 o
  -4  -2   5         98.17         74.98        15.71 o
  -3  -2   5        458.36        437.76        38.44 o
  -2  -2   5        272.60        326.27        26.14 o
  -1  -2   5         80.01         80.52        14.76 o
   0  -2   5       3294.95       3597.90       172.80 o
   1  -2   5        103.41        100.41        13.68 o
   2  -2   5       1498.84       1490.63        62.53 o
   3  -2   5         11.28          6.82         8.33 o
   4  -2   5        231.93        241.66        20.39 o
   5  -2   5        366.40        330.75        25.36 o
   6  -2   5        200.59        220.44        30.09 o
  -6  -1   5         47.46         44.30        23.13 o
  -5  -1   5        135.78         91.65        19.18 o
  -4  -1   5         37.03         40.80        11.77 o
  -3  -1   5         15.17          5.88         9.27 o
  -2  -1   5          3.79          3.23         6.93 o
  -1  -1   5         70.54         63.66        11.34 o
   0  -1   5        981.79        852.90        66.43 o
   1  -1   5         67.25         74.15        12.41 o
   2  -1   5        713.60        730.98        35.06 o
   3  -1   5          4.76          4.73         9.14 o
   4  -1   5         69.61         76.93        15.54 o
   5  -1   5        104.47        117.91        22.59 o
   6  -1   5        187.26        189.67        23.28 o
  -6   0   5        109.45         86.41        19.17 o
  -5   0   5         12.31         15.91        11.60 o
  -4   0   5        535.69        504.64        70.47 o
  -3   0   5         28.01         27.48        10.00 o
  -2   0   5       2286.56       2308.65       175.69 o
  -1   0   5         64.83         69.20        12.06 o
   0   0   5        896.06        913.00        45.86 o
   1   0   5         72.32         72.75        11.63 o
   2   0   5        934.54        880.94       101.70 o
   3   0   5          4.06          0.79         9.08 o
   4   0   5        738.67        756.59        51.99 o
   5   0   5         16.81         27.70        14.11 o
   6   0   5        101.16         77.41        20.16 o
  -7   1   5          0.77         -0.24        22.99 o
  -6   1   5         72.68         76.31        19.15 o
  -5   1   5         17.11         12.04        13.02 o
  -4   1   5        969.00        972.52        77.89 o
  -3   1   5         19.71         21.12        10.43 o
  -2   1   5        894.30        841.85       171.34 o
  -1   1   5          2.67          3.08         7.03 o
   0   1   5         60.22         52.41        10.85 o
   1   1   5         40.06         25.53         9.91 o
   2   1   5        266.18        236.77        20.39 o
   3   1   5         72.76         66.17        11.94 o
   4   1   5        181.38        164.77        20.53 o
   5   1   5        185.65        163.29        22.03 o
  -7   2   5          9.62          4.30        16.68 o
  -6   2   5        608.43        565.76        31.51 o
  -5   2   5         22.04         18.40        12.81 o
  -4   2   5        742.40        816.02        55.79 o
  -3   2   5         21.11         11.12         9.55 o
  -2   2   5       1180.72       1144.51       231.20 o
  -1   2   5          5.24          2.82         7.89 o
   0   2   5        602.33        624.68        35.01 o
   1   2   5         63.34         63.38        15.20 o
   2   2   5        197.86        146.26        37.86 o
   3   2   5          7.97          4.79        11.37 o
   4   2   5         37.74         34.32        16.47 o
  -7   3   5          8.34          3.22        20.42 o
  -6   3   5        318.89        280.73        24.88 o
  -5   3   5         61.67         36.14        11.39 o
  -4   3   5         19.32         17.97        10.68 o
  -3   3   5         73.97         79.35        15.20 o
  -2   3   5        157.17        150.75        19.65 o
  -1   3   5        133.92        138.63        15.30 o
   0   3   5       1192.45       1371.24       103.28 o
   1   3   5        829.25        798.62       111.31 o
   2   3   5         53.50         50.54        17.62 o
   3   3   5        721.34        628.07       197.99 o
   4   3   5          5.43         -0.32        29.28 o
  -7   4   5        206.17        182.77        39.29 o
  -6   4   5        352.55        303.48        30.78 o
  -5   4   5        105.09         97.01        18.65 o
  -4   4   5        631.18        660.95        47.41 o
  -3   4   5         93.92         97.20        14.33 o
  -2   4   5        119.50        120.65        16.20 o
  -1   4   5        600.29        695.38        35.35 o
   0   4   5         39.92         41.59        15.25 o
   1   4   5        167.35        206.23        30.16 o
   2   4   5          0.97         -3.68        14.78 o
   3   4   5        208.49        208.65        33.27 o
  -6   5   5         45.16         33.62        19.12 o
  -5   5   5        103.87         99.45        16.78 o
  -4   5   5        151.34        150.23        21.47 o
  -3   5   5        191.62        221.68        24.06 o
  -2   5   5         74.12         87.94        19.66 o
  -1   5   5        489.83        548.73        32.25 o
   0   5   5         92.80         92.56        20.64 o
   1   5   5        369.49        417.47        31.01 o
   2   5   5         35.82         29.59        20.81 o
  -6   6   5         60.41         38.01        17.41 o
  -5   6   5        448.68        464.14        82.31 o
  -4   6   5         66.82         66.01        16.53 o
  -3   6   5        851.52        968.16        55.59 o
  -2   6   5          1.57          7.53        17.69 o
  -1   6   5        313.09        363.63        29.04 o
   0   6   5          3.16          1.91        21.02 o
  -4   7   5          7.52         -3.29        16.85 o
  -3   7   5        206.12        253.83        25.89 o
  -2   7   5         16.68         29.48        17.53 o
   0  -8   6        485.44        504.55        31.62 o
   1  -8   6         45.57         40.76        19.90 o
   2  -8   6        119.40        134.25        23.13 o
   3  -8   6         24.09         27.47        19.35 o
   4  -8   6         92.79        115.54        23.16 o
  -1  -7   6         75.92         88.51        20.42 o
   0  -7   6        182.45        221.77        27.27 o
   1  -7   6         54.56         71.67        17.55 o
   2  -7   6          4.07          4.63        15.69 o
   3  -7   6        127.62        129.59        19.63 o
   4  -7   6         39.45         24.20        17.11 o
   5  -7   6        114.71        123.86        28.45 o
  -2  -6   6        166.68        195.61        30.70 o
  -1  -6   6        112.38        134.01        23.39 o
   0  -6   6        133.90        174.07        21.29 o
   1  -6   6        159.30        185.28        22.48 o
   2  -6   6        110.24        122.10        20.48 o
   3  -6   6        224.91        229.55        22.75 o
   4  -6   6         17.99         14.83        15.59 o
   5  -6   6        277.20        250.17        77.57 o
   6  -6   6          0.88         -7.13        19.70 o
  -3  -5   6        157.74        191.35        27.77 o
  -2  -5   6         10.81         11.36        19.54 o
  -1  -5   6        283.74        353.52        30.80 o
   0  -5   6         12.30         17.16        17.37 o
   1  -5   6        475.34        534.83        26.90 o
   2  -5   6         18.47         22.87        15.70 o
   3  -5   6       1170.75       1189.44       138.73 o
   4  -5   6          8.65         -1.49        10.73 o
   5  -5   6        501.32        473.35        37.42 o
   6  -5   6         15.71         14.03        16.69 o
  -4  -4   6        262.92        258.51        23.74 o
  -3  -4   6        300.86        313.47        28.80 o
  -2  -4   6        106.75        134.62        20.22 o
  -1  -4   6        329.96        388.56        25.14 o
   0  -4   6         45.12         48.31        13.86 o
   1  -4   6        598.41        665.39        56.25 o
   2  -4   6          5.47          0.98         8.71 o
   3  -4   6        101.91         87.86        17.72 o
   4  -4   6          1.80          1.19        13.58 o
   5  -4   6        135.84        131.92        17.59 o
   6  -4   6          1.75          9.00        17.50 o
  -5  -3   6        127.45        111.85        20.98 o
  -4  -3   6         97.40         83.65        20.54 o
  -3  -3   6        372.72        428.90        35.30 o
  -2  -3   6          0.54         -2.30        12.78 o
  -1  -3   6        840.31        962.94        76.90 o
   0  -3   6        152.92        165.29        18.38 o
   1  -3   6       1737.76       2055.17       133.51 o
   2  -3   6         59.27         49.32        10.91 o
   3  -3   6        355.75        314.02        19.93 o
   4  -3   6         35.32         28.53        11.81 o
   5  -3   6        127.11        128.89        19.62 o
   6  -3   6         55.10         63.29        21.79 o
  -5  -2   6        125.88        134.28        22.32 o
  -4  -2   6          7.21          7.47        17.06 o
  -3  -2   6       1086.39       1205.83        41.62 o
  -2  -2   6         37.27         38.35        14.12 o
  -1  -2   6       1306.57       1399.46        67.97 o
   0  -2   6        269.24        299.03        73.62 o
   1  -2   6         77.87         68.78        22.80 o
   2  -2   6          3.79          5.26         9.79 o
   3  -2   6        125.45        119.90        14.45 o
   4  -2   6          0.86          2.86        15.14 o
   5  -2   6         42.74         43.35        19.86 o
   6  -2   6        128.58        139.38        24.25 o
  -6  -1   6          9.45          8.01        28.53 o
  -5  -1   6        323.78        349.68        29.12 o
  -4  -1   6         21.11         19.06        18.51 o
  -3  -1   6        216.10        217.45        26.82 o
  -2  -1   6         20.05         15.42         9.04 o
  -1  -1   6        277.93        268.72        45.26 o
   0  -1   6         26.17         30.16        11.12 o
   1  -1   6        163.38        151.64        14.87 o
   2  -1   6        619.40        639.95        44.28 o
   3  -1   6         89.01         92.78        13.58 o
   4  -1   6        342.92        306.37        66.99 o
   5  -1   6         15.46         13.53        17.98 o
  -6   0   6         14.70         11.69        30.80 o
  -5   0   6        565.74        580.03        76.39 o
  -4   0   6         62.29         57.87        14.78 o
  -3   0   6        250.51        238.94        37.36 o
  -2   0   6          5.24         -0.10         9.23 o
  -1   0   6         22.72         19.76        10.31 o
   0   0   6         13.73         10.72         9.72 o
   1   0   6          4.76          4.93         9.09 o
   2   0   6        386.10        352.70        57.37 o
   3   0   6         33.80         24.18        10.68 o
   4   0   6        318.17        302.96        27.08 o
   5   0   6          3.20         -0.26        19.93 o
  -6   1   6          9.28          3.24        15.35 o
  -5   1   6        154.26        147.04        25.02 o
  -4   1   6        115.40        125.10        15.88 o
  -3   1   6         52.31         30.19        11.64 o
  -2   1   6        575.27        554.49        28.51 o
  -1   1   6          0.64          1.52         9.31 o
   0   1   6        625.41        602.30        30.10 o
   1   1   6         52.21         44.30        16.17 o
   2   1   6        384.62        370.08        29.64 o
   3   1   6        109.42         56.08        18.47 o
   4   1   6         94.91         87.18        17.38 o
  -6   2   6         31.11         30.77        31.67 o
  -5   2   6         16.43         15.43        12.90 o
  -4   2   6          5.08          2.85         9.83 o
  -3   2   6         17.56         24.60        10.46 o
  -2   2   6        442.36        416.85        51.78 o
  -1   2   6        118.41         85.26        35.19 o
   0   2   6        461.43        498.53        43.71 o
   1   2   6          0.41          3.58         8.40 o
   2   2   6          4.05          6.52        10.10 o
   3   2   6         12.91         10.06        15.94 o
   4   2   6        152.56        159.81        27.58 o
  -6   3   6        124.61        122.53        23.01 o
  -5   3   6        250.69        221.45        30.27 o
  -4   3   6        407.07        417.96        35.58 o
  -3   3   6          6.09         12.86        16.99 o
  -2   3   6        555.31        510.47        28.76 o
  -1   3   6          0.46         -0.69        12.75 o
   0   3   6        761.37        865.86        33.31 o
   1   3   6         12.89          5.73        14.80 o
   2   3   6        313.82        316.62        24.80 o
   3   3   6         64.50         66.38        21.52 o
  -6   4   6        140.13        132.52        20.73 o
  -5   4   6          0.75          0.38        14.98 o
  -4   4   6        471.17        491.04        28.92 o
  -3   4   6         50.34         51.11        16.21 o
  -2   4   6          5.71          2.94        15.94 o
  -1   4   6         16.78         22.72        15.66 o
   0   4   6          6.71         -1.74        16.50 o
   1   4   6          0.71          5.47        17.46 o
   2   4   6        239.76        266.89        24.01 o
  -6   5   6        216.39        213.23        36.52 o
  -5   5   6          3.04          0.28        16.45 o
  -4   5   6        183.67        177.66        20.73 o
  -3   5   6         11.01          9.57        15.29 o
  -2   5   6        319.93        326.42        25.03 o
  -1   5   6          6.03         10.57        16.70 o
   0   5   6        245.94        278.70        25.32 o
   1   5   6        137.15        130.37        23.74 o
  -5   6   6          1.22          2.56        28.81 o
  -4   6   6         17.06         11.93        22.54 o
  -3   6   6         57.95         62.20        21.06 o
  -2   6   6        128.44        176.28        26.38 o
  -1   6   6        227.60        279.52        25.57 o
   2  -8   7         20.28         17.01        21.89 o
   3  -8   7         68.16         58.31        18.68 o
  -1  -7   7         11.71          6.46        21.90 o
   0  -7   7         99.83        111.48        21.23 o
   1  -7   7         79.31         90.21        18.39 o
   2  -7   7        235.62        242.07        26.13 o
   3  -7   7          1.76          1.12        17.28 o
   4  -7   7         79.89         70.59        41.37 o
  -2  -6   7         29.78         29.83        23.73 o
  -1  -6   7        130.65        146.83        22.43 o
   0  -6   7        108.50        128.48        19.96 o
   1  -6   7          0.42         10.55        20.99 o
   2  -6   7        315.48        341.32        27.60 o
   3  -6   7         47.20         58.97        18.27 o
   4  -6   7         70.99         53.35        33.85 o
   5  -6   7         25.62         21.17        25.15 o
  -3  -5   7         60.36         55.64        20.28 o
  -2  -5   7        150.23        161.51        22.95 o
  -1  -5   7          4.68         -6.25        18.17 o
   0  -5   7        228.77        236.85        25.64 o
   1  -5   7         39.53         48.73        19.78 o
   2  -5   7        155.28        133.21        27.79 o
   3  -5   7         54.46         52.50        17.55 o
   4  -5   7         18.70         24.13        21.32 o
   5  -5   7        281.14        259.73        42.23 o
  -4  -4   7         29.83         30.03        20.89 o
  -3  -4   7          1.24          1.27        15.98 o
  -2  -4   7        232.24        252.33        24.49 o
  -1  -4   7         25.57         32.53        19.39 o
   0  -4   7          9.63         17.32        18.29 o
   1  -4   7         77.05         87.68        18.70 o
   2  -4   7         43.31         35.35        16.03 o
   3  -4   7        128.47        113.49        24.46 o
   4  -4   7         64.18         57.73        26.82 o
   5  -4   7        593.29        542.36        41.44 o
  -4  -3   7         42.54         39.69        19.96 o
  -3  -3   7        210.87        232.88        25.12 o
  -2  -3   7        254.76        262.07        27.21 o
  -1  -3   7        198.68        204.09        22.65 o
   0  -3   7        414.55        455.62        26.29 o
   1  -3   7        774.42        845.35        42.91 o
   2  -3   7         24.02         17.74        11.25 o
   3  -3   7        878.75        838.28       136.57 o
   4  -3   7         39.51         41.18        16.45 o
   5  -3   7         96.14         89.12        21.64 o
  -5  -2   7         67.72         56.99        21.86 o
  -4  -2   7         62.04         62.89        20.85 o
  -3  -2   7        191.06        202.30        24.55 o
  -2  -2   7        119.96        114.32        22.55 o
  -1  -2   7        697.44        775.45        63.94 o
   0  -2   7          0.66          3.06        15.59 o
   1  -2   7        713.86        792.61       108.12 o
   2  -2   7         38.37         29.85        12.65 o
   3  -2   7        895.62        870.15       105.00 o
   4  -2   7         11.00          7.11        20.20 o
   5  -2   7        333.98        361.50        27.93 o
  -5  -1   7        165.43        153.52        36.68 o
  -4  -1   7         23.24         30.01        18.28 o
  -3  -1   7        170.94        178.83        23.34 o
  -2  -1   7         12.03          7.65        16.45 o
  -1  -1   7        766.73        765.16       106.37 o
   0  -1   7         79.46         76.51        13.72 o
   1  -1   7       1038.18       1043.17        72.15 o
   2  -1   7        430.23        477.13        50.82 o
   3  -1   7        477.60        212.06       141.97 o
   4  -1   7        113.07         98.28        21.83 o
   5  -1   7        211.82        207.51        25.98 o
  -6   0   7          2.28         -4.45        28.35 o
  -5   0   7        433.05        318.40        34.51 o
  -4   0   7          0.57          2.07        16.69 o
  -3   0   7        811.99        356.35        39.58 o
  -2   0   7         14.53         11.14         9.66 o
  -1   0   7       1153.30       1099.62        82.86 o
   0   0   7         13.29         15.75        11.18 o
   1   0   7        697.75        735.45        69.75 o
   2   0   7          0.89          2.07        11.48 o
   3   0   7        287.32        258.08        33.19 o
   4   0   7         63.02         54.57        20.11 o
  -6   1   7          2.12         -6.01        27.17 o
  -5   1   7        485.41        413.12        88.18 o
  -4   1   7         81.83         79.67        16.39 o
  -3   1   7        780.44        654.60       114.58 o
  -2   1   7        716.56        704.14        87.56 o
  -1   1   7        674.48        635.05        40.33 o
   0   1   7         65.87         53.26        13.42 o
   1   1   7        142.72        142.79        16.70 o
   2   1   7         73.54         51.01        14.83 o
   3   1   7          1.09         -0.05        14.06 o
   4   1   7        353.21        374.29        41.28 o
  -6   2   7          0.38         -0.02        31.01 o
  -5   2   7        159.65        134.52        19.15 o
  -4   2   7          7.82          4.35        13.16 o
  -3   2   7        656.38        566.54        74.02 o
  -2   2   7         11.38         13.53        12.85 o
  -1   2   7        159.84        179.57        20.14 o
   0   2   7        302.39        312.55        30.87 o
   1   2   7        322.72        325.92        26.58 o
   2   2   7        352.12        333.12        28.12 o
   3   2   7         96.91         87.40        32.87 o
  -6   3   7        187.53        170.11        38.62 o
  -5   3   7        268.45        233.76        28.54 o
  -4   3   7        352.27        385.69        37.44 o
  -3   3   7        162.11        196.69        22.32 o
  -2   3   7         76.76         87.13        21.24 o
  -1   3   7         69.54         63.07        16.34 o
   0   3   7        899.30        888.03        46.43 o
   1   3   7         21.56         20.18        15.01 o
   2   3   7        431.02        351.03        40.67 o
  -5   4   7        125.83        136.40        24.31 o
  -4   4   7         81.14         63.18        18.65 o
  -3   4   7         14.44         18.47        19.43 o
  -2   4   7        305.40        318.67        38.23 o
  -1   4   7          2.16          2.54        18.85 o
   0   4   7        114.46        125.59        24.02 o
   1   4   7          0.35         -3.05        19.37 o
  -4   5   7        477.65        517.17        50.15 o
  -3   5   7         25.05         21.85        15.54 o
  -2   5   7        660.94        703.30        72.38 o
  -1   5   7          1.69          0.79        21.26 o
   0   5   7        110.47        124.03        29.36 o
   0  -7   8        202.99        262.83        27.78 o
   1  -7   8         50.96         52.18        24.84 o
   2  -7   8        298.85        308.65        27.38 o
   3  -7   8          4.51         11.09        22.75 o
  -1  -6   8         49.62         55.28        25.89 o
   0  -6   8        145.06        169.27        22.95 o
   1  -6   8          0.49          1.11        18.51 o
   2  -6   8        185.57        182.23        36.08 o
   3  -6   8          2.21          7.48        15.79 o
   4  -6   8        213.74        223.44        34.01 o
  -2  -5   8        456.87        484.88        42.19 o
  -1  -5   8          1.21         10.26        20.22 o
   0  -5   8        114.18        151.21        20.81 o
   1  -5   8        137.45        127.53        27.89 o
   2  -5   8        281.50        311.63        24.55 o
   3  -5   8         93.29         71.47        19.64 o
   4  -5   8        141.07        162.50        37.89 o
  -3  -4   8          0.65          0.75        21.98 o
  -2  -4   8        197.73        226.80        22.63 o
  -1  -4   8         92.70         91.12        16.69 o
   0  -4   8        144.52        153.83        22.83 o
   1  -4   8         21.39         16.31        19.11 o
   2  -4   8         58.57         56.77        19.80 o
   3  -4   8          4.22          2.40        15.35 o
   4  -4   8        128.66        102.97        33.37 o
   5  -4   8         20.27         36.55        26.04 o
  -4  -3   8        259.06        252.58        35.61 o
  -3  -3   8          1.76         -7.49        23.05 o
  -2  -3   8        299.96        320.45        25.35 o
  -1  -3   8          0.36          6.61        18.02 o
   0  -3   8        806.09        868.33        60.59 o
   1  -3   8          0.48          0.06        13.03 o
   2  -3   8         58.25         59.81        19.69 o
   3  -3   8          7.99          2.55        11.90 o
   4  -3   8         24.87         23.00        15.80 o
   5  -3   8         22.99          0.24        20.59 o
  -4  -2   8        111.49        144.40        23.77 o
  -3  -2   8         67.77         49.14        19.61 o
  -2  -2   8          9.74         10.38        19.83 o
  -1  -2   8         37.10         37.20        14.57 o
   0  -2   8         27.20         18.24        13.89 o
   1  -2   8         53.55         68.34        18.88 o
   2  -2   8         27.51         26.87        13.55 o
   3  -2   8        175.09        156.24        22.12 o
   4  -2   8         24.11         13.98        21.17 o
  -5  -1   8          2.32          0.99        22.40 o
  -4  -1   8        137.91        124.12        29.39 o
  -3  -1   8         11.61          6.98        17.93 o
  -2  -1   8        142.19        130.58        23.71 o
  -1  -1   8         52.45         43.07        17.36 o
   0  -1   8          8.51          7.11        12.07 o
   1  -1   8         81.14         78.74        16.80 o
   2  -1   8          6.36          2.31        12.82 o
   3  -1   8        207.82        193.74        21.66 o
   4  -1   8         29.17         28.60        21.04 o
  -5   0   8         46.70         30.28        19.35 o
  -4   0   8        141.70        158.20        22.36 o
  -3   0   8        229.07        248.17        24.39 o
  -2   0   8         21.55         17.96        13.96 o
  -1   0   8        265.13        261.73        21.75 o
   0   0   8         92.79         86.09        25.33 o
   1   0   8        319.95        312.87        25.02 o
   2   0   8          0.41          1.10        13.95 o
   3   0   8        250.26        212.01        30.45 o
   4   0   8          0.46        -15.82        28.98 o
  -5   1   8        208.35        141.86        37.13 o
  -4   1   8         10.30          4.23        19.84 o
  -3   1   8        174.79        171.47        20.45 o
  -2   1   8         10.64         12.37        13.23 o
  -1   1   8        186.22        151.37        31.03 o
   0   1   8          0.43          0.54        11.93 o
   1   1   8        459.05        456.91        35.01 o
   2   1   8          9.77         11.78        16.25 o
   3   1   8         53.61         45.50        32.13 o
  -5   2   8         15.49         16.86        30.74 o
  -4   2   8         81.32         71.39        21.16 o
  -3   2   8        381.70        354.75        30.99 o
  -2   2   8          0.71         -4.59        14.89 o
  -1   2   8        538.49        447.12       110.15 o
   0   2   8        305.13        293.93        24.65 o
   1   2   8        367.57        230.21        79.83 o
   2   2   8          3.39          1.07        17.49 o
  -5   3   8        259.31        265.92        38.39 o
  -4   3   8         25.90         18.98        21.57 o
  -3   3   8        217.30        209.97        24.10 o
  -2   3   8         18.70          7.75        14.69 o
  -1   3   8        255.89        233.40        23.92 o
   0   3   8         36.17         29.91        20.42 o
   1   3   8         26.84         37.76        19.92 o
  -4   4   8         33.32         19.78        18.45 o
  -3   4   8        120.91        111.59        24.44 o
  -2   4   8         53.80         51.48        20.99 o
  -1   4   8         86.09         79.54        23.15 o
   0   4   8         19.80         10.48        26.42 o
   0  -6   9          3.24        -16.83        23.34 o
   1  -6   9         76.02         81.07        18.58 o
   2  -6   9         98.78         91.16        22.20 o
   3  -6   9         77.21         78.83        36.64 o
  -1  -5   9         14.60          8.45        21.04 o
   0  -5   9          0.59          5.38        19.04 o
   1  -5   9          4.72          9.36        18.17 o
   2  -5   9         56.00         40.38        16.40 o
   3  -5   9         49.24         43.35        18.18 o
  -2  -4   9        141.82        146.46        25.37 o
  -1  -4   9         21.75         30.34        23.52 o
   0  -4   9        490.68        500.49        31.05 o
   1  -4   9         50.55         42.88        18.57 o
   2  -4   9        120.18        137.39        23.32 o
   3  -4   9          2.76          7.66        18.00 o
  -3  -3   9         30.38         36.94        22.29 o
  -2  -3   9         85.30         85.62        19.69 o
  -1  -3   9          9.11         17.42        19.21 o
   0  -3   9        275.94        301.53        32.71 o
   1  -3   9        127.45        110.09        19.91 o
   2  -3   9        115.32        112.11        19.00 o
   3  -3   9          2.10          3.50        24.63 o
   4  -3   9         39.62         46.57        26.11 o
  -3  -2   9         36.17         31.76        21.43 o
  -2  -2   9        183.93        195.89        24.17 o
  -1  -2   9         57.63         67.25        16.33 o
   0  -2   9        117.57        125.08        21.15 o
   1  -2   9          5.81          5.09        15.68 o
   2  -2   9        540.16        563.33        34.40 o
   3  -2   9         14.32          9.93        19.94 o
  -4  -1   9        178.50        184.00        28.99 o
  -3  -1   9         16.52         17.79        16.17 o
  -2  -1   9         69.71         83.57        22.99 o
  -1  -1   9         28.16         32.50        18.11 o
   0  -1   9         97.67        107.88        19.81 o
   1  -1   9          6.95          5.08        17.00 o
   2  -1   9         78.51         90.33        19.71 o
   3  -1   9         13.21          6.85        20.65 o
  -4   0   9        199.15        183.35        26.01 o
  -3   0   9         16.83         15.68        18.32 o
  -2   0   9        440.60        436.39        30.49 o
  -1   0   9         16.38         17.97        15.08 o
   0   0   9        120.21        120.95        24.25 o
   1   0   9          1.97          0.04        14.61 o
   2   0   9          1.08         10.77        19.40 o
  -4   1   9          5.64          9.13        24.57 o
  -3   1   9         10.67         -9.25        31.56 o
  -2   1   9         59.09         51.83        27.13 o
  -1   1   9         11.77         11.99        19.43 o
   0   1   9          7.28          4.74        16.62 o
   1   1   9        254.56        167.28        33.45 o
   2   1   9         32.99          8.96        33.73 o
  -4   2   9        181.22        160.19        30.43 o
  -3   2   9        103.84         84.00        25.51 o
  -2   2   9          1.92          2.22        17.16 o
  -1   2   9        174.76        150.69        20.73 o
   0   2   9         43.41         43.12        17.50 o
   1   2   9        101.21        112.70        24.22 o
  -3   3   9         33.23         34.19        23.94 o
  -2   3   9        101.96         87.73        21.83 o
  -1   3   9        190.45        201.84        23.25 o
  -1  -4  10        175.97        200.95        27.00 o
   0  -4  10        167.97        190.00        29.67 o
   1  -4  10        132.61        140.03        24.97 o
   2  -4  10         63.25         60.88        20.73 o
  -2  -3  10         22.97          7.26        21.99 o
  -1  -3  10        136.05        174.82        25.07 o
   0  -3  10         49.02         55.59        18.76 o
   1  -3  10         93.06        113.17        24.56 o
   2  -3  10        247.48        208.91        36.61 o
  -2  -2  10        131.66        137.10        23.95 o
  -1  -2  10         60.29         61.32        20.11 o
   0  -2  10        268.70        297.03        27.30 o
   1  -2  10         17.85         26.73        19.13 o
   2  -2  10        300.87        258.30        29.40 o
  -2  -1  10        299.05        292.09        28.30 o
  -1  -1  10         55.75         45.01        21.90 o
   0  -1  10        160.09        163.10        30.98 o
   1  -1  10          2.21         10.84        17.68 o
  -2   0  10        462.12        470.33        40.28 o
  -1   0  10         15.41          4.88        23.91 o
   0   0  10        126.83        132.07        25.52 o
   1   0  10          5.85         -2.82        30.21 o
  -2   1  10        151.29        146.55        25.48 o
  -1   1  10          0.53         -0.41        25.75 o
   0   1  10        408.97        395.68        42.49 o
                                                
